# Supplementary material for: The unique architecture of umbrella toxins permits a two-tiered molecular bet hedging strategy for interbacterial antagonism
Source: Cell. Author manuscript; Available in PMC 2026 Jun 17. (PMC13274773; doi:10.1016/j.cell.2025.10.044)
Supplement: 3 — Table S2. Mutations detected in S. griseus and S. antibioticus clones obtained following ALE in the presence of S. coelicolor and S. griseus umbrella toxins, respectively, related to Figure 2 and Figure 3. [file NIHMS2121434-supplement-3.xlsx]

## Sheet: Description
Table S1. Mutations detected in S. griseus and S. antibioticus clones obtained following ALE in the presence of S. coelicolor and S. griseus umbrella toxins, respectively, related to Figure 2 and Figure 3.
Sheet 1. Mutations detected in S. griseus clones obtained following ALE in the presence of S. coelicolor umbrella toxins.
Sheet 2. Mutations detected in S. antibioticus clones obtained following ALE in the presence of S. griseus umbrella toxin.

## Sheet: Sheet1
Sheet 1. Mutations detected in S. griseus clones obtained following ALE in the presence of S. coelicolor umbrella toxins.
Locus tag	Description	Protein effect	Nucleotide change	Amino acid change	CDS postition	Occurrence in lineage A	Occurrence in lineage B	Occurrence in lineage C	Number of isolates with mutations in gene
S. griseus
SGR_464	Hypothetical protein	Substitution	T>G	D>A	277	1	11	4	16
SGR_814	NRPS-type-I PKS fusion protein	Substitution	C>A	A>S	1843	0	1	0	1
SGR_1576	Homocysteine S-methyltransferase	Substitution	C>G	A>P	322	3	0	0	4
		Frame shift	∆22 bp		301	1	0	0
SGR_1705	Hypothetical protein	Substitution	C>G	S>T	1130	1	0	0	1
SGR_1722	Class III aminotransferase	Substitution	C>G	D>H	1183	1	0	0	1
		Substitution	C>G	A>P	1171	1	0	0
SGR_2694	TetR-family transcriptional regulator	Substitution	GG>CC	R>P	704	3	3	4	13
		Substitution	C>G	A>G	689	1	0	0
		Substitution	AA>CC	K>P	697	1	0	0
		Substitution	AAG>CCC	K>P	697	1	1	2
SGR_4174	GntR-family transcriptional regulator	Substitution	G>C	A>P	19	1	0	0	1
		Substitution	G>C	R>P	23	1	0	0
SGR_4541	Glycosyl transferase	Substitution	GG>CC	P>G	2107	1	2	0	4
		Substitution	G>C	P>A	2107	0	1	0
SGR_4584	AraC-family transcriptional regulator	Frame shift	∆25 bp		498	1	0	0	1
SGR_4941	Aspartate aminotransferase	Substitution	G>C	G>R	538	0	8	2	10
SGR_4943	Glycosyl transferase	Frame shift	∆284 bp		766	7	0	0	26
		Frame shift	∆1 bp		1029	0	1	5
		Frame shift	+G		1433	8	1	4
SGR_5048	Pyruvate phosphate dikinase	Substitution	A>C	M>L	1393	1	0	0	1
SGR_5512	Amino acid decarboxylase	Substitution	A>C	D>A	1358	1	0	0	1
		Substitution	A>C	T>P	1360	1	0	0
SGR_5513	Monooxygenase	Substitution	G>C	A>P	16	1	0	0	1
		Substitution	G>C	A>P	22	1	0	0
		Substitution	GA>CC	D>P	28	1	0	0
SGR_5651	Extradiol dioxygenase	Extension	T>C		411	0	0	1	5
		Substitution	A>G	S>P	403	0	0	1
		Extension	∆9 bp		403	1	0	0
		Extension	∆19 bp		393	1	0	0
		Extension	TCA>CCC		409	0	1	0
		Extension	T>C		411	0	2	0
SGR_5769	Alpha/beta hydrolase fold protein	Extension	∆10 bp		903	1	0	0	3
		Substitution	CA>GG	V>A	899	1	0	0
		Extension	TC>GG		911	1	0	0
SGR_5861	LacI-family transcriptional regulator	Substitution	T>C	D>G	761	5	0	1	6
SGR_6183	Polyketide synthase type I, pksD	Substitution	A>G	E>G	185	0	1	1	3
		Substitution	AA>GG	E>G	185	0	0	1
SGR_6889	2-oxo-3-(phosphooxy)propyl 3-oxoalkanoate synthase, afsA	Substitution	G>C	A>P	463	1	0	0	1
SGR_7000	Transposition function protein	Substitution	CTTC>GGGG	AS>GG	449	4	1	4	15
		Substitution	C>G	P>A	454	2	0	0
		Substitution	CC>GG	GR>GG	441	4	2	5
		Substitution	AC>GG	T>G	445	4	1	4
		Substitution	TTC>GGG	AS>AG	450	1	0	0
		Substitution	CC>GG	P>G	454	1	1	2
		Substitution	C>G	S>C	458	0	1	1
		Substitution	G>C	G>A	461	3	2	0
		Frame shift	∆GG		460	1	0	0
		Frame shift	∆7 bp		449	1	0	0
		Substitution	TCC>GGG	S>G	457	1	0	0
		Substitution	C>G	P>R	455	1	0	0
		Substitution	A>G	T>A	445	0	1	0
		Substitution	G>C	G>R	460	0	0	1
		Substitution	T>G	S>A	457	0	0	1
		Substitution	TC>GG	S>G	457	0	0	1

## Sheet: Sheet2
Sheet 2. Mutations detected in S. antibioticus clones obtained following ALE in the presence of S. griseus umbrella toxin.
Locus tag	Description	Protein effect	Nucleotide change	Amino acid change	CDS position	Occurrence in lineage A	Occurrence in lineage B	Occurrence in lineage C	Number of isolates with mutations in gene
SaML1_05085	MFS transporter	Deletion	∆3 bp		1270	0	0	1	1
		Substitution	CGG>GGA	R>G	1279	0	0	1
SaML1_13035	Glycosyltransferase	Frame shift	∆1 bp		151	0	0	2	2
SaML1_13040	Glycosyltransferase	Truncation	G>A		1054	0	1	3	4
SaML1_35620	Aldehyde-alcohol dehydrogenase	Substitution	C>A	A>S	2722	0	0	1	1
		Substitution	G>C	T>R	2720	0	0	1
SaML1_35700	NACHT domain-containing protein	Substitution	GG>CA	DL>DV	585	0	0	1	1
		Substitution	G>C	P>A	580	0	0	1
		Substitution	GAG>TGC	L>A	574	0	0	1
