# Supplementary material for: The unique architecture of umbrella toxins permits a two-tiered molecular bet hedging strategy for interbacterial antagonism
Source: Cell. Author manuscript; Available in PMC 2026 Jun 17. (PMC13274773; doi:10.1016/j.cell.2025.10.044)
Supplement: 4 — Table S3. Bioinformatic analysis of proteins encoded by the S. griseus utr operon, related to Figure 2. [file NIHMS2121434-supplement-4.xlsx]

## Sheet: Table S2
Table S2. Bioinformatic analysis of proteins encoded by the S. griseus utr operon, related to Figure 2.
Gene locus	Name	Length (aa)	Annotation	Top foldseek hit (PDB ID)	Organism	Seqence identity (%)	Protein name	Structural identity (E-Value)	RMSD	Region of similarity (aa)	Function	Catalytic substrate	Catalytic product	Reaction	Cellular process involved	References
SGR_4941	utrA	372	Aspartate aminotransferase	6EWR	Streptococcus pneumoniae	27.8	Spr1654	2.03e-33	1.94	8-367	Pyridoxal-phosphate (PLP) dependent sugar aminotransferase	UDP-4-keto-6-deoxy-d-GlcNAc and L-glutamate	2-acetamido-4-amino-2, 4, 6-trideoxygalactose	Transferring of amino group of L-glutamate to form the amino sugar 2-acetamido-4-amino-2, 4, 6-trideoxygalactose	Teichoic acid	Han et al., 2018. PubMed: 29669826
SGR_4942	utrB	339	NAD-dependent dehydrogenase	7BVJ	Acidithiobacillus ferrooxidans	27.6	GnnA	1.41e-27	3.37	5-323	UDP-N-acetylglucosamine 3-dehydrogenase	UDP-GlcNAc	UDP-3-oxo-GlcNAc	Oxidation of UDP-GlcNAc to UDP-3-oxo-GlcNAc	Lipopolysaccharide	Manissorn et al., 2020. PubMed: 33200610
SGR_4943	utrC	537	Glycosyl transferase	5TZK	Staphylococcus aureus	28.4	TarS	1.11e-26	2.88	5-343	β-Glycosyltransferase	UDP-GlcNAc and polyRboP	UDP and β-polyRboP-GlcNAc	β-O-GlcNAcylation of polyRboP of wall teichoic acids	Wall Teichoic Acid	Sobhanifar et al., 2016. PubMed: 27973583
SGR_4944	utrD	428	UDP-N-acetyl-D-mannosaminuronic acid dehydrogenase	3OJO	Staphylococcus aureus	29.5	Cap5O	3.08e-32	3.82	1-427	UDP-N-acetyl-mannosamine dehydrogenase	UDP-N-acetyl-mannosamine (UDP-ManNAc)	UDP-N-acetyl-mannosaminuronic acid (UDP-ManNAcA)	Oxidation of UDP-ManNAc to UDP-ManNAcA	Capsular polysaccharides	Gruszczyk et al., 2011. PubMed: 21454499
SGR_4945	utrE	325	UDP-glucose 4-epimerase	1KVR	Escherichia coli	35.6	GalE	4.23e-36	2.78	1-325	UDP-galactose 4-epimerase	UDP-galactose	UDP-glucose	Interconversion between UDP-galactose and UDP-glucose	Sugar metabolism	Thoden et al., 1997. PubMed: 9271499
SGR_4946	utrF	706	Glycosyl transferase	4WAC	Staphylococcus aureus	12	TarM	9.22e-09	3.97	425-706	α-Glycosyltransferase	UDP-GlcNAc and polyRboP	UDP and α-polyRboP-GlcNAc	α-O-GlcNAcylation of polyRboP of wall teichoic acid	Wall Teichoic Acid	Koç et al., 2015. PubMed: 25697358
SGR_4947	utrG	440	Glycosyl transferase	3C4Q	Corynebacterium glutamicum	17.8	MshA	2.43e-13	6.55	3-415	Glycosyltransferase	UDP-GlcNAc and1-l-myo-inositol 1-phosphate (1-l-Ins-1-P)	3-phospho-1-d-myo-inosityl-2-acetamido-2-deoxy-α-d-glucopyranoside (GlcNAc-Ins-P)	Transfer of GlcNAc from UDP-GlcNAc to 1-l-Ins-1-P	Mycothiol biosynthesis	Royer et al., 2019. PubMed: 30968475
SGR_4948	utrH	367	UDP-N-acetylglucosamine 2-epimerase	5ENZ	Staphylococcus aureus	27.5	MnaA	1.03e-22	4.44	2-359	UDP-N-acetylglucosamine 2-epimerase	UDP-GlcNAc	UDP-ManNAc	Interconvertion between UDP-GlcNAc and UDP-ManNAc	Wall Teichoic Acid	Mann et al., 2016. PubMed: 27144276
SGR_4949	utrI	404	O-acyltransferase	none1
SGR_4950	utrJ	200	Acetyltransferase	3MQH	Bordetella petrii	45.4	WlbB	7.9e-17	2.03	2-198	N-Acetyltransferase	UDP-2-acetamido-3-amino-2,3-dideoxy-d-glucuronic acid (UDP-GlcNAc3NA) and acetyl-CoA	UDP-2,3-diacetamido-2,3-dideoxy-d-glucuronic acid (UDP-GlcNAc3NAcA)	Conversion of UDP-GlcNAc3NA to UDP-GlcNAc3NAcA		Thoden et al., 2010. PubMed: 20433200
1 Few membrane-associated O-acyltransferases have been crystallized, so no significant structural matches for UtrI were identified by Foldseek.
