# Supplementary material for: The unique architecture of umbrella toxins permits a two-tiered molecular bet hedging strategy for interbacterial antagonism
Source: Cell. Author manuscript; Available in PMC 2026 Jun 17. (PMC13274773; doi:10.1016/j.cell.2025.10.044)
Supplement: 6 [file NIHMS2121434-supplement-6.xlsx]

## Sheet: Table S4
Table S4. Cryo-EM data collection, refinement and validation statistics, related to Figure 5.
	UmbA4	TUA bound UmbA4
		(EMDB-70396)
		(PDB 9OEE)
Data collection and processing
Magnification	45,000x	105,000x
Voltage (kV)	200	300
Electron exposure (e–/Å2)	47	40
Defocus range (μm)	-0.2 - -3.0	-0.2 - -3.0
Pixel size (Å)	0.89	0.835
Symmetry imposed	C1	Helical (Twist: 208.86° Rise: 33.13 Å)
Initial particle images (no.)	1327483	5747176
Final particle images (no.)	200137	1182274
Map resolution (Å)	4.3	3.3
FSC threshold	0.143	0.143
Refinement
Initial model used (PDB code)		Alphafold-generated
Model resolution (Å)		3.6
FSC threshold		0.5
Map sharpening B factor (Å2)		-147
Model composition
Non-hydrogen atoms		26010
Protein residues		3365
Ligands		60
B factors (Å2)
Protein		54.04
Ligand		19.96
R.m.s. deviations
Bond lengths (Å)		0.002
Bond angles (°)		0.571
Validation
MolProbity score		1.34
Clashscore		4.59
Poor rotamers (%)		0.79
Ramachandran plot
Favored (%)		97.47
Allowed (%)		2.38
Disallowed (%)		0.15
