# Supplementary material for: The unique architecture of umbrella toxins permits a two-tiered molecular bet hedging strategy for interbacterial antagonism
Source: Cell. Author manuscript; Available in PMC 2026 Jun 17. (PMC13274773; doi:10.1016/j.cell.2025.10.044)
Supplement: 7 — Table S6. Diversity of UmbA lectin domains and UmbC toxin domains within Streptomycetaceae family, related to Figure 6. [file NIHMS2121434-supplement-7.xlsx]

## Sheet: Description
Table S5. Diversity of UmbA lectin domains and UmbC toxin domains within Streptomycetaceae family, related to Figure 6.
Sheet 1. Domain architecture of UmbA proteins identified from diverse Streptomyces strains.
Sheet 2. Domain architecture of UmbC proteins identified from diverse Streptomyces strains.
Sheet 3. Number and types of UmbA and UmbC proteins encoded by the identified Streptomyces strains.
Sheet 4. Number of UmbA and UmbC proteins encoded by representative strains in different Streptomyces species.

## Sheet: Sheet1
Sheet 1. Domain architecture of UmbA proteins identified from diverse Streptomyces strains. List includes candidate UmbA lectins encoded adjacent to (rather than in the same polypeptide) trypsin domains. For some UmbA proteins, the C-terminal lectin domain has not been classified, and is not annotated. inTrypsin, inactive trypsin domains lacking catalytic residues.
Protein accession	Strains	Architecture	Domain boundaries	Lectin domain
NUP31946.1	Streptomycetaceae_bacterium_7	SP+inTrypsin+5BPF-2	1..25&SP,33..242&inTrypsin,256..430&5BPF-2	5BPF-2
NJP99983.1	Streptomyces_zingiberis_PLAI_1-29	SP+UmbB+inTrypsin+Laminin_G_3+Laminin_G_3	1..38&SP,54..172&UmbB,186..383&inTrypsin,385..599&Laminin_G_3,600..818&Laminin_G_3	Laminin_G_3+Laminin_G_3
MFD7961221.1	Streptomyces_zaomyceticus_NPDC059778	SP+UmbB+inTrypsin+6BPF-3	1..29&SP,49..163&UmbB,174..402&inTrypsin,397..697&6BPF-3	6BPF-3
MEV4942893.1	Streptomyces_zaomyceticus_NPDC053778	SP+inTrypsin+6BPF-1+6BPF-1	1..35&SP,36..241&inTrypsin,248..529&6BPF-1,530..815&6BPF-1	6BPF-1+6BPF-1
MEV4942892.1	Streptomyces_zaomyceticus_NPDC053778	SP+inTrypsin+6BPF-3	1..28&SP,36..252&inTrypsin,247..547&6BPF-3	6BPF-3
MFH8712680.1	Streptomyces_zaomyceticus_NPDC017971	SP+UmbB+inTrypsin+5BPF-8	1..28&SP,46..164&UmbB,180..387&inTrypsin,390..540&5BPF-8	5BPF-8
WSQ24020.1	Streptomyces_zaomyceticus_NBC_01228	SP+inTrypsin+5BPF-8	1..25&SP,33..244&inTrypsin,253..478&5BPF-8	5BPF-8
WTR75869.1	Streptomyces_zaomyceticus_NBC_00123	SP+inTrypsin+5BPF-8	1..25&SP,33..244&inTrypsin,253..478&5BPF-8	5BPF-8
WTV26550.1	Streptomyces_zaomyceticus_NBC_00044	SP+inTrypsin+5BPF-8	1..21&SP,24..235&inTrypsin,244..469&5BPF-8	5BPF-8
MFC9585942.1	Streptomyces_yangpuensis_NPDC127610	SP+inTrypsin+5BPF-5+RicinB-4	1..26&SP,34..256&inTrypsin,262..524&5BPF-5,525..668&RicinB-4	5BPF-5+RicinB-4
MFC9585943.1	Streptomyces_yangpuensis_NPDC127610	SP+inTrypsin+6BPF-1+6BPF-1	1..33&SP,36..242&inTrypsin,249..531&6BPF-1,532..817&6BPF-1	6BPF-1+6BPF-1
MFC9585940.1	Streptomyces_yangpuensis_NPDC127610	SP+inTrypsin+RicinB-3	1..30&SP,36..245&inTrypsin,246..386&RicinB-3	RicinB-3
MFD5618504.1	Streptomyces_yangpuensis_NPDC127057	SP+inTrypsin+RicinB-3	1..14&SP,18..227&inTrypsin,224..364&RicinB-3	RicinB-3
MFJ6783179.1	Streptomyces_yangpuensis_NPDC091197	SP+inTrypsin+5BPF-5+RicinB-4	1..26&SP,34..250&inTrypsin,262..524&5BPF-5,525..668&RicinB-4	5BPF-5+RicinB-4
MFJ6783178.1	Streptomyces_yangpuensis_NPDC091197	SP+inTrypsin+6BPF-1+6BPF-1	1..33&SP,36..244&inTrypsin,249..531&6BPF-1,532..817&6BPF-1	6BPF-1+6BPF-1
MFJ6784277.1	Streptomyces_yangpuensis_NPDC091197	SP+inTrypsin+6BPF-2	1..33&SP,36..247&inTrypsin,245..408&6BPF-2	6BPF-2
MFJ6783180.1	Streptomyces_yangpuensis_NPDC091197	SP+inTrypsin+Bulb-lectin+Bulb-lectin+5BPF-6	1..33&SP,36..241&inTrypsin,250..368&Bulb-lectin,369..491&Bulb-lectin,492..774&5BPF-6	Bulb-lectin+Bulb-lectin+5BPF-6
MFD6113738.1	Streptomyces_yangpuensis_NPDC060262	SP+inTrypsin+RicinB-3	1..14&SP,18..226&inTrypsin,224..364&RicinB-3	RicinB-3
MFG2335358.1	Streptomyces_yangpuensis_NPDC048605	SP+inTrypsin+5BPF-5+RicinB-4	1..31&SP,34..250&inTrypsin,262..524&5BPF-5,525..668&RicinB-4	5BPF-5+RicinB-4
MFG2335357.1	Streptomyces_yangpuensis_NPDC048605	SP+inTrypsin+6BPF-1+6BPF-1	1..33&SP,36..244&inTrypsin,249..531&6BPF-1,532..817&6BPF-1	6BPF-1+6BPF-1
MFG2335359.1	Streptomyces_yangpuensis_NPDC048605	SP+inTrypsin+Bulb-lectin+Bulb-lectin+5BPF-6	1..33&SP,36..241&inTrypsin,250..368&Bulb-lectin,369..491&Bulb-lectin,492..774&5BPF-6	Bulb-lectin+Bulb-lectin+5BPF-6
MFG2335361.1	Streptomyces_yangpuensis_NPDC048605	SP+inTrypsin+RicinB-3	1..33&SP,36..246&inTrypsin,246..386&RicinB-3	RicinB-3
MEU5152379.1	Streptomyces_yangpuensis_NPDC021559	SP+inTrypsin+5BPF-5+RicinB-4	1..31&SP,34..256&inTrypsin,262..524&5BPF-5,525..668&RicinB-4	5BPF-5+RicinB-4
MEU5152378.1	Streptomyces_yangpuensis_NPDC021559	SP+inTrypsin+6BPF-1+6BPF-1	1..33&SP,36..244&inTrypsin,249..531&6BPF-1,532..817&6BPF-1	6BPF-1+6BPF-1
MEU5152381.1	Streptomyces_yangpuensis_NPDC021559	SP+inTrypsin+RicinB-3	1..33&SP,36..244&inTrypsin,246..386&RicinB-3	RicinB-3
GLF95182.1	Streptomyces_yaizuensis_YSPA8	SP+inTrypsin+Bulb-lectin+6BPF-4	1..30&SP,33..245&inTrypsin,250..356&Bulb-lectin,353..707&6BPF-4	Bulb-lectin+6BPF-4
PQM22275.1	Streptomyces_xinghaiensis_OlgR2-7A	inTrypsin+7BPF-4	1..205&inTrypsin,209..681&7BPF-4	7BPF-4
RNC73114.1	Streptomyces_xinghaiensis_OlgR	inTrypsin+7BPF-4	1..205&inTrypsin,209..681&7BPF-4	7BPF-4
MFK0030487.1	Streptomyces_xinghaiensis_NPDC090960	UmbB+inTrypsin+7BPF-4	7..119&UmbB,117..326&inTrypsin,330..802&7BPF-4	7BPF-4
MEU7194179.1	Streptomyces_xinghaiensis_NPDC044961	UmbB+inTrypsin+7BPF-4	7..119&UmbB,117..326&inTrypsin,330..802&7BPF-4	7BPF-4
MEU4886662.1	Streptomyces_xinghaiensis_NPDC021993	UmbB+inTrypsin+7BPF-4	7..119&UmbB,117..326&inTrypsin,330..802&7BPF-4	7BPF-4
MFI1952911.1	Streptomyces_xinghaiensis_NPDC020286	UmbB+inTrypsin+7BPF-4	7..119&UmbB,117..326&inTrypsin,330..802&7BPF-4	7BPF-4
RKM95528.1	Streptomyces_xinghaiensis_ATCC_19609	inTrypsin+7BPF-4	1..205&inTrypsin,209..681&7BPF-4	7BPF-4
MFG2750977.1	Streptomyces_xanthophaeus_NPDC048359	SP+inTrypsin+6BPF-3	1..27&SP,36..243&inTrypsin,247..548&6BPF-3	6BPF-3
WST20764.1	Streptomyces_xanthophaeus_NBC_01147	SP+inTrypsin+6BPF-3	1..32&SP,36..243&inTrypsin,247..548&6BPF-3	6BPF-3
WST64250.1	Streptomyces_xanthophaeus_NBC_01137	SP+inTrypsin+6BPF-3	1..32&SP,36..243&inTrypsin,247..548&6BPF-3	6BPF-3
WCD91088.1	Streptomyces_xanthophaeus_KPP03845	inTrypsin+5BPF-12	35..227&inTrypsin,227..316&5BPF-12	5BPF-12
MFK0174859.1	Streptomyces_xanthochromogenes_NPDC090294	SP+inTrypsin+7BPF-4	1..30&SP,33..257&inTrypsin,255..735&7BPF-4	7BPF-4
MFJ4473881.1	Streptomyces_xanthochromogenes_NPDC088913	SP+inTrypsin+7BPF-4	1..30&SP,33..257&inTrypsin,255..729&7BPF-4	7BPF-4
MFJ2400596.1	Streptomyces_xanthochromogenes_NPDC087838	SP+inTrypsin+7BPF-4	1..30&SP,33..257&inTrypsin,255..735&7BPF-4	7BPF-4
MEV6048392.1	Streptomyces_xanthochromogenes_NPDC051973	SP+inTrypsin+5BPF-7	1..23&SP,31..246&inTrypsin,246..510&5BPF-7	5BPF-7
MEV6048340.1	Streptomyces_xanthochromogenes_NPDC051973	SP+inTrypsin+7BPF-4	1..30&SP,33..257&inTrypsin,255..735&7BPF-4	7BPF-4
MFI5699861.1	Streptomyces_xanthochromogenes_NPDC051701	SP+inTrypsin+7BPF-4	1..30&SP,33..257&inTrypsin,255..735&7BPF-4	7BPF-4
MEV6726403.1	Streptomyces_xanthochromogenes_NPDC051157	inTrypsin+5BPF-5	5..214&inTrypsin,220..483&5BPF-5	5BPF-5
MEV6719743.1	Streptomyces_xanthochromogenes_NPDC051157	SP+inTrypsin+7BPF-4	1..30&SP,33..257&inTrypsin,255..735&7BPF-4	7BPF-4
MEU6055816.1	Streptomyces_xanthochromogenes_NPDC047132	SP+inTrypsin+5BPF-5	1..35&SP,36..247&inTrypsin,253..516&5BPF-5	5BPF-5
MEU6055839.1	Streptomyces_xanthochromogenes_NPDC047132	SP+inTrypsin+5BPF-7	1..31&SP,34..246&inTrypsin,247..510&5BPF-7	5BPF-7
MEU6055817.1	Streptomyces_xanthochromogenes_NPDC047132	SP+inTrypsin+6BPF-2	1..31&SP,38..244&inTrypsin,246..614&6BPF-2	6BPF-2
MEU6054683.1	Streptomyces_xanthochromogenes_NPDC047132	SP+inTrypsin+7BPF-4	1..30&SP,33..257&inTrypsin,255..735&7BPF-4	7BPF-4
MEU2953922.1	Streptomyces_xanthochromogenes_NPDC007159	SP+inTrypsin+5BPF-7	1..37&SP,34..251&inTrypsin,251..514&5BPF-7	5BPF-7
MEU2955783.1	Streptomyces_xanthochromogenes_NPDC007159	SP+inTrypsin+5BPF-7	1..31&SP,34..246&inTrypsin,247..510&5BPF-7	5BPF-7
MEU2955435.1	Streptomyces_xanthochromogenes_NPDC007159	SP+inTrypsin+7BPF-4	1..30&SP,33..257&inTrypsin,255..735&7BPF-4	7BPF-4
MER7145538.1	Streptomyces_xanthochromogenes_NPDC000181	SP+inTrypsin+7BPF-4	1..30&SP,33..257&inTrypsin,255..735&7BPF-4	7BPF-4
GHB80474.1	Streptomyces_xanthochromogenes_JCM_4612	inTrypsin+5BPF-5	16..155&inTrypsin,161..424&5BPF-5	5BPF-5
GHB80481.1	Streptomyces_xanthochromogenes_JCM_4612	SP+inTrypsin+6BPF-2	1..33&SP,38..244&inTrypsin,246..614&6BPF-2	6BPF-2
GHB33288.1	Streptomyces_xanthochromogenes_JCM_4612	SP+inTrypsin+7BPF-4	1..30&SP,33..257&inTrypsin,255..735&7BPF-4	7BPF-4
MFC3261214.1	Streptomyces_xanthochromogenes_JCM_4594__1	SP+inTrypsin+7BPF-4	1..30&SP,33..257&inTrypsin,255..735&7BPF-4	7BPF-4
GGY16727.1	Streptomyces_xanthochromogenes_JCM_4594	SP+inTrypsin+7BPF-4	1..30&SP,33..257&inTrypsin,255..735&7BPF-4	7BPF-4
MFJ9806315.1	Streptomyces_wuyuanensis_NPDC101141	SP+inTrypsin+5BPF-11	1..42&SP,93..324&inTrypsin,344..585&5BPF-11	5BPF-11
MFJ9802642.1	Streptomyces_wuyuanensis_NPDC101141	SP+inTrypsin+7BPF-4	1..31&SP,34..248&inTrypsin,245..721&7BPF-4	7BPF-4
MFJ9806550.1	Streptomyces_wuyuanensis_NPDC101141	SP+inTrypsin+Bulb-lectin+6BPF-4	1..30&SP,33..249&inTrypsin,250..357&Bulb-lectin,354..712&6BPF-4	Bulb-lectin+6BPF-4
MFD8192059.1	Streptomyces_wuyuanensis_NPDC059686	SP+inTrypsin+7BPF-4	1..31&SP,34..248&inTrypsin,245..721&7BPF-4	7BPF-4
MFD8194202.1	Streptomyces_wuyuanensis_NPDC059686	SP+inTrypsin+Bulb-lectin+6BPF-4	1..30&SP,33..249&inTrypsin,250..357&Bulb-lectin,354..712&6BPF-4	Bulb-lectin+6BPF-4
MFD8196706.1	Streptomyces_wuyuanensis_NPDC059686	SP+inTrypsin+unclassifiedBetaPropeller	1..42&SP,93..324&inTrypsin,325..451&unclassifiedBetaPropeller	unclassifiedBetaPropeller
MFJ6947113.1	Streptomyces_wuyuanensis_NPDC049930	SP+inTrypsin+5BPF-11	1..42&SP,93..324&inTrypsin,344..585&5BPF-11	5BPF-11
MFG2758186.1	Streptomyces_wuyuanensis_NPDC048396	SP+inTrypsin+5BPF-11	1..42&SP,93..324&inTrypsin,344..585&5BPF-11	5BPF-11
MFG2756779.1	Streptomyces_wuyuanensis_NPDC048396	SP+inTrypsin+Bulb-lectin+6BPF-4	1..31&SP,34..250&inTrypsin,251..358&Bulb-lectin,355..714&6BPF-4	Bulb-lectin+6BPF-4
MFG3305519.1	Streptomyces_wuyuanensis_NPDC048178	SP+inTrypsin+5BPF-11	1..42&SP,93..324&inTrypsin,344..585&5BPF-11	5BPF-11
MFG3310302.1	Streptomyces_wuyuanensis_NPDC048178	SP+inTrypsin+Bulb-lectin+6BPF-4	1..31&SP,34..250&inTrypsin,251..358&Bulb-lectin,355..714&6BPF-4	Bulb-lectin+6BPF-4
MEU6708996.1	Streptomyces_wuyuanensis_NPDC046703	inTrypsin+5BPF-4	8..230&inTrypsin,231..476&5BPF-4	5BPF-4
MEU6702669.1	Streptomyces_wuyuanensis_NPDC046703	SP+inTrypsin+5BPF-11	1..42&SP,93..324&inTrypsin,344..585&5BPF-11	5BPF-11
MEU6704765.1	Streptomyces_wuyuanensis_NPDC046703	SP+inTrypsin+5BPF-12	1..31&SP,34..252&inTrypsin,256..512&5BPF-12	5BPF-12
MEU6706632.1	Streptomyces_wuyuanensis_NPDC046703	SP+inTrypsin+7BPF-4	1..31&SP,34..248&inTrypsin,245..721&7BPF-4	7BPF-4
MEU6704764.1	Streptomyces_wuyuanensis_NPDC046703	SP+inTrypsin+unclassifiedBulb-lectin+6BPF-4	1..19&SP,22..238&inTrypsin,253..346&unclassifiedBulb-lectin,341..699&6BPF-4	unclassifiedBulb-lectin+6BPF-4
MEU4128642.1	Streptomyces_wuyuanensis_NPDC028221	inTrypsin+5BPF-4	8..230&inTrypsin,231..476&5BPF-4	5BPF-4
MEU4131472.1	Streptomyces_wuyuanensis_NPDC028221	SP+inTrypsin+5BPF-11	1..42&SP,93..324&inTrypsin,344..585&5BPF-11	5BPF-11
MEU4130809.1	Streptomyces_wuyuanensis_NPDC028221	SP+inTrypsin+7BPF-4	1..31&SP,34..248&inTrypsin,245..721&7BPF-4	7BPF-4
MFI1667017.1	Streptomyces_wuyuanensis_NPDC020461	inTrypsin+5BPF-4	2..141&inTrypsin,140..336&5BPF-4	5BPF-4
MFI1661967.1	Streptomyces_wuyuanensis_NPDC020461	SP+inTrypsin+5BPF-11	1..42&SP,93..323&inTrypsin,344..585&5BPF-11	5BPF-11
MFI1471613.1	Streptomyces_wuyuanensis_NPDC020456	inTrypsin+5BPF-4	2..141&inTrypsin,140..336&5BPF-4	5BPF-4
MFI1469853.1	Streptomyces_wuyuanensis_NPDC020456	SP+inTrypsin+5BPF-11	1..42&SP,93..323&inTrypsin,344..585&5BPF-11	5BPF-11
SDM88432.1	Streptomyces_wuyuanensis_CGMCC_4.7042	SP+inTrypsin+5BPF-11	1..30&SP,93..324&inTrypsin,344..552&5BPF-11	5BPF-11
SDM31093.1	Streptomyces_wuyuanensis_CGMCC_4.7042	SP+inTrypsin+7BPF-4	1..31&SP,34..248&inTrypsin,245..721&7BPF-4	7BPF-4
MER7714286.1	Streptomyces_werraensis_NPDC096188	SP+inTrypsin+7BPF-4	1..24&SP,40..249&inTrypsin,253..733&7BPF-4	7BPF-4
MFJ6680284.1	Streptomyces_werraensis_NPDC091364	SP+inTrypsin+7BPF-4	1..24&SP,40..249&inTrypsin,253..733&7BPF-4	7BPF-4
MFJ6685894.1	Streptomyces_werraensis_NPDC091364	SP+inTrypsin+7BPF-4	1..30&SP,39..257&inTrypsin,256..734&7BPF-4	7BPF-4
MFJ6856030.1	Streptomyces_werraensis_NPDC090928	SP+inTrypsin+7BPF-4	1..24&SP,40..249&inTrypsin,253..733&7BPF-4	7BPF-4
MFK0058293.1	Streptomyces_werraensis_NPDC090925	SP+inTrypsin+7BPF-4	1..24&SP,40..249&inTrypsin,253..733&7BPF-4	7BPF-4
MFJ9994942.1	Streptomyces_werraensis_NPDC090923	SP+inTrypsin+7BPF-4	1..24&SP,40..249&inTrypsin,253..733&7BPF-4	7BPF-4
MFK0000015.1	Streptomyces_werraensis_NPDC090923	SP+inTrypsin+7BPF-4	1..30&SP,39..257&inTrypsin,256..734&7BPF-4	7BPF-4
MFI8211131.1	Streptomyces_werraensis_NPDC085933	SP+inTrypsin+7BPF-4	1..24&SP,40..249&inTrypsin,253..733&7BPF-4	7BPF-4
MFI8213376.1	Streptomyces_werraensis_NPDC085933	SP+inTrypsin+7BPF-4	1..30&SP,39..257&inTrypsin,256..734&7BPF-4	7BPF-4
MFD8257016.1	Streptomyces_werraensis_NPDC059705	SP+inTrypsin+7BPF-4	1..30&SP,39..258&inTrypsin,256..734&7BPF-4	7BPF-4
MEV5163144.1	Streptomyces_werraensis_NPDC052793	SP+inTrypsin+7BPF-4	1..24&SP,40..249&inTrypsin,253..733&7BPF-4	7BPF-4
MEV5168430.1	Streptomyces_werraensis_NPDC052793	SP+inTrypsin+7BPF-4	1..30&SP,39..257&inTrypsin,256..734&7BPF-4	7BPF-4
MEV5269035.1	Streptomyces_werraensis_NPDC052779	SP+inTrypsin+7BPF-4	1..24&SP,40..249&inTrypsin,253..691&7BPF-4	7BPF-4
MEV5155328.1	Streptomyces_werraensis_NPDC052772	SP+inTrypsin+7BPF-4	1..30&SP,39..257&inTrypsin,256..734&7BPF-4	7BPF-4
MEV5155466.1	Streptomyces_werraensis_NPDC052772	SP+inTrypsin+7BPF-4	1..24&SP,40..249&inTrypsin,253..733&7BPF-4	7BPF-4
MEV5243792.1	Streptomyces_werraensis_NPDC052768	SP+inTrypsin+7BPF-4	1..24&SP,40..249&inTrypsin,253..733&7BPF-4	7BPF-4
MEV5249329.1	Streptomyces_werraensis_NPDC052768	SP+inTrypsin+7BPF-4	1..30&SP,39..257&inTrypsin,256..734&7BPF-4	7BPF-4
MFI9214861.1	Streptomyces_werraensis_NPDC052767	SP+inTrypsin+7BPF-4	1..24&SP,40..249&inTrypsin,253..733&7BPF-4	7BPF-4
MEV5270497.1	Streptomyces_werraensis_NPDC052752	SP+inTrypsin+7BPF-4	1..24&SP,40..249&inTrypsin,253..733&7BPF-4	7BPF-4
MEV5184785.1	Streptomyces_werraensis_NPDC052749	SP+inTrypsin+7BPF-4	1..29&SP,40..249&inTrypsin,253..733&7BPF-4	7BPF-4
MFI9284915.1	Streptomyces_werraensis_NPDC052738	SP+inTrypsin+7BPF-4	1..24&SP,40..249&inTrypsin,253..733&7BPF-4	7BPF-4
MEV5178711.1	Streptomyces_werraensis_NPDC052735	SP+inTrypsin+7BPF-4	1..24&SP,40..249&inTrypsin,253..733&7BPF-4	7BPF-4
MFI9263355.1	Streptomyces_werraensis_NPDC052732	SP+inTrypsin+7BPF-4	1..24&SP,40..249&inTrypsin,253..733&7BPF-4	7BPF-4
MFI9415633.1	Streptomyces_werraensis_NPDC052731	SP+inTrypsin+7BPF-4	1..24&SP,40..249&inTrypsin,253..733&7BPF-4	7BPF-4
MEV5250285.1	Streptomyces_werraensis_NPDC052728	SP+inTrypsin+7BPF-4	1..24&SP,40..249&inTrypsin,253..733&7BPF-4	7BPF-4
MEV5336376.1	Streptomyces_werraensis_NPDC052652	SP+inTrypsin+7BPF-4	1..30&SP,39..258&inTrypsin,256..734&7BPF-4	7BPF-4
MEU9553016.1	Streptomyces_werraensis_NPDC048131	SP+inTrypsin+7BPF-4	1..30&SP,39..257&inTrypsin,256..734&7BPF-4	7BPF-4
MEU9581994.1	Streptomyces_werraensis_NPDC048124	SP+inTrypsin+7BPF-4	1..24&SP,40..249&inTrypsin,253..733&7BPF-4	7BPF-4
MFF8539318.1	Streptomyces_werraensis_NPDC015453	SP+inTrypsin+7BPF-4	1..24&SP,40..249&inTrypsin,253..733&7BPF-4	7BPF-4
MFF8521172.1	Streptomyces_werraensis_NPDC015409	SP+inTrypsin+7BPF-4	1..24&SP,40..249&inTrypsin,253..733&7BPF-4	7BPF-4
MFF8627889.1	Streptomyces_werraensis_NPDC015315	SP+inTrypsin+7BPF-4	1..24&SP,40..249&inTrypsin,253..733&7BPF-4	7BPF-4
MEU0047647.1	Streptomyces_werraensis_NPDC006325	SP+inTrypsin+7BPF-4	1..24&SP,40..249&inTrypsin,253..733&7BPF-4	7BPF-4
GHE88647.1	Streptomyces_werraensis_JCM_4860	SP+inTrypsin+7BPF-4	1..24&SP,40..249&inTrypsin,253..733&7BPF-4	7BPF-4
MFI1975988.1	Streptomyces_wedmorensis_NPDC020349	SP+inTrypsin+RicinB-3	1..33&SP,36..245&inTrypsin,248..385&RicinB-3	RicinB-3
GHB27020.1	Streptomyces_viridiviolaceus_JCM_4855	inTrypsin+Bulb-lectin+6BPF-4	15..231&inTrypsin,232..339&Bulb-lectin,336..692&6BPF-4	Bulb-lectin+6BPF-4
GHB22284.1	Streptomyces_viridiviolaceus_JCM_4855	inTrypsin+RicinB-1	6..137&inTrypsin,139..301&RicinB-1	RicinB-1
GHB23526.1	Streptomyces_viridiviolaceus_JCM_4855	SP+inTrypsin+6BPF-2	1..44&SP,47..261&inTrypsin,257..631&6BPF-2	6BPF-2
GHB71469.1	Streptomyces_viridiviolaceus_JCM_4855	SP+inTrypsin+7BPF-4	1..37&SP,38..252&inTrypsin,256..737&7BPF-4	7BPF-4
MFC7016377.1	Streptomyces_viridiviolaceus_CGMCC_1.12430	inTrypsin+RicinB-1	2..124&inTrypsin,126..288&RicinB-1	RicinB-1
MFC7011695.1	Streptomyces_viridiviolaceus_CGMCC_1.12430	SP+inTrypsin+6BPF-2	1..44&SP,47..261&inTrypsin,257..631&6BPF-2	6BPF-2
MFC7013451.1	Streptomyces_viridiviolaceus_CGMCC_1.12430	SP+inTrypsin+7BPF-4	1..37&SP,38..252&inTrypsin,256..737&7BPF-4	7BPF-4
MFC7010938.1	Streptomyces_viridiviolaceus_CGMCC_1.12430	SP+inTrypsin+Bulb-lectin+6BPF-4	1..30&SP,33..249&inTrypsin,250..357&Bulb-lectin,354..710&6BPF-4	Bulb-lectin+6BPF-4
MFJ9596003.1	Streptomyces_virginiae_NPDC101180	SP+inTrypsin+6BPF-4	1..33&SP,36..243&inTrypsin,245..293&6BPF-4	6BPF-4
MFJ9598060.1	Streptomyces_virginiae_NPDC101180	SP+inTrypsin+RicinB-3	1..33&SP,37..246&inTrypsin,243..383&RicinB-3	RicinB-3
MFD4740180.1	Streptomyces_virginiae_NPDC058419	SP+UmbB+inTrypsin+5BPF-6	1..29&SP,49..163&UmbB,177..386&inTrypsin,390..669&5BPF-6	5BPF-6
MFD4740181.1	Streptomyces_virginiae_NPDC058419	SP+GDSL-1+5BPF-6	1..26&SP,32..242&GDSL-1,243..512&5BPF-6	GDSL-1+5BPF-6
MFD4940031.1	Streptomyces_virginiae_NPDC058408	SP+UmbB+inTrypsin+5BPF-6	1..29&SP,49..163&UmbB,177..386&inTrypsin,390..495&5BPF-6	5BPF-6
MFD4918738.1	Streptomyces_virginiae_NPDC058399	SP+UmbB+inTrypsin+5BPF-6	1..29&SP,49..163&UmbB,177..386&inTrypsin,390..669&5BPF-6	5BPF-6
MFD4918739.1	Streptomyces_virginiae_NPDC058399	SP+GDSL-1+5BPF-6	1..26&SP,32..242&GDSL-1,243..512&5BPF-6	GDSL-1+5BPF-6
MFF1803970.1	Streptomyces_virginiae_NPDC058242	SP+UmbB+inTrypsin+5BPF-6	1..29&SP,49..163&UmbB,177..386&inTrypsin,390..669&5BPF-6	5BPF-6
MFF1803971.1	Streptomyces_virginiae_NPDC058242	SP+GDSL-1+5BPF-6	1..26&SP,32..242&GDSL-1,243..512&5BPF-6	GDSL-1+5BPF-6
MFE5518739.1	Streptomyces_virginiae_NPDC056530	UmbB+inTrypsin+6BPF-3	23..138&UmbB,163..364&inTrypsin,368..666&6BPF-3	6BPF-3
MFB6479332.1	Streptomyces_virginiae_NPDC056418	UmbB+inTrypsin+6BPF-3	23..138&UmbB,163..364&inTrypsin,368..666&6BPF-3	6BPF-3
MFB6545064.1	Streptomyces_virginiae_NPDC056403	SP+UmbB+inTrypsin+6BPF-3	1..27&SP,48..163&UmbB,189..389&inTrypsin,393..691&6BPF-3	6BPF-3
MFB6509446.1	Streptomyces_virginiae_NPDC056398	SP+UmbB+inTrypsin+6BPF-3	1..27&SP,48..163&UmbB,189..389&inTrypsin,393..691&6BPF-3	6BPF-3
MFB6862835.1	Streptomyces_virginiae_NPDC056386	SP+inTrypsin+RicinB-3	1..33&SP,37..245&inTrypsin,243..383&RicinB-3	RicinB-3
MFB6823826.1	Streptomyces_virginiae_NPDC056368	SP+UmbB+inTrypsin+5BPF-6	1..25&SP,49..159&UmbB,171..382&inTrypsin,386..665&5BPF-6	5BPF-6
MFB6998212.1	Streptomyces_virginiae_NPDC056276	UmbB+inTrypsin+6BPF-3	23..138&UmbB,163..364&inTrypsin,368..666&6BPF-3	6BPF-3
MFB7096191.1	Streptomyces_virginiae_NPDC056275	UmbB+inTrypsin+6BPF-3	23..138&UmbB,163..364&inTrypsin,368..666&6BPF-3	6BPF-3
MFB7206781.1	Streptomyces_virginiae_NPDC056253	SP+inTrypsin+RicinB-3	1..14&SP,18..226&inTrypsin,224..364&RicinB-3	RicinB-3
WTB26324.1	Streptomyces_virginiae_NBC_00831	SP+UmbB+inTrypsin+6BPF-1+6BPF-1	1..26&SP,44..158&UmbB,176..381&inTrypsin,388..669&6BPF-1,670..955&6BPF-1	6BPF-1+6BPF-1
WTB20283.1	Streptomyces_virginiae_NBC_00831	SP+UmbB+inTrypsin+6BPF-3	1..29&SP,48..163&UmbB,189..389&inTrypsin,393..691&6BPF-3	6BPF-3
WTB28127.1	Streptomyces_virginiae_NBC_00831	UmbB+inTrypsin+6BPF-1+6BPF-1	20..134&UmbB,148..361&inTrypsin,367..648&6BPF-1,649..934&6BPF-1	6BPF-1+6BPF-1
WUT15816.1	Streptomyces_virginiae_NBC_00701	SP+inTrypsin+6BPF-3	1..31&SP,35..236&inTrypsin,240..537&6BPF-3	6BPF-3
MCX4960161.1	Streptomyces_virginiae_NBC_00640	SP+inTrypsin+6BPF-3	1..31&SP,35..236&inTrypsin,240..537&6BPF-3	6BPF-3
WUQ10194.1	Streptomyces_virginiae_NBC_00248	SP+UmbB+inTrypsin+6BPF-3	1..29&SP,48..163&UmbB,188..389&inTrypsin,393..691&6BPF-3	6BPF-3
WTP99963.1	Streptomyces_virginiae_NBC_00179	SP+UmbB+inTrypsin+6BPF-3	1..29&SP,48..163&UmbB,188..389&inTrypsin,393..691&6BPF-3	6BPF-3
MFD7164732.1	Streptomyces_violascens_NPDC059882	SP+inTrypsin+5BPF-5	1..31&SP,35..250&inTrypsin,259..522&5BPF-5	5BPF-5
MFD7168468.1	Streptomyces_violascens_NPDC059882	SP+inTrypsin+5BPF-5	1..19&SP,16..226&inTrypsin,243..498&5BPF-5	5BPF-5
MFE3187168.1	Streptomyces_violascens_NPDC059207	SP+inTrypsin+5BPF-5	1..27&SP,35..252&inTrypsin,261..524&5BPF-5	5BPF-5
MFD9817532.1	Streptomyces_violascens_NPDC059085	SP+inTrypsin+5BPF-5	1..33&SP,34..241&inTrypsin,262..517&5BPF-5	5BPF-5
MFD9817534.1	Streptomyces_violascens_NPDC059085	SP+inTrypsin+5BPF-7	1..26&SP,34..251&inTrypsin,248..511&5BPF-7	5BPF-7
MFD9822865.1	Streptomyces_violascens_NPDC059085	SP+inTrypsin+5BPF-7	1..31&SP,34..248&inTrypsin,248..512&5BPF-7	5BPF-7
MFD9817533.1	Streptomyces_violascens_NPDC059085	SP+inTrypsin+6BPF-2	1..26&SP,34..247&inTrypsin,249..615&6BPF-2	6BPF-2
MFD9634787.1	Streptomyces_violascens_NPDC059075	6BPF-2	1..106&6BPF-2	6BPF-2
MFD9637900.1	Streptomyces_violascens_NPDC059075	inTrypsin+6BPF-2	1..185&inTrypsin,182..334&6BPF-2	6BPF-2
MFD9637601.1	Streptomyces_violascens_NPDC059075	SP+inTrypsin+5BPF-5	1..27&SP,35..252&inTrypsin,261..356&5BPF-5	5BPF-5
MFD9633137.1	Streptomyces_violascens_NPDC059075	SP+inTrypsin+5BPF-7	1..32&SP,35..250&inTrypsin,250..514&5BPF-7	5BPF-7
MFD9634786.1	Streptomyces_violascens_NPDC059075	SP+inTrypsin+5BPF-7	1..31&SP,34..251&inTrypsin,248..511&5BPF-7	5BPF-7
MFI6056292.1	Streptomyces_violascens_NPDC051203	inTrypsin+5BPF-7	11..228&inTrypsin,225..488&5BPF-7	5BPF-7
MFI6056365.1	Streptomyces_violascens_NPDC051203	SP+inTrypsin+5BPF-5	1..26&SP,34..247&inTrypsin,261..515&5BPF-5	5BPF-5
MFJ8712617.1	Streptomyces_violaceus_NPDC093574	SP+inTrypsin+7BPF-4	1..25&SP,34..249&inTrypsin,253..635&7BPF-4	7BPF-4
MFJ8719668.1	Streptomyces_violaceus_NPDC093574	SP+inTrypsin+7BPF-4	1..31&SP,34..253&inTrypsin,254..741&7BPF-4	7BPF-4
GAA4588750.1	Streptomyces_violaceoruber_JCM_4423__1	SP+inTrypsin+5BPF-5	1..31&SP,34..250&inTrypsin,252..506&5BPF-5	5BPF-5
GAA4588747.1	Streptomyces_violaceoruber_JCM_4423__1	SP+inTrypsin+5BPF-8	1..36&SP,39..245&inTrypsin,249..463&5BPF-8	5BPF-8
GAA4595472.1	Streptomyces_violaceoruber_JCM_4423__1	SP+inTrypsin+7BPF-4	1..28&SP,41..249&inTrypsin,253..735&7BPF-4	7BPF-4
GAA4599819.1	Streptomyces_violaceoruber_JCM_4423__1	SP+inTrypsin+7BPF-4	1..36&SP,46..259&inTrypsin,262..743&7BPF-4	7BPF-4
GAA4583906.1	Streptomyces_violaceoruber_JCM_4423__1	SP+inTrypsin+Bulb-lectin+6BPF-4	1..31&SP,34..244&inTrypsin,245..352&Bulb-lectin,349..706&6BPF-4	Bulb-lectin+6BPF-4
MFD0455998.1	Streptomyces_violaceoruber_JCM_4423	5BPF-8	1..145&5BPF-8	5BPF-8
MFD0455997.1	Streptomyces_violaceoruber_JCM_4423	SP+inTrypsin+5BPF-5	1..31&SP,34..250&inTrypsin,252..444&5BPF-5	5BPF-5
MFD0455999.1	Streptomyces_violaceoruber_JCM_4423	SP+inTrypsin+5BPF-8	1..36&SP,39..245&inTrypsin,249..304&5BPF-8	5BPF-8
WOY97348.1	Streptomyces_violaceoruber_CGMCC_4.1801	inTrypsin+5BPF-8	66..272&inTrypsin,276..490&5BPF-8	5BPF-8
WOY97262.1	Streptomyces_violaceoruber_CGMCC_4.1801	inTrypsin+7BPF-4	18..231&inTrypsin,234..715&7BPF-4	7BPF-4
WOY97347.1	Streptomyces_violaceoruber_CGMCC_4.1801	SP+inTrypsin+5BPF-5	1..31&SP,34..250&inTrypsin,252..506&5BPF-5	5BPF-5
WOY96911.1	Streptomyces_violaceoruber_CGMCC_4.1801	SP+inTrypsin+7BPF-4	1..28&SP,41..249&inTrypsin,253..735&7BPF-4	7BPF-4
WOZ00146.1	Streptomyces_violaceoruber_CGMCC_4.1801	SP+inTrypsin+Bulb-lectin+6BPF-4	1..31&SP,34..244&inTrypsin,245..352&Bulb-lectin,349..706&6BPF-4	Bulb-lectin+6BPF-4
GAA2674803.1	Streptomyces_violaceolatus_JCM_4531	SP+inTrypsin+5BPF-5	1..31&SP,34..251&inTrypsin,253..507&5BPF-5	5BPF-5
GAA2674809.1	Streptomyces_violaceolatus_JCM_4531	SP+inTrypsin+5BPF-8	1..36&SP,39..245&inTrypsin,249..463&5BPF-8	5BPF-8
GAA2674275.1	Streptomyces_violaceolatus_JCM_4531	SP+inTrypsin+7BPF-4	1..36&SP,44..258&inTrypsin,261..742&7BPF-4	7BPF-4
GAA2699930.1	Streptomyces_violaceolatus_JCM_4531	SP+inTrypsin+7BPF-4	1..28&SP,41..249&inTrypsin,253..735&7BPF-4	7BPF-4
GAA2697219.1	Streptomyces_violaceolatus_JCM_4531	SP+inTrypsin+Bulb-lectin+6BPF-4	1..31&SP,34..244&inTrypsin,245..352&Bulb-lectin,349..706&6BPF-4	Bulb-lectin+6BPF-4
GHC42247.1	Streptomyces_vinaceusdrappus_JCM_4529	SP+inTrypsin+7BPF-4	1..24&SP,40..250&inTrypsin,253..735&7BPF-4	7BPF-4
UXI77431.1	Streptomyces_vinaceusdrappus_AC-40	SP+inTrypsin+7BPF-4	1..24&SP,40..250&inTrypsin,253..735&7BPF-4	7BPF-4
MFD8789744.1	Streptomyces_vinaceus_NPDC059620	UmbB+inTrypsin+Bulb-lectin+Bulb-lectin	2..110&UmbB,127..335&inTrypsin,336..460&Bulb-lectin,461..584&Bulb-lectin	Bulb-lectin+Bulb-lectin
MFD8794108.1	Streptomyces_vinaceus_NPDC059620	UmbB+inTrypsin+RicinB-3	24..141&UmbB,156..366&inTrypsin,369..433&RicinB-3	RicinB-3
MFD8861847.1	Streptomyces_vinaceus_NPDC059580	UmbB+inTrypsin+Bulb-lectin+Bulb-lectin	2..110&UmbB,127..335&inTrypsin,336..460&Bulb-lectin,461..584&Bulb-lectin	Bulb-lectin+Bulb-lectin
MFD8855452.1	Streptomyces_vinaceus_NPDC059580	UmbB+inTrypsin+RicinB-3	24..141&UmbB,156..366&inTrypsin,369..459&RicinB-3	RicinB-3
MQL63294.1	Streptomyces_vinaceus_MOSEL-ME28	SP+inTrypsin+7BPF-4	1..30&SP,38..251&inTrypsin,253..735&7BPF-4	7BPF-4
MQL66503.1	Streptomyces_vinaceus_MOSEL-ME28	SP+inTrypsin+7BPF-4	1..30&SP,39..257&inTrypsin,256..734&7BPF-4	7BPF-4
WRK40013.1	Streptomyces_venezuelae_SvWT	SP+inTrypsin+RicinB-3	1..33&SP,36..242&inTrypsin,246..383&RicinB-3	RicinB-3
WRK35071.1	Streptomyces_venezuelae_SvWT	UmbB+inTrypsin+RicinB-2+RicinB-2	20..134&UmbB,141..352&inTrypsin,353..488&RicinB-2,489..629&RicinB-2	RicinB-2+RicinB-2
APE19655.1	Streptomyces_venezuelae_NRRL_B-65442	SP+UmbB+inTrypsin+6BPF-3	1..18&SP,43..155&UmbB,173..385&inTrypsin,384..683&6BPF-3	6BPF-3
MFC9388553.1	Streptomyces_venezuelae_NPDC057007	SP+UmbB+inTrypsin+6BPF-3	1..18&SP,43..155&UmbB,173..385&inTrypsin,384..683&6BPF-3	6BPF-3
MFI9115298.1	Streptomyces_venezuelae_NPDC053370	SP+UmbB+inTrypsin+6BPF-3	1..18&SP,43..155&UmbB,173..385&inTrypsin,384..683&6BPF-3	6BPF-3
MEU4081061.1	Streptomyces_venezuelae_NPDC027878	SP+UmbB+inTrypsin+6BPF-3	1..18&SP,43..155&UmbB,173..385&inTrypsin,384..683&6BPF-3	6BPF-3
MER6444323.1	Streptomyces_venezuelae_NPDC001517	SP+inTrypsin+5BPF-12	1..30&SP,36..248&inTrypsin,250..507&5BPF-12	5BPF-12
QES51959.1	Streptomyces_venezuelae_ATCC_21782	SP+UmbB+inTrypsin+5BPF-6	1..26&SP,50..161&UmbB,172..384&inTrypsin,388..666&5BPF-6	5BPF-6
QES51958.1	Streptomyces_venezuelae_ATCC_21782	SP+GDSL-1+5BPF-6	1..27&SP,40..248&GDSL-1,249..524&5BPF-6	GDSL-1+5BPF-6
QES04256.1	Streptomyces_venezuelae_ATCC_21113	SP+UmbB+inTrypsin+6BPF-3	1..18&SP,43..155&UmbB,173..385&inTrypsin,384..683&6BPF-3	6BPF-3
QES52927.1	Streptomyces_venezuelae_ATCC_21018	SP+inTrypsin+5BPF-12	1..30&SP,36..248&inTrypsin,250..507&5BPF-12	5BPF-12
CUM37802.1	Streptomyces_venezuelae_ATCC_15439__1	SP+inTrypsin+RicinB-3	1..33&SP,36..242&inTrypsin,246..383&RicinB-3	RicinB-3
CUM43375.1	Streptomyces_venezuelae_ATCC_15439__1	UmbB+inTrypsin+RicinB-2+RicinB-2	24..138&UmbB,145..356&inTrypsin,357..492&RicinB-2,493..633&RicinB-2	RicinB-2+RicinB-2
ALO11653.1	Streptomyces_venezuelae_ATCC_15439	SP+inTrypsin+RicinB-3	1..46&SP,49..255&inTrypsin,259..396&RicinB-3	RicinB-3
ALO06367.1	Streptomyces_venezuelae_ATCC_15439	UmbB+inTrypsin+RicinB-2+RicinB-2	9..123&UmbB,130..341&inTrypsin,342..477&RicinB-2,478..618&RicinB-2	RicinB-2+RicinB-2
QES21717.1	Streptomyces_venezuelae_ATCC_15068	SP+inTrypsin+6BPF-1+6BPF-1	1..33&SP,36..241&inTrypsin,248..529&6BPF-1,530..815&6BPF-1	6BPF-1+6BPF-1
QES18931.1	Streptomyces_venezuelae_ATCC_15068	SP+inTrypsin+6BPF-3	1..31&SP,34..251&inTrypsin,245..542&6BPF-3	6BPF-3
QES21716.1	Streptomyces_venezuelae_ATCC_15068	SP+inTrypsin+6BPF-3	1..28&SP,36..252&inTrypsin,247..547&6BPF-3	6BPF-3
CCA53437.1	Streptomyces_venezuelae_ATCC_10712_ATCC_10712__1	SP+UmbB+inTrypsin+6BPF-3	1..18&SP,43..155&UmbB,173..385&inTrypsin,384..683&6BPF-3	6BPF-3
QER97071.1	Streptomyces_venezuelae_ATCC_10712_ATCC_10712	SP+UmbB+inTrypsin+6BPF-3	1..18&SP,43..155&UmbB,173..385&inTrypsin,384..683&6BPF-3	6BPF-3
QES16992.1	Streptomyces_venezuelae_ATCC_10595	SP+UmbB+inTrypsin+6BPF-3	1..18&SP,43..155&UmbB,173..385&inTrypsin,384..683&6BPF-3	6BPF-3
GAA2636701.1	Streptomyces_vastus_JCM_4524	SP+inTrypsin+7BPF-4	1..24&SP,40..252&inTrypsin,256..736&7BPF-4	7BPF-4
GGT62093.1	Streptomyces_variabilis_JCM_4422	SP+inTrypsin+7BPF-4	1..30&SP,39..257&inTrypsin,256..734&7BPF-4	7BPF-4
GGT63598.1	Streptomyces_variabilis_JCM_4422	SP+inTrypsin+7BPF-4	1..30&SP,38..251&inTrypsin,253..735&7BPF-4	7BPF-4
NGO49081.1	Streptomyces_ureilyticus_YC419	inTrypsin+7BPF-4	17..238&inTrypsin,238..712&7BPF-4	7BPF-4
NGO49186.1	Streptomyces_ureilyticus_YC419	inTrypsin+7BPF-4	78..211&inTrypsin,214..434&7BPF-4	7BPF-4
NGO49491.1	Streptomyces_ureilyticus_YC419	inTrypsin+7BPF-4	17..234&inTrypsin,238..458&7BPF-4	7BPF-4
MVO89230.1	Streptomyces_typhae_p1417	SP+inTrypsin+RicinB-3	1..39&SP,40..257&inTrypsin,259..397&RicinB-3	RicinB-3
MDQ0934535.1	Streptomyces_turgidiscabies_W2I16	inTrypsin+5BPF-5	3..74&inTrypsin,79..331&5BPF-5	5BPF-5
MDQ0935446.1	Streptomyces_turgidiscabies_W2I16	SP+inTrypsin+5BPF-9	1..24&SP,38..253&inTrypsin,256..518&5BPF-9	5BPF-9
MDQ0930129.1	Streptomyces_turgidiscabies_W2I16	SP+inTrypsin+7BPF-4	1..29&SP,37..254&inTrypsin,256..737&7BPF-4	7BPF-4
MDQ0933183.1	Streptomyces_turgidiscabies_W2I16	SP+inTrypsin+RicinB-5	1..40&SP,43..258&inTrypsin,263..397&RicinB-5	RicinB-5
MBW8737395.1	Streptomyces_turgidiscabies	inTrypsin+5BPF-5	5..231&inTrypsin,236..491&5BPF-5	5BPF-5
MBW8740211.1	Streptomyces_turgidiscabies	SP+inTrypsin+5BPF-9	1..24&SP,38..253&inTrypsin,256..518&5BPF-9	5BPF-9
MBW8739145.1	Streptomyces_turgidiscabies	SP+inTrypsin+7BPF-4	1..28&SP,37..254&inTrypsin,256..737&7BPF-4	7BPF-4
GAA4148674.1	Streptomyces_tunisiensis_JCM_17589	SP+inTrypsin+6BPF-2	1..32&SP,35..254&inTrypsin,254..621&6BPF-2	6BPF-2
GAA4150357.1	Streptomyces_tunisiensis_JCM_17589	SP+inTrypsin+7BPF-4	1..30&SP,39..257&inTrypsin,256..734&7BPF-4	7BPF-4
MFE9142636.1	Streptomyces_tubercidicus_NPDC007103	inTrypsin+5BPF-10	11..234&inTrypsin,238..511&5BPF-10	5BPF-10
GFE35863.1	Streptomyces_tubercidicus_NBRC_13090	inTrypsin+5BPF-10	8..231&inTrypsin,235..508&5BPF-10	5BPF-10
GAA2620037.1	Streptomyces_tubercidicus_JCM_4054	inTrypsin+5BPF-10	8..231&inTrypsin,235..508&5BPF-10	5BPF-10
WAU10712.1	Streptomyces_tubercidicus_DSM_40261	inTrypsin+5BPF-10	11..234&inTrypsin,238..511&5BPF-10	5BPF-10
MEW1551830.1	Streptomyces_tsukubensis_NPDC093257	SP+inTrypsin+Bulb-lectin+6BPF-4	1..30&SP,33..251&inTrypsin,250..356&Bulb-lectin,353..708&6BPF-4	Bulb-lectin+6BPF-4
MDF3298749.1	Streptomyces_tropicalis_K1PA1	SP+inTrypsin+5BPF-10	1..43&SP,34..245&inTrypsin,249..518&5BPF-10	5BPF-10
MFI9309622.1	Streptomyces_triculaminicus_NPDC053077	SP+inTrypsin+5BPF-10	1..30&SP,34..249&inTrypsin,260..526&5BPF-10	5BPF-10
MFI9309621.1	Streptomyces_triculaminicus_NPDC053077	SP+GDSL-1+5BPF-6	1..15&SP,49..259&GDSL-1,260..312&5BPF-6	GDSL-1+5BPF-6
MFI2073183.1	Streptomyces_triculaminicus_NPDC020323	SP+inTrypsin+5BPF-10	1..31&SP,34..256&inTrypsin,263..529&5BPF-10	5BPF-10
MEU1372513.1	Streptomyces_triculaminicus_NPDC005810	SP+inTrypsin+5BPF-10	1..30&SP,34..249&inTrypsin,260..526&5BPF-10	5BPF-10
MEU1372512.1	Streptomyces_triculaminicus_NPDC005810	SP+GDSL-1+5BPF-6	1..15&SP,49..259&GDSL-1,260..345&5BPF-6	GDSL-1+5BPF-6
GGS92098.1	Streptomyces_toxytricini_JCM_4421	SP+inTrypsin+6BPF-1+6BPF-1	1..33&SP,36..244&inTrypsin,250..530&6BPF-1,531..816&6BPF-1	6BPF-1+6BPF-1
GGS80716.1	Streptomyces_toxytricini_JCM_4421	SP+inTrypsin+6BPF-2	1..41&SP,38..251&inTrypsin,248..613&6BPF-2	6BPF-2
GGS92061.1	Streptomyces_toxytricini_JCM_4421	SP+inTrypsin+RicinB-3	1..33&SP,36..246&inTrypsin,246..384&RicinB-3	RicinB-3
MEV4917370.1	Streptomyces_tirandamycinicus_NPDC053828	SP+inTrypsin+5BPF-4	1..31&SP,36..254&inTrypsin,256..498&5BPF-4	5BPF-4
MEV4915902.1	Streptomyces_tirandamycinicus_NPDC053828	SP+inTrypsin+5BPF-9	1..29&SP,35..245&inTrypsin,250..512&5BPF-9	5BPF-9
AWI28894.1	Streptomyces_tirandamycinicus_HNM0039	SP+inTrypsin+5BPF-4	1..31&SP,34..257&inTrypsin,258..503&5BPF-4	5BPF-4
AWI30677.1	Streptomyces_tirandamycinicus_HNM0039	SP+inTrypsin+5BPF-9	1..46&SP,58..268&inTrypsin,273..535&5BPF-9	5BPF-9
GAA2909540.1	Streptomyces_thioluteus_JCM_4087	SP+inTrypsin+5BPF-10	1..31&SP,35..249&inTrypsin,260..534&5BPF-10	5BPF-10
MET7315562.1	Streptomyces_thermoviolaceus_NPDC005516	inTrypsin+6BPF-2	10..232&inTrypsin,229..595&6BPF-2	6BPF-2
MET7315557.1	Streptomyces_thermoviolaceus_NPDC005516	SP+inTrypsin+7BPF-4	1..26&SP,35..256&inTrypsin,256..729&7BPF-4	7BPF-4
GAA1426081.1	Streptomyces_thermospinosisporus_JCM_11756	SP+inTrypsin+7BPF-4	1..20&SP,27..242&inTrypsin,245..717&7BPF-4	7BPF-4
OEJ93781.1	Streptomyces_thermolilacinus_SPC6_SPC6	inTrypsin+Bulb-lectin+6BPF-4	17..152&inTrypsin,157..264&Bulb-lectin,261..618&6BPF-4	Bulb-lectin+6BPF-4
OEJ93181.1	Streptomyces_thermolilacinus_SPC6_SPC6	SP+inTrypsin+6BPF-3	1..21&SP,24..235&inTrypsin,235..538&6BPF-3	6BPF-3
OEJ96221.1	Streptomyces_thermolilacinus_SPC6_SPC6	SP+inTrypsin+7BPF-4	1..30&SP,33..250&inTrypsin,254..738&7BPF-4	7BPF-4
MEU3448744.1	Streptomyces_thermolilacinus_NPDC035096	SP+inTrypsin+6BPF-3	1..21&SP,25..230&inTrypsin,235..538&6BPF-3	6BPF-3
MEU3447287.1	Streptomyces_thermolilacinus_NPDC035096	SP+inTrypsin+7BPF-4	1..30&SP,33..250&inTrypsin,254..738&7BPF-4	7BPF-4
MEU3446279.1	Streptomyces_thermolilacinus_NPDC035096	SP+inTrypsin+Bulb-lectin+6BPF-4	1..35&SP,38..250&inTrypsin,256..362&Bulb-lectin,359..716&6BPF-4	Bulb-lectin+6BPF-4
MEU3447981.1	Streptomyces_thermolilacinus_NPDC035096	SP+inTrypsin+Bulb-lectin+6BPF-4	1..30&SP,33..246&inTrypsin,251..358&Bulb-lectin,355..710&6BPF-4	Bulb-lectin+6BPF-4
MEU2185213.1	Streptomyces_thermolilacinus_NPDC016340	SP+inTrypsin+6BPF-3	1..31&SP,34..245&inTrypsin,245..540&6BPF-3	6BPF-3
MEU2183482.1	Streptomyces_thermolilacinus_NPDC016340	SP+inTrypsin+7BPF-4	1..30&SP,33..250&inTrypsin,254..738&7BPF-4	7BPF-4
MEU2182716.1	Streptomyces_thermolilacinus_NPDC016340	SP+inTrypsin+Bulb-lectin+6BPF-4	1..30&SP,33..246&inTrypsin,251..358&Bulb-lectin,355..710&6BPF-4	Bulb-lectin+6BPF-4
MEU2184898.1	Streptomyces_thermolilacinus_NPDC016340	SP+inTrypsin+Bulb-lectin+6BPF-4	1..35&SP,38..250&inTrypsin,256..362&Bulb-lectin,359..716&6BPF-4	Bulb-lectin+6BPF-4
GHE24211.1	Streptomyces_thermodiastaticus_JCM_4840	SP+inTrypsin+7BPF-4	1..24&SP,33..256&inTrypsin,254..734&7BPF-4	7BPF-4
MCE7553401.1	Streptomyces_thermodiastaticus_DSM_40573__1	SP+inTrypsin+7BPF-4	1..24&SP,33..256&inTrypsin,254..734&7BPF-4	7BPF-4
MDQ0486159.1	Streptomyces_thermodiastaticus_DSM_40573	SP+inTrypsin+7BPF-4	1..30&SP,38..251&inTrypsin,253..735&7BPF-4	7BPF-4
MDQ0487946.1	Streptomyces_thermodiastaticus_DSM_40573	SP+inTrypsin+7BPF-4	1..30&SP,39..252&inTrypsin,256..734&7BPF-4	7BPF-4
MDN3285402.1	Streptomyces_thermocarboxydus_MA27	SP+inTrypsin+7BPF-4	1..30&SP,40..249&inTrypsin,253..733&7BPF-4	7BPF-4
UVT11091.1	Streptomyces_thermocarboxydus_K155	SP+inTrypsin+7BPF-4	1..30&SP,39..252&inTrypsin,256..734&7BPF-4	7BPF-4
UVT12253.1	Streptomyces_thermocarboxydus_K155	SP+inTrypsin+7BPF-4	1..30&SP,38..251&inTrypsin,253..735&7BPF-4	7BPF-4
MFC7511348.1	Streptomyces_thermocarboxydus_JCM_10368__1	7BPF-4	1..348&7BPF-4	7BPF-4
GAA0678629.1	Streptomyces_thermocarboxydus_JCM_10368	SP+inTrypsin+7BPF-4	1..30&SP,39..252&inTrypsin,256..734&7BPF-4	7BPF-4
GAA0708677.1	Streptomyces_thermocarboxydus_JCM_10368	SP+inTrypsin+7BPF-4	1..37&SP,45..258&inTrypsin,260..742&7BPF-4	7BPF-4
MDT6968388.1	Streptomyces_thermocarboxydus_CGMCC_4.1883	SP+inTrypsin+7BPF-4	1..30&SP,38..251&inTrypsin,253..735&7BPF-4	7BPF-4
MDT6969810.1	Streptomyces_thermocarboxydus_CGMCC_4.1883	SP+inTrypsin+7BPF-4	1..30&SP,39..252&inTrypsin,256..734&7BPF-4	7BPF-4
MFJ6866331.1	Streptomyces_termitum_NPDC090967	SP+inTrypsin+7BPF-4	1..30&SP,40..250&inTrypsin,252..734&7BPF-4	7BPF-4
MFH8729271.1	Streptomyces_termitum_NPDC017906	SP+inTrypsin+7BPF-4	1..30&SP,40..248&inTrypsin,252..734&7BPF-4	7BPF-4
MET9351031.1	Streptomyces_termitum_NPDC006590	SP+inTrypsin+7BPF-4	1..30&SP,40..248&inTrypsin,252..734&7BPF-4	7BPF-4
GHB04741.1	Streptomyces_termitum_JCM_4518	SP+inTrypsin+7BPF-4	1..30&SP,40..250&inTrypsin,252..734&7BPF-4	7BPF-4
NEV91044.1	Streptomyces_tendae_VITAKN	SP+inTrypsin+7BPF-4	1..30&SP,36..252&inTrypsin,256..737&7BPF-4	7BPF-4
MFK4546320.1	Streptomyces_tendae_SAI-227	SP+inTrypsin+7BPF-4	1..37&SP,36..254&inTrypsin,256..737&7BPF-4	7BPF-4
MFJ7230869.1	Streptomyces_tendae_NPDC101120	SP+inTrypsin+7BPF-4	1..30&SP,36..252&inTrypsin,256..737&7BPF-4	7BPF-4
MFJ6064942.1	Streptomyces_tendae_NPDC092921	SP+inTrypsin+7BPF-4	1..36&SP,46..258&inTrypsin,262..743&7BPF-4	7BPF-4
MFJ3019657.1	Streptomyces_tendae_NPDC087198	SP+inTrypsin+7BPF-4	1..37&SP,40..252&inTrypsin,256..737&7BPF-4	7BPF-4
MFJ3038906.1	Streptomyces_tendae_NPDC087193	SP+inTrypsin+7BPF-4	1..37&SP,40..252&inTrypsin,256..737&7BPF-4	7BPF-4
MFD7563623.1	Streptomyces_tendae_NPDC059847	inTrypsin+7BPF-4	16..229&inTrypsin,233..714&7BPF-4	7BPF-4
MFD7470491.1	Streptomyces_tendae_NPDC059843	inTrypsin+7BPF-4	16..229&inTrypsin,233..714&7BPF-4	7BPF-4
MFE0369807.1	Streptomyces_tendae_NPDC058950	SP+inTrypsin+7BPF-4	1..37&SP,40..252&inTrypsin,256..737&7BPF-4	7BPF-4
MFE0416471.1	Streptomyces_tendae_NPDC058912	SP+inTrypsin+7BPF-4	1..37&SP,36..254&inTrypsin,256..737&7BPF-4	7BPF-4
MFE0480858.1	Streptomyces_tendae_NPDC058889	SP+inTrypsin+7BPF-4	1..37&SP,36..254&inTrypsin,256..737&7BPF-4	7BPF-4
MFE1237475.1	Streptomyces_tendae_NPDC058749	SP+inTrypsin+7BPF-4	1..37&SP,40..252&inTrypsin,256..737&7BPF-4	7BPF-4
MFD5055439.1	Streptomyces_tendae_NPDC058359	inTrypsin+7BPF-4	18..230&inTrypsin,234..715&7BPF-4	7BPF-4
MFD5055346.1	Streptomyces_tendae_NPDC058359	SP+inTrypsin+Bulb-lectin+6BPF-4	1..33&SP,36..249&inTrypsin,253..359&Bulb-lectin,356..709&6BPF-4	Bulb-lectin+6BPF-4
MFD5222838.1	Streptomyces_tendae_NPDC058356	inTrypsin+7BPF-4	18..230&inTrypsin,234..715&7BPF-4	7BPF-4
MFD5222076.1	Streptomyces_tendae_NPDC058356	SP+inTrypsin+Bulb-lectin+6BPF-4	1..33&SP,36..249&inTrypsin,253..359&Bulb-lectin,356..709&6BPF-4	Bulb-lectin+6BPF-4
MFD5239438.1	Streptomyces_tendae_NPDC058343	SP+inTrypsin+7BPF-4	1..36&SP,46..258&inTrypsin,262..743&7BPF-4	7BPF-4
MFD5241506.1	Streptomyces_tendae_NPDC058343	SP+inTrypsin+Bulb-lectin+6BPF-4	1..33&SP,36..249&inTrypsin,253..359&Bulb-lectin,356..709&6BPF-4	Bulb-lectin+6BPF-4
MFD5441165.1	Streptomyces_tendae_NPDC058332	inTrypsin+7BPF-4	18..230&inTrypsin,234..715&7BPF-4	7BPF-4
MFD5439535.1	Streptomyces_tendae_NPDC058332	SP+inTrypsin+Bulb-lectin+6BPF-4	1..33&SP,36..249&inTrypsin,253..359&Bulb-lectin,356..709&6BPF-4	Bulb-lectin+6BPF-4
MFD5362964.1	Streptomyces_tendae_NPDC058331	inTrypsin+7BPF-4	18..230&inTrypsin,234..715&7BPF-4	7BPF-4
MFD5364410.1	Streptomyces_tendae_NPDC058331	SP+inTrypsin+Bulb-lectin+6BPF-4	1..33&SP,36..249&inTrypsin,253..359&Bulb-lectin,356..709&6BPF-4	Bulb-lectin+6BPF-4
MFE6670321.1	Streptomyces_tendae_NPDC057753	inTrypsin+7BPF-4	18..230&inTrypsin,234..715&7BPF-4	7BPF-4
MFE6637190.1	Streptomyces_tendae_NPDC057734	inTrypsin+7BPF-4	18..230&inTrypsin,234..715&7BPF-4	7BPF-4
MFE7438708.1	Streptomyces_tendae_NPDC057553	SP+inTrypsin+7BPF-4	1..37&SP,40..252&inTrypsin,256..737&7BPF-4	7BPF-4
MEV5757026.1	Streptomyces_tendae_NPDC052220	SP+inTrypsin+7BPF-4	1..36&SP,46..258&inTrypsin,262..743&7BPF-4	7BPF-4
MEV5871410.1	Streptomyces_tendae_NPDC052110	SP+inTrypsin+7BPF-4	1..30&SP,36..252&inTrypsin,256..737&7BPF-4	7BPF-4
MFI7390889.1	Streptomyces_tendae_NPDC049647	SP+inTrypsin+7BPF-4	1..30&SP,36..252&inTrypsin,256..737&7BPF-4	7BPF-4
MFI7393652.1	Streptomyces_tendae_NPDC049647	SP+inTrypsin+Bulb-lectin+6BPF-4	1..36&SP,39..252&inTrypsin,256..362&Bulb-lectin,359..712&6BPF-4	Bulb-lectin+6BPF-4
MEU8728183.1	Streptomyces_tendae_NPDC048598	SP+inTrypsin+7BPF-4	1..30&SP,36..252&inTrypsin,256..737&7BPF-4	7BPF-4
MEU8731258.1	Streptomyces_tendae_NPDC048598	SP+inTrypsin+Bulb-lectin+6BPF-4	1..33&SP,36..249&inTrypsin,253..359&Bulb-lectin,356..709&6BPF-4	Bulb-lectin+6BPF-4
MFG2319274.1	Streptomyces_tendae_NPDC048588	SP+inTrypsin+7BPF-4	1..30&SP,36..252&inTrypsin,256..737&7BPF-4	7BPF-4
MFG2313767.1	Streptomyces_tendae_NPDC048588	SP+inTrypsin+Bulb-lectin+6BPF-4	1..36&SP,39..252&inTrypsin,256..362&Bulb-lectin,359..712&6BPF-4	Bulb-lectin+6BPF-4
MFG3213074.1	Streptomyces_tendae_NPDC048238	inTrypsin+7BPF-4	16..229&inTrypsin,233..714&7BPF-4	7BPF-4
MFG3132395.1	Streptomyces_tendae_NPDC048237	inTrypsin+7BPF-4	16..229&inTrypsin,233..714&7BPF-4	7BPF-4
MFG3105281.1	Streptomyces_tendae_NPDC048226	SP+inTrypsin+7BPF-4	1..30&SP,36..252&inTrypsin,256..737&7BPF-4	7BPF-4
MFG3332597.1	Streptomyces_tendae_NPDC048183	SP+inTrypsin+7BPF-4	1..30&SP,36..252&inTrypsin,256..737&7BPF-4	7BPF-4
MEU9635728.1	Streptomyces_tendae_NPDC048173	SP+inTrypsin+7BPF-4	1..30&SP,36..252&inTrypsin,256..737&7BPF-4	7BPF-4
MFG3377452.1	Streptomyces_tendae_NPDC048075	SP+inTrypsin+7BPF-4	1..37&SP,40..252&inTrypsin,256..737&7BPF-4	7BPF-4
MEV0016411.1	Streptomyces_tendae_NPDC048071	SP+inTrypsin+7BPF-4	1..37&SP,40..252&inTrypsin,256..737&7BPF-4	7BPF-4
MEU5742568.1	Streptomyces_tendae_NPDC047797	SP+inTrypsin+7BPF-4	1..37&SP,40..252&inTrypsin,256..737&7BPF-4	7BPF-4
MEU5626090.1	Streptomyces_tendae_NPDC047796	SP+inTrypsin+7BPF-4	1..37&SP,40..252&inTrypsin,256..737&7BPF-4	7BPF-4
MFH8645168.1	Streptomyces_tendae_NPDC018039	SP+inTrypsin+7BPF-4	1..30&SP,36..252&inTrypsin,256..737&7BPF-4	7BPF-4
MFH8537826.1	Streptomyces_tendae_NPDC018027	SP+inTrypsin+7BPF-4	1..30&SP,36..252&inTrypsin,256..737&7BPF-4	7BPF-4
MFH8528888.1	Streptomyces_tendae_NPDC018015	SP+inTrypsin+7BPF-4	1..30&SP,36..252&inTrypsin,256..737&7BPF-4	7BPF-4
MFF9858782.1	Streptomyces_tendae_NPDC013796	SP+inTrypsin+7BPF-4	1..37&SP,40..252&inTrypsin,256..737&7BPF-4	7BPF-4
MEU0449146.1	Streptomyces_tendae_NPDC006280	SP+inTrypsin+7BPF-4	1..36&SP,46..258&inTrypsin,262..743&7BPF-4	7BPF-4
MET8485485.1	Streptomyces_tendae_NPDC004977	SP+inTrypsin+7BPF-4	1..30&SP,36..252&inTrypsin,256..737&7BPF-4	7BPF-4
MET8732682.1	Streptomyces_tendae_NPDC004691	inTrypsin+7BPF-4	18..230&inTrypsin,234..715&7BPF-4	7BPF-4
MET8665302.1	Streptomyces_tendae_NPDC004678	inTrypsin+7BPF-4	18..230&inTrypsin,234..715&7BPF-4	7BPF-4
MFF0682833.1	Streptomyces_tendae_NPDC003948	SP+inTrypsin+7BPF-4	1..37&SP,40..252&inTrypsin,256..737&7BPF-4	7BPF-4
MFF0645837.1	Streptomyces_tendae_NPDC003830	SP+inTrypsin+7BPF-4	1..30&SP,36..252&inTrypsin,256..737&7BPF-4	7BPF-4
MFF0669048.1	Streptomyces_tendae_NPDC003786	inTrypsin+7BPF-4	18..230&inTrypsin,234..715&7BPF-4	7BPF-4
MFF0701208.1	Streptomyces_tendae_NPDC003773	inTrypsin+7BPF-4	16..229&inTrypsin,233..714&7BPF-4	7BPF-4
MET9187072.1	Streptomyces_tendae_NPDC003768	SP+inTrypsin+7BPF-4	1..30&SP,36..252&inTrypsin,256..737&7BPF-4	7BPF-4
MFF0692848.1	Streptomyces_tendae_NPDC003747	inTrypsin+7BPF-4	16..229&inTrypsin,233..714&7BPF-4	7BPF-4
MER6339274.1	Streptomyces_tendae_NPDC001382	SP+inTrypsin+7BPF-4	1..37&SP,36..252&inTrypsin,256..737&7BPF-4	7BPF-4
MFF4917773.1	Streptomyces_tendae_NPDC001029	SP+inTrypsin+7BPF-4	1..30&SP,36..252&inTrypsin,256..737&7BPF-4	7BPF-4
GHA92821.1	Streptomyces_tendae_JCM_4610	SP+inTrypsin+7BPF-4	1..30&SP,36..252&inTrypsin,256..737&7BPF-4	7BPF-4
GHA55413.1	Streptomyces_tendae_JCM_4610	SP+inTrypsin+Bulb-lectin+6BPF-4	1..33&SP,36..249&inTrypsin,253..359&Bulb-lectin,356..709&6BPF-4	Bulb-lectin+6BPF-4
MFI0575028.1	Streptomyces_tendae_CALK1-4	SP+inTrypsin+7BPF-4	1..30&SP,36..252&inTrypsin,256..737&7BPF-4	7BPF-4
QER86911.1	Streptomyces_tendae_139	SP+inTrypsin+7BPF-4	1..24&SP,40..249&inTrypsin,253..733&7BPF-4	7BPF-4
NJP83073.1	Streptomyces_telluris_AA8__1	inTrypsin+unclassifiedBetaPropeller	11..78&inTrypsin,97..154&unclassifiedBetaPropeller	unclassifiedBetaPropeller
NJP78243.1	Streptomyces_telluris_AA8__1	SP+inTrypsin+5BPF-10	1..31&SP,34..251&inTrypsin,262..533&5BPF-10	5BPF-10
MCQ8771783.1	Streptomyces_telluris_AA8	GDSL-1+5BPF-6	1..202&GDSL-1,203..478&5BPF-6	GDSL-1+5BPF-6
MCQ8771782.1	Streptomyces_telluris_AA8	inTrypsin+5BPF-6	16..229&inTrypsin,232..458&5BPF-6	5BPF-6
MCQ8773448.1	Streptomyces_telluris_AA8	SP+inTrypsin+5BPF-10	1..31&SP,34..251&inTrypsin,262..533&5BPF-10	5BPF-10
PYC70199.1	Streptomyces_tateyamensis_ATCC_21389	SP+UmbB+inTrypsin+5BPF-6	1..38&SP,53..168&UmbB,174..385&inTrypsin,388..665&5BPF-6	5BPF-6
PYC69528.1	Streptomyces_tateyamensis_ATCC_21389	TM+UmbB+inTrypsin+6BPF-3	40..58&TM,79..191&UmbB,192..404&inTrypsin,411..720&6BPF-3	6BPF-3
PYC69525.1	Streptomyces_tateyamensis_ATCC_21389	UmbB+inTrypsin+6BPF-4	87..199&UmbB,204..416&inTrypsin,416..775&6BPF-4	6BPF-4
PYC70198.1	Streptomyces_tateyamensis_ATCC_21389	SP+GDSL-1+5BPF-6	1..30&SP,36..246&GDSL-1,247..532&5BPF-6	GDSL-1+5BPF-6
MDT9681020.1	Streptomyces_tamarix_TRM76323	SP+inTrypsin+5BPF-11	1..29&SP,32..262&inTrypsin,281..533&5BPF-11	5BPF-11
MDT9681120.1	Streptomyces_tamarix_TRM76323	SP+inTrypsin+5BPF-5	1..30&SP,33..250&inTrypsin,256..514&5BPF-5	5BPF-5
MDT9686051.1	Streptomyces_tamarix_TRM76323	SP+inTrypsin+6BPF-2	1..27&SP,36..253&inTrypsin,263..638&6BPF-2	6BPF-2
MDT9686347.1	Streptomyces_tamarix_TRM76323	SP+inTrypsin+7BPF-4	1..30&SP,33..250&inTrypsin,254..738&7BPF-4	7BPF-4
MFD7236610.1	Streptomyces_syringium_NPDC059887	SP+inTrypsin+5BPF-10	1..31&SP,34..250&inTrypsin,262..528&5BPF-10	5BPF-10
MFD7237048.1	Streptomyces_syringium_NPDC059887	SP+inTrypsin+5BPF-10	1..37&SP,34..252&inTrypsin,263..529&5BPF-10	5BPF-10
MFI8940354.1	Streptomyces_syringium_NPDC053779	SP+inTrypsin+5BPF-10	1..31&SP,34..250&inTrypsin,262..528&5BPF-10	5BPF-10
MFI8940828.1	Streptomyces_syringium_NPDC053779	SP+inTrypsin+5BPF-10	1..31&SP,34..252&inTrypsin,263..529&5BPF-10	5BPF-10
MEV4868487.1	Streptomyces_syringium_NPDC053777	SP+inTrypsin+5BPF-10	1..31&SP,34..252&inTrypsin,263..529&5BPF-10	5BPF-10
MEV4871488.1	Streptomyces_syringium_NPDC053777	SP+inTrypsin+5BPF-10	1..31&SP,34..250&inTrypsin,262..528&5BPF-10	5BPF-10
MEV5223044.1	Streptomyces_syringium_NPDC053754	inTrypsin+5BPF-10	12..228&inTrypsin,240..513&5BPF-10	5BPF-10
MEV5220007.1	Streptomyces_syringium_NPDC053754	SP+inTrypsin+5BPF-10	1..31&SP,34..250&inTrypsin,262..528&5BPF-10	5BPF-10
MEV5223084.1	Streptomyces_syringium_NPDC053754	SP+inTrypsin+5BPF-10	1..31&SP,36..251&inTrypsin,263..529&5BPF-10	5BPF-10
MEV5139818.1	Streptomyces_syringium_NPDC053751	inTrypsin+5BPF-10	12..228&inTrypsin,240..513&5BPF-10	5BPF-10
MEV5138593.1	Streptomyces_syringium_NPDC053751	SP+inTrypsin+5BPF-10	1..31&SP,36..251&inTrypsin,263..529&5BPF-10	5BPF-10
MEV5140994.1	Streptomyces_syringium_NPDC053751	SP+inTrypsin+5BPF-10	1..31&SP,34..250&inTrypsin,262..545&5BPF-10	5BPF-10
MEV6779874.1	Streptomyces_syringium_NPDC051212	SP+inTrypsin+5BPF-10	1..31&SP,34..250&inTrypsin,262..528&5BPF-10	5BPF-10
MEW2581537.1	Streptomyces_syringium_NPDC047697	GDSL-1+5BPF-6	1..205&GDSL-1,206..249&5BPF-6	GDSL-1+5BPF-6
MEW2581538.1	Streptomyces_syringium_NPDC047697	inTrypsin+5BPF-10	15..227&inTrypsin,238..504&5BPF-10	5BPF-10
MEW2577962.1	Streptomyces_syringium_NPDC047697	SP+inTrypsin+5BPF-10	1..31&SP,34..250&inTrypsin,262..528&5BPF-10	5BPF-10
MEW2579599.1	Streptomyces_syringium_NPDC047697	SP+inTrypsin+5BPF-10	1..31&SP,34..251&inTrypsin,262..527&5BPF-10	5BPF-10
MEU2513122.1	Streptomyces_syringium_NPDC013434	SP+inTrypsin+5BPF-10	1..31&SP,34..251&inTrypsin,263..529&5BPF-10	5BPF-10
MEU2513687.1	Streptomyces_syringium_NPDC013434	SP+inTrypsin+5BPF-10	1..31&SP,34..250&inTrypsin,262..528&5BPF-10	5BPF-10
MFF7684758.1	Streptomyces_syringium_NPDC007986	SP+inTrypsin+5BPF-10	1..31&SP,34..251&inTrypsin,262..527&5BPF-10	5BPF-10
MFF7686043.1	Streptomyces_syringium_NPDC007986	SP+inTrypsin+5BPF-10	1..31&SP,34..250&inTrypsin,262..528&5BPF-10	5BPF-10
MEU2854978.1	Streptomyces_syringium_NPDC007050	SP+inTrypsin+5BPF-10	1..31&SP,34..254&inTrypsin,262..528&5BPF-10	5BPF-10
MEU2855475.1	Streptomyces_syringium_NPDC007050	SP+inTrypsin+5BPF-10	1..31&SP,34..251&inTrypsin,263..529&5BPF-10	5BPF-10
MEU2855901.1	Streptomyces_syringium_NPDC007050	SP+inTrypsin+5BPF-10	1..31&SP,34..250&inTrypsin,262..528&5BPF-10	5BPF-10
MET9645889.1	Streptomyces_syringium_NPDC006537	SP+inTrypsin+5BPF-10	1..31&SP,34..250&inTrypsin,262..528&5BPF-10	5BPF-10
MET9647221.1	Streptomyces_syringium_NPDC006537	SP+inTrypsin+5BPF-10	1..31&SP,34..251&inTrypsin,263..529&5BPF-10	5BPF-10
MET9753468.1	Streptomyces_syringium_NPDC006439	SP+inTrypsin+5BPF-10	1..31&SP,34..250&inTrypsin,262..528&5BPF-10	5BPF-10
MET9755533.1	Streptomyces_syringium_NPDC006439	SP+inTrypsin+5BPF-10	1..31&SP,34..251&inTrypsin,263..529&5BPF-10	5BPF-10
MFF5128607.1	Streptomyces_syringium_NPDC000386	SP+inTrypsin+5BPF-10	1..31&SP,34..250&inTrypsin,262..528&5BPF-10	5BPF-10
MFF5126539.1	Streptomyces_syringium_NPDC000386	SP+inTrypsin+7BPF-4	1..29&SP,32..250&inTrypsin,252..727&7BPF-4	7BPF-4
MBP2405936.1	Streptomyces_syringium_DSM_41480	SP+inTrypsin+5BPF-10	1..31&SP,34..250&inTrypsin,262..528&5BPF-10	5BPF-10
GAA2126201.1	Streptomyces_synnematoformans_JCM_15481	SP+inTrypsin+7BPF-4	1..29&SP,38..261&inTrypsin,261..742&7BPF-4	7BPF-4
MFJ4206465.1	Streptomyces_sviceus_NPDC089671	inTrypsin+TAC4	14..233&inTrypsin,235..362&TAC4	TAC4
MFJ4206463.1	Streptomyces_sviceus_NPDC089671	SP+inTrypsin+5BPF-8	1..24&SP,37..250&inTrypsin,254..388&5BPF-8	5BPF-8
MFJ4206227.1	Streptomyces_sviceus_NPDC089671	SP+inTrypsin+7BPF-4	1..24&SP,38..254&inTrypsin,256..737&7BPF-4	7BPF-4
MFE1839582.1	Streptomyces_sviceus_NPDC059470	SP+inTrypsin+6BPF-3	1..29&SP,33..249&inTrypsin,252..550&6BPF-3	6BPF-3
MFE1836142.1	Streptomyces_sviceus_NPDC059470	SP+inTrypsin+7BPF-4	1..38&SP,38..254&inTrypsin,256..737&7BPF-4	7BPF-4
MER6290925.1	Streptomyces_sviceus_NPDC001587	inTrypsin+inTrypsin	12..62&inTrypsin,58..163&inTrypsin	inTrypsin
MCP9958962.1	Streptomyces_sudanensis_MRC017	SP+inTrypsin+5BPF-11	1..29&SP,32..261&inTrypsin,280..533&5BPF-11	5BPF-11
MCQ0000563.1	Streptomyces_sudanensis_MRC007	SP+inTrypsin+5BPF-11	1..29&SP,32..261&inTrypsin,280..533&5BPF-11	5BPF-11
MCP9988030.1	Streptomyces_sudanensis_MRC006	SP+inTrypsin+5BPF-11	1..29&SP,32..261&inTrypsin,280..533&5BPF-11	5BPF-11
MEU9233506.1	Streptomyces_subrutilus_NPDC048380	inTrypsin+RicinB-3	73..285&inTrypsin,283..423&RicinB-3	RicinB-3
GGZ98788.1	Streptomyces_subrutilus_JCM_4834	SP+inTrypsin+6BPF-3	1..31&SP,36..248&inTrypsin,246..544&6BPF-3	6BPF-3
QEU76944.1	Streptomyces_subrutilus_ATCC_27467	SP+inTrypsin+6BPF-3	1..37&SP,42..254&inTrypsin,252..550&6BPF-3	6BPF-3
MFD0383843.1	Streptomyces_stramineus_JCM_10649__1	Laminin_G_3	1..168&Laminin_G_3	Laminin_G_3
MFD0384392.1	Streptomyces_stramineus_JCM_10649__1	SP+inTrypsin+5BPF-10	1..20&SP,25..242&inTrypsin,254..520&5BPF-10	5BPF-10
MFD0383842.1	Streptomyces_stramineus_JCM_10649__1	SP+UmbB+inTrypsin+Laminin_G_3	1..23&SP,52..165&UmbB,177..378&inTrypsin,379..582&Laminin_G_3	Laminin_G_3
GAA0468623.1	Streptomyces_stramineus_JCM_10649	Laminin_G_3+GDPD	1..148&Laminin_G_3,149..380&GDPD	Laminin_G_3+GDPD
GAA0497880.1	Streptomyces_stramineus_JCM_10649	SP+inTrypsin+5BPF-10	1..29&SP,34..251&inTrypsin,263..529&5BPF-10	5BPF-10
MEV0926350.1	Streptomyces_spongiicola_NPDC049937	SP+inTrypsin+5BPF-4	1..31&SP,35..254&inTrypsin,256..498&5BPF-4	5BPF-4
MEV0924518.1	Streptomyces_spongiicola_NPDC049937	SP+inTrypsin+Bulb-lectin+6BPF-4	1..24&SP,33..247&inTrypsin,249..355&Bulb-lectin,352..699&6BPF-4	Bulb-lectin+6BPF-4
MEV0927732.1	Streptomyces_spongiicola_NPDC049937	SP+inTrypsin+Bulb-lectin+6BPF-4	1..31&SP,34..241&inTrypsin,250..357&Bulb-lectin,354..712&6BPF-4	Bulb-lectin+6BPF-4
MEV0925945.1	Streptomyces_spongiicola_NPDC049937	SP+inTrypsin+unclassifiedBetaPropeller	1..24&SP,36..246&inTrypsin,253..315&unclassifiedBetaPropeller	unclassifiedBetaPropeller
AWK12699.1	Streptomyces_spongiicola_HNM0071	inTrypsin+Bulb-lectin+6BPF-4	11..225&inTrypsin,227..333&Bulb-lectin,330..677&6BPF-4	Bulb-lectin+6BPF-4
AWK09040.1	Streptomyces_spongiicola_HNM0071	inTrypsin+unclassifiedBetaPropeller	26..145&inTrypsin,152..214&unclassifiedBetaPropeller	unclassifiedBetaPropeller
AWK12107.1	Streptomyces_spongiicola_HNM0071	SP+inTrypsin+5BPF-4	1..31&SP,35..254&inTrypsin,256..498&5BPF-4	5BPF-4
AWK09503.1	Streptomyces_spongiicola_HNM0071	SP+inTrypsin+Bulb-lectin+6BPF-4	1..31&SP,34..241&inTrypsin,250..357&Bulb-lectin,354..712&6BPF-4	Bulb-lectin+6BPF-4
GBQ02694.1	Streptomyces_spongiicola_531S	SP+inTrypsin+5BPF-4	1..31&SP,35..254&inTrypsin,256..498&5BPF-4	5BPF-4
GBQ03284.1	Streptomyces_spongiicola_531S	SP+inTrypsin+Bulb-lectin+6BPF-4	1..31&SP,34..241&inTrypsin,250..357&Bulb-lectin,354..712&6BPF-4	Bulb-lectin+6BPF-4
GBQ04319.1	Streptomyces_spongiicola_531S	SP+inTrypsin+Bulb-lectin+6BPF-4	1..24&SP,33..247&inTrypsin,249..355&Bulb-lectin,352..699&6BPF-4	Bulb-lectin+6BPF-4
GHA50758.1	Streptomyces_spiroverticillatus_JCM_4609	SP+inTrypsin+5BPF-7	1..28&SP,31..245&inTrypsin,245..506&5BPF-7	5BPF-7
MEU6421099.1	Streptomyces_spiralis_NPDC046965	SP+inTrypsin+7BPF-4	1..24&SP,33..252&inTrypsin,253..733&7BPF-4	7BPF-4
MFF0787864.1	Streptomyces_spiralis_NPDC003698	SP+inTrypsin+7BPF-4	1..24&SP,33..256&inTrypsin,253..733&7BPF-4	7BPF-4
MER6925108.1	Streptomyces_spiralis_NPDC000635	inTrypsin+7BPF-4	10..229&inTrypsin,230..710&7BPF-4	7BPF-4
MFB9635036.1	Streptomyces_spiralis_JCM_3302__1	SP+inTrypsin+7BPF-4	1..24&SP,33..252&inTrypsin,253..733&7BPF-4	7BPF-4
GHE67135.1	Streptomyces_spiralis_JCM_3302	SP+inTrypsin+7BPF-4	1..24&SP,33..252&inTrypsin,253..733&7BPF-4	7BPF-4
MBG0853352.1	Streptomyces_spinoverrucosus_SNB-032	SP+inTrypsin+5BPF-2+7BPF-1	1..28&SP,36..256&inTrypsin,258..518&5BPF-2,520..850&7BPF-1	5BPF-2+7BPF-1
MBG0851846.1	Streptomyces_spinoverrucosus_SNB-032	SP+inTrypsin+7BPF-4	1..33&SP,33..250&inTrypsin,254..737&7BPF-4	7BPF-4
MBG0852986.1	Streptomyces_spinoverrucosus_SNB-032	SP+inTrypsin+7BPF-4	1..33&SP,36..255&inTrypsin,257..734&7BPF-4	7BPF-4
GEC04727.1	Streptomyces_spinoverrucosus_NBRC_14228	SP+inTrypsin+5BPF-2+7BPF-1	1..30&SP,38..257&inTrypsin,260..520&5BPF-2,522..852&7BPF-1	5BPF-2+7BPF-1
GEC06027.1	Streptomyces_spinoverrucosus_NBRC_14228	SP+inTrypsin+7BPF-4	1..30&SP,33..250&inTrypsin,254..734&7BPF-4	7BPF-4
GEC09736.1	Streptomyces_spinoverrucosus_NBRC_14228	SP+inTrypsin+7BPF-4	1..33&SP,36..257&inTrypsin,257..734&7BPF-4	7BPF-4
GEC02849.1	Streptomyces_spinoverrucosus_NBRC_14228	SP+inTrypsin+Bulb-lectin+6BPF-4	1..26&SP,25..240&inTrypsin,243..350&Bulb-lectin,347..705&6BPF-4	Bulb-lectin+6BPF-4
GEC08985.1	Streptomyces_spinoverrucosus_NBRC_14228	SP+inTrypsin+RicinB-5	1..41&SP,44..258&inTrypsin,262..396&RicinB-5	RicinB-5
GHB59231.1	Streptomyces_spinoverrucosus_JCM_5077	SP+inTrypsin+5BPF-2+7BPF-1	1..30&SP,38..257&inTrypsin,260..520&5BPF-2,522..852&7BPF-1	5BPF-2+7BPF-1
GHB73767.1	Streptomyces_spinoverrucosus_JCM_5077	SP+inTrypsin+7BPF-4	1..30&SP,33..250&inTrypsin,254..734&7BPF-4	7BPF-4
GHB86222.1	Streptomyces_spinoverrucosus_JCM_5077	SP+inTrypsin+7BPF-4	1..33&SP,36..257&inTrypsin,257..734&7BPF-4	7BPF-4
GHB40070.1	Streptomyces_spinoverrucosus_JCM_5077	SP+inTrypsin+Bulb-lectin+6BPF-4	1..36&SP,35..250&inTrypsin,253..360&Bulb-lectin,357..715&6BPF-4	Bulb-lectin+6BPF-4
GHB66069.1	Streptomyces_spinoverrucosus_JCM_5077	SP+inTrypsin+RicinB-5	1..41&SP,44..258&inTrypsin,262..396&RicinB-5	RicinB-5
MEV0439420.1	Streptomyces_spectabilis_NPDC050532	SP+inTrypsin+5BPF-8	1..24&SP,34..240&inTrypsin,258..482&5BPF-8	5BPF-8
MEV0504006.1	Streptomyces_spectabilis_NPDC050511	SP+inTrypsin+5BPF-8	1..24&SP,34..240&inTrypsin,258..482&5BPF-8	5BPF-8
MEU7684954.1	Streptomyces_spectabilis_NPDC040948	SP+inTrypsin+5BPF-8	1..24&SP,34..241&inTrypsin,258..482&5BPF-8	5BPF-8
MCI3900604.1	Streptomyces_spectabilis_KCTC9218	SP+inTrypsin+5BPF-8	1..24&SP,34..241&inTrypsin,258..482&5BPF-8	5BPF-8
GGV11220.1	Streptomyces_spectabilis_JCM_4308	SP+inTrypsin+5BPF-8	1..24&SP,34..241&inTrypsin,258..482&5BPF-8	5BPF-8
MBB5101409.1	Streptomyces_spectabilis_CECT_3146	SP+inTrypsin+5BPF-8	1..24&SP,34..241&inTrypsin,258..482&5BPF-8	5BPF-8
QEV58162.1	Streptomyces_spectabilis_ATCC_27465	SP+inTrypsin+5BPF-8	1..24&SP,34..241&inTrypsin,258..482&5BPF-8	5BPF-8
MER6223563.1	Streptomyces_sp900105755_NPDC001751	SP+inTrypsin+6BPF-3	1..21&SP,35..250&inTrypsin,253..551&6BPF-3	6BPF-3
MER6225273.1	Streptomyces_sp900105755_NPDC001751	SP+inTrypsin+7BPF-4	1..31&SP,34..253&inTrypsin,255..742&7BPF-4	7BPF-4
MER6271217.1	Streptomyces_sp900105755_NPDC001694	SP+inTrypsin+7BPF-4	1..31&SP,34..251&inTrypsin,255..742&7BPF-4	7BPF-4
RMI89898.1	Streptomyces_sp._ZS0098_ZS0098	SP+inTrypsin+7BPF-4	1..30&SP,39..257&inTrypsin,256..734&7BPF-4	7BPF-4
RMI93846.1	Streptomyces_sp._ZS0098_ZS0098	SP+inTrypsin+7BPF-4	1..30&SP,38..251&inTrypsin,253..735&7BPF-4	7BPF-4
MDD9381231.1	Streptomyces_sp._ZAF1911_ZAF1911	SP+inTrypsin+5BPF-7	1..31&SP,34..240&inTrypsin,240..503&5BPF-7	5BPF-7
MUT88913.1	Streptomyces_sp._Z38_Z38	SP+inTrypsin+7BPF-4	1..30&SP,38..251&inTrypsin,253..735&7BPF-4	7BPF-4
MUT90060.1	Streptomyces_sp._Z38_Z38	SP+inTrypsin+7BPF-4	1..30&SP,39..257&inTrypsin,256..734&7BPF-4	7BPF-4
MFK8905876.1	Streptomyces_sp._YS-3_YS-3	GDSL-2+5BPF-4	140..353&GDSL-2,354..601&5BPF-4	GDSL-2+5BPF-4
MFK8908374.1	Streptomyces_sp._YS-3_YS-3	SP+inTrypsin+5BPF-3	1..32&SP,35..251&inTrypsin,260..497&5BPF-3	5BPF-3
MFK8905877.1	Streptomyces_sp._YS-3_YS-3	SP+inTrypsin+5BPF-4	1..33&SP,34..247&inTrypsin,260..494&5BPF-4	5BPF-4
MFK8908057.1	Streptomyces_sp._YS-3_YS-3	SP+inTrypsin+5BPF-5	1..31&SP,34..251&inTrypsin,259..522&5BPF-5	5BPF-5
MFK8910634.1	Streptomyces_sp._YS-3_YS-3	SP+inTrypsin+5BPF-5	1..33&SP,34..247&inTrypsin,260..522&5BPF-5	5BPF-5
MFK8908317.1	Streptomyces_sp._YS-3_YS-3	SP+inTrypsin+Bulb-lectin+Bulb-lectin+RicinB-6	1..33&SP,36..246&inTrypsin,246..372&Bulb-lectin,373..487&Bulb-lectin,486..607&RicinB-6	Bulb-lectin+Bulb-lectin+RicinB-6
MFK8908316.1	Streptomyces_sp._YS-3_YS-3	SP+inTrypsin+RicinB-3	1..33&SP,37..241&inTrypsin,245..382&RicinB-3	RicinB-3
MFK8908373.1	Streptomyces_sp._YS-3_YS-3	SP+inTrypsin+RicinB-3	1..33&SP,36..242&inTrypsin,246..383&RicinB-3	RicinB-3
SES21263.1	Streptomyces_sp._yr375_YR375	SP+inTrypsin+7BPF-4	1..32&SP,32..246&inTrypsin,249..725&7BPF-4	7BPF-4
QWQ43830.1	Streptomyces_sp._YPW6_YPW6	inTrypsin+5BPF-12	5..221&inTrypsin,224..480&5BPF-12	5BPF-12
QWQ45797.1	Streptomyces_sp._YPW6_YPW6	SP+inTrypsin+5BPF-4	1..43&SP,34..258&inTrypsin,258..502&5BPF-4	5BPF-4
QWQ43677.1	Streptomyces_sp._YPW6_YPW6	SP+inTrypsin+6BPF-2	1..32&SP,35..256&inTrypsin,253..615&6BPF-2	6BPF-2
QWQ45356.1	Streptomyces_sp._YPW6_YPW6	SP+inTrypsin+6BPF-2	1..30&SP,36..253&inTrypsin,250..629&6BPF-2	6BPF-2
QWQ40476.1	Streptomyces_sp._YPW6_YPW6	SP+inTrypsin+7BPF-4	1..37&SP,40..255&inTrypsin,259..730&7BPF-4	7BPF-4
QWQ44277.1	Streptomyces_sp._YPW6_YPW6	SP+inTrypsin+7BPF-4	1..42&SP,33..250&inTrypsin,254..735&7BPF-4	7BPF-4
MFE3925736.1	Streptomyces_sp._YIM_B13508_YIM_B13508	SP+inTrypsin+7BPF-4	1..30&SP,38..250&inTrypsin,253..735&7BPF-4	7BPF-4
MFE3931037.1	Streptomyces_sp._YIM_B13508_YIM_B13508	SP+inTrypsin+7BPF-4	1..24&SP,40..252&inTrypsin,253..733&7BPF-4	7BPF-4
MFE4084255.1	Streptomyces_sp._YIM_B13502_YIM_B13502	SP+inTrypsin+7BPF-4	1..24&SP,40..252&inTrypsin,253..733&7BPF-4	7BPF-4
MFE4085740.1	Streptomyces_sp._YIM_B13502_YIM_B13502	SP+inTrypsin+7BPF-4	1..30&SP,38..250&inTrypsin,253..735&7BPF-4	7BPF-4
MXG25915.1	Streptomyces_sp._YIM_132580_YIM_132580	SP+inTrypsin+6BPF-2	1..32&SP,35..253&inTrypsin,253..616&6BPF-2	6BPF-2
MFG1727536.1	Streptomyces_sp._Y20_Y20	SP+inTrypsin+5BPF-5	1..28&SP,37..264&inTrypsin,269..523&5BPF-5	5BPF-5
KOV26611.1	Streptomyces_sp._XY152_XY152	SP+inTrypsin+6BPF-2	1..33&SP,36..250&inTrypsin,252..373&6BPF-2	6BPF-2
KOV26570.1	Streptomyces_sp._XY152_XY152	SP+inTrypsin+Bulb-lectin+6BPF-4	1..30&SP,33..249&inTrypsin,250..357&Bulb-lectin,354..710&6BPF-4	Bulb-lectin+6BPF-4
MXQ56599.1	Streptomyces_sp._XHT-2_XHT-2	SP+inTrypsin+7BPF-4	1..30&SP,38..250&inTrypsin,253..735&7BPF-4	7BPF-4
MXQ59393.1	Streptomyces_sp._XHT-2_XHT-2	SP+inTrypsin+7BPF-4	1..30&SP,39..252&inTrypsin,256..734&7BPF-4	7BPF-4
PCG87712.1	Streptomyces_sp._WZ.A104_WZ.A104	SP+inTrypsin+5BPF-12	1..39&SP,34..252&inTrypsin,253..509&5BPF-12	5BPF-12
PCG81882.1	Streptomyces_sp._WZ.A104_WZ.A104	SP+inTrypsin+5BPF-4	1..36&SP,34..254&inTrypsin,257..502&5BPF-4	5BPF-4
PCG85004.1	Streptomyces_sp._WZ.A104_WZ.A104	SP+inTrypsin+7BPF-4	1..22&SP,25..242&inTrypsin,246..723&7BPF-4	7BPF-4
QXQ96662.1	Streptomyces_sp._WY228_WY228	inTrypsin+5BPF-12	5..221&inTrypsin,224..480&5BPF-12	5BPF-12
QXQ96583.1	Streptomyces_sp._WY228_WY228	SP+inTrypsin+6BPF-2	1..24&SP,27..245&inTrypsin,245..608&6BPF-2	6BPF-2
QXQ96825.1	Streptomyces_sp._WY228_WY228	SP+inTrypsin+6BPF-2	1..31&SP,34..256&inTrypsin,251..616&6BPF-2	6BPF-2
QXR01361.1	Streptomyces_sp._WY228_WY228	SP+inTrypsin+7BPF-4	1..22&SP,25..239&inTrypsin,246..723&7BPF-4	7BPF-4
MFI0517425.1	Streptomyces_sp._WSLK1-5_WSLK1-5	5BPF-8	1..98&5BPF-8	5BPF-8
MFI0517424.1	Streptomyces_sp._WSLK1-5_WSLK1-5	SP+inTrypsin+5BPF-8	1..35&SP,40..250&inTrypsin,254..409&5BPF-8	5BPF-8
MFI0517642.1	Streptomyces_sp._WSLK1-5_WSLK1-5	SP+inTrypsin+5BPF-9	1..30&SP,33..246&inTrypsin,251..513&5BPF-9	5BPF-9
MFI0518396.1	Streptomyces_sp._WSLK1-5_WSLK1-5	SP+inTrypsin+7BPF-4	1..24&SP,37..254&inTrypsin,256..737&7BPF-4	7BPF-4
MFI0508204.1	Streptomyces_sp._WSLK1-4_WSLK1-4	SP+inTrypsin+5BPF-8	1..35&SP,40..250&inTrypsin,254..468&5BPF-8	5BPF-8
MFI0509259.1	Streptomyces_sp._WSLK1-4_WSLK1-4	SP+inTrypsin+5BPF-9	1..30&SP,33..246&inTrypsin,251..513&5BPF-9	5BPF-9
MFI0510497.1	Streptomyces_sp._WSLK1-4_WSLK1-4	SP+inTrypsin+7BPF-4	1..24&SP,37..254&inTrypsin,256..737&7BPF-4	7BPF-4
MFI0544307.1	Streptomyces_sp._WSLK1-3_WSLK1-3	SP+inTrypsin+5BPF-8	1..35&SP,40..250&inTrypsin,254..468&5BPF-8	5BPF-8
MFI0541361.1	Streptomyces_sp._WSLK1-3_WSLK1-3	SP+inTrypsin+5BPF-9	1..30&SP,33..246&inTrypsin,251..513&5BPF-9	5BPF-9
MFI0545274.1	Streptomyces_sp._WSLK1-3_WSLK1-3	SP+inTrypsin+6BPF-3	1..29&SP,33..249&inTrypsin,252..550&6BPF-3	6BPF-3
MFI0540578.1	Streptomyces_sp._WSLK1-3_WSLK1-3	SP+inTrypsin+7BPF-4	1..24&SP,37..254&inTrypsin,256..737&7BPF-4	7BPF-4
WKE72024.1	Streptomyces_sp._WP-1_WP-1	inTrypsin+7BPF-4	41..261&inTrypsin,262..749&7BPF-4	7BPF-4
MCZ7456218.1	Streptomyces_sp._WMMC940_WMMC940	SP+inTrypsin+7BPF-4	1..30&SP,33..250&inTrypsin,254..737&7BPF-4	7BPF-4
MCZ7458900.1	Streptomyces_sp._WMMC940_WMMC940	SP+inTrypsin+Bulb-lectin+6BPF-4	1..31&SP,34..250&inTrypsin,251..358&Bulb-lectin,355..714&6BPF-4	Bulb-lectin+6BPF-4
MCZ7462420.1	Streptomyces_sp._WMMC940_WMMC940	SP+inTrypsin+Bulb-lectin+6BPF-4	1..31&SP,34..250&inTrypsin,251..358&Bulb-lectin,355..714&6BPF-4	Bulb-lectin+6BPF-4
MCZ7459752.1	Streptomyces_sp._WMMC940_WMMC940	SP+UmbB+inTrypsin+Bulb-lectin+6BPF-4	1..27&SP,47..161&UmbB,177..378&inTrypsin,383..489&Bulb-lectin,486..842&6BPF-4	Bulb-lectin+6BPF-4
KKD10696.1	Streptomyces_sp._WM6391_WM6391	SP+inTrypsin+7BPF-4	1..28&SP,41..246&inTrypsin,250..732&7BPF-4	7BPF-4
KKD12026.1	Streptomyces_sp._WM6391_WM6391	SP+inTrypsin+7BPF-4	1..24&SP,34..247&inTrypsin,250..731&7BPF-4	7BPF-4
KKD15101.1	Streptomyces_sp._WM6391_WM6391	SP+inTrypsin+Bulb-lectin+6BPF-4	1..31&SP,34..244&inTrypsin,245..352&Bulb-lectin,349..706&6BPF-4	Bulb-lectin+6BPF-4
KOU38129.1	Streptomyces_sp._WM6378_WM6378	SP+inTrypsin+5BPF-7	1..31&SP,33..253&inTrypsin,247..510&5BPF-7	5BPF-7
KOU41459.1	Streptomyces_sp._WM4235_WM4235	SP+inTrypsin+5BPF-5	1..31&SP,34..245&inTrypsin,253..509&5BPF-5	5BPF-5
KOU68086.1	Streptomyces_sp._WM4235_WM4235	SP+inTrypsin+5BPF-6	1..33&SP,36..243&inTrypsin,247..523&5BPF-6	5BPF-6
KOU68085.1	Streptomyces_sp._WM4235_WM4235	SP+GDSL-1+5BPF-6	1..28&SP,34..244&GDSL-1,245..519&5BPF-6	GDSL-1+5BPF-6
MDX2542396.1	Streptomyces_sp._WI04-05B_WI04-05B	SP+inTrypsin+7BPF-4	1..24&SP,37..254&inTrypsin,256..737&7BPF-4	7BPF-4
MDX2548367.1	Streptomyces_sp._WI04-05B_WI04-05B	SP+inTrypsin+7BPF-4	1..29&SP,32..251&inTrypsin,253..727&7BPF-4	7BPF-4
MDX2582585.1	Streptomyces_sp._WI04-05A_WI04-05A	SP+inTrypsin+7BPF-4	1..24&SP,37..254&inTrypsin,256..737&7BPF-4	7BPF-4
MDX2590303.1	Streptomyces_sp._WI04-05A_WI04-05A	SP+inTrypsin+7BPF-4	1..29&SP,32..251&inTrypsin,253..727&7BPF-4	7BPF-4
RSS21513.1	Streptomyces_sp._WAC08452_WAC08452	SP+inTrypsin+7BPF-4	1..24&SP,40..250&inTrypsin,253..735&7BPF-4	7BPF-4
RSS16806.1	Streptomyces_sp._WAC08401_WAC08401	SP+inTrypsin+7BPF-4	1..24&SP,40..250&inTrypsin,253..735&7BPF-4	7BPF-4
RSS60533.1	Streptomyces_sp._WAC07061_WAC07061	SP+UmbB+inTrypsin+Bulb-lectin+Bulb-lectin+RicinB-6	1..27&SP,46..160&UmbB,171..384&inTrypsin,386..510&Bulb-lectin,511..624&Bulb-lectin,623..744&RicinB-6	Bulb-lectin+Bulb-lectin+RicinB-6
RSS78362.1	Streptomyces_sp._WAC06614_WAC06614	SP+inTrypsin+6BPF-3	1..32&SP,35..254&inTrypsin,248..549&6BPF-3	6BPF-3
RSS65694.1	Streptomyces_sp._WAC06273_WAC06273	SP+inTrypsin+7BPF-4	1..24&SP,40..250&inTrypsin,253..735&7BPF-4	7BPF-4
RSS73673.1	Streptomyces_sp._WAC06128_WAC06128	SP+inTrypsin+7BPF-4	1..24&SP,40..250&inTrypsin,253..735&7BPF-4	7BPF-4
RSS11615.1	Streptomyces_sp._WAC05458_WAC05458	SP+inTrypsin+7BPF-4	1..24&SP,40..250&inTrypsin,253..735&7BPF-4	7BPF-4
TDF49914.1	Streptomyces_sp._WAC05374_WAC05374_delta_StrI	SP+inTrypsin+5BPF-4+CBM_4_9	1..34&SP,37..260&inTrypsin,260..507&5BPF-4,508..647&CBM_4_9	5BPF-4+CBM_4_9
TDF56281.1	Streptomyces_sp._WAC05374_WAC05374_delta_StrI	SP+inTrypsin+7BPF-4	1..30&SP,33..249&inTrypsin,251..732&7BPF-4	7BPF-4
TDF40698.1	Streptomyces_sp._WAC05374_WAC05374_delta_StrH	SP+inTrypsin+5BPF-4+CBM_4_9	1..34&SP,37..260&inTrypsin,260..507&5BPF-4,508..647&CBM_4_9	5BPF-4+CBM_4_9
TDF54645.1	Streptomyces_sp._WAC05374_WAC05374_delta_StrF	SP+inTrypsin+7BPF-4	1..30&SP,33..249&inTrypsin,251..732&7BPF-4	7BPF-4
RST18630.1	Streptomyces_sp._WAC05374_WAC05374	SP+inTrypsin+5BPF-4+CBM_4_9	1..34&SP,37..260&inTrypsin,260..507&5BPF-4,508..647&CBM_4_9	5BPF-4+CBM_4_9
RST16528.1	Streptomyces_sp._WAC05374_WAC05374	SP+inTrypsin+7BPF-4	1..30&SP,33..249&inTrypsin,251..732&7BPF-4	7BPF-4
RSS90967.1	Streptomyces_sp._WAC05292_WAC05292	SP+inTrypsin+6BPF-2	1..35&SP,38..251&inTrypsin,248..613&6BPF-2	6BPF-2
RSR96434.1	Streptomyces_sp._WAC04189_WAC04189	SP+inTrypsin+7BPF-4	1..24&SP,40..250&inTrypsin,253..735&7BPF-4	7BPF-4
RSS88372.1	Streptomyces_sp._WAC02707_WAC02707	SP+inTrypsin+7BPF-4	1..24&SP,40..250&inTrypsin,253..735&7BPF-4	7BPF-4
UPT41698.1	Streptomyces_sp._WAC00303_WAC00303	SP+inTrypsin+5BPF-12	1..36&SP,31..248&inTrypsin,250..506&5BPF-12	5BPF-12
UPT43722.1	Streptomyces_sp._WAC00303_WAC00303	SP+inTrypsin+5BPF-4	1..40&SP,38..258&inTrypsin,261..506&5BPF-4	5BPF-4
UPT46124.1	Streptomyces_sp._WAC00303_WAC00303	SP+inTrypsin+5BPF-8	1..28&SP,31..243&inTrypsin,247..461&5BPF-8	5BPF-8
UPT41620.1	Streptomyces_sp._WAC00303_WAC00303	SP+inTrypsin+6BPF-2	1..30&SP,33..254&inTrypsin,251..616&6BPF-2	6BPF-2
UPT41566.1	Streptomyces_sp._WAC00303_WAC00303	SP+inTrypsin+7BPF-4	1..31&SP,34..251&inTrypsin,255..732&7BPF-4	7BPF-4
UPT46827.1	Streptomyces_sp._WAC00303_WAC00303	SP+inTrypsin+7BPF-4	1..32&SP,35..250&inTrypsin,254..724&7BPF-4	7BPF-4
RSO03653.1	Streptomyces_sp._WAC_06783_WAC_06783	SP+inTrypsin+5BPF-5	1..31&SP,34..249&inTrypsin,255..511&5BPF-5	5BPF-5
RSO37830.1	Streptomyces_sp._WAC_06725_WAC_06725	SP+inTrypsin+5BPF-5	1..31&SP,34..258&inTrypsin,256..513&5BPF-5	5BPF-5
RSO41112.1	Streptomyces_sp._WAC_06725_WAC_06725	SP+inTrypsin+5BPF-5	1..31&SP,34..249&inTrypsin,255..511&5BPF-5	5BPF-5
RSO44262.1	Streptomyces_sp._WAC_06725_WAC_06725	SP+inTrypsin+5BPF-5	1..32&SP,35..252&inTrypsin,258..524&5BPF-5	5BPF-5
RSN07331.1	Streptomyces_sp._WAC_05977_WAC_05977	SP+inTrypsin+6BPF-4	1..36&SP,28..239&inTrypsin,328..668&6BPF-4	6BPF-4
RSN51873.1	Streptomyces_sp._WAC_04229_WAC_04229	SP+inTrypsin+6BPF-2	1..36&SP,39..256&inTrypsin,251..625&6BPF-2	6BPF-2
RSN50683.1	Streptomyces_sp._WAC_04229_WAC_04229	SP+inTrypsin+7BPF-4	1..30&SP,41..248&inTrypsin,250..732&7BPF-4	7BPF-4
RSN52169.1	Streptomyces_sp._WAC_04229_WAC_04229	SP+inTrypsin+7BPF-4	1..30&SP,40..252&inTrypsin,256..737&7BPF-4	7BPF-4
RSN51980.1	Streptomyces_sp._WAC_04229_WAC_04229	SP+inTrypsin+Bulb-lectin+6BPF-4	1..31&SP,36..243&inTrypsin,246..353&Bulb-lectin,350..703&6BPF-4	Bulb-lectin+6BPF-4
MDQ0698894.1	Streptomyces_sp._W4I9-2_W4I9-2	SP+inTrypsin+5BPF-12	1..36&SP,31..248&inTrypsin,250..506&5BPF-12	5BPF-12
MDQ0696806.1	Streptomyces_sp._W4I9-2_W4I9-2	SP+inTrypsin+5BPF-4	1..44&SP,42..262&inTrypsin,265..510&5BPF-4	5BPF-4
MDQ0694305.1	Streptomyces_sp._W4I9-2_W4I9-2	SP+inTrypsin+5BPF-8	1..28&SP,31..243&inTrypsin,247..460&5BPF-8	5BPF-8
MDQ0698999.1	Streptomyces_sp._W4I9-2_W4I9-2	SP+inTrypsin+6BPF-2	1..32&SP,35..258&inTrypsin,253..618&6BPF-2	6BPF-2
MDQ0695561.1	Streptomyces_sp._W4I9-2_W4I9-2	SP+inTrypsin+6BPF-3	1..32&SP,35..248&inTrypsin,253..551&6BPF-3	6BPF-3
MDQ0699053.1	Streptomyces_sp._W4I9-2_W4I9-2	SP+inTrypsin+7BPF-4	1..31&SP,34..251&inTrypsin,255..732&7BPF-4	7BPF-4
AZM93542.1	Streptomyces_sp._W1SF4_W1SF4	SP+inTrypsin+5BPF-5	1..35&SP,35..256&inTrypsin,256..512&5BPF-5	5BPF-5
EHM29272.1	Streptomyces_sp._W007_W007	inTrypsin+5BPF-4	5..225&inTrypsin,228..473&5BPF-4	5BPF-4
EHM28622.1	Streptomyces_sp._W007_W007	SP+inTrypsin+5BPF-8	1..15&SP,18..231&inTrypsin,234..387&5BPF-8	5BPF-8
EHM24757.1	Streptomyces_sp._W007_W007	SP+inTrypsin+7BPF-4	1..22&SP,25..242&inTrypsin,246..723&7BPF-4	7BPF-4
EHM28473.1	Streptomyces_sp._W007_W007	SP+inTrypsin+7BPF-4	1..37&SP,40..255&inTrypsin,259..730&7BPF-4	7BPF-4
MFL4496999.1	Streptomyces_sp._VTCC_41912_VTCC_41912	SP+inTrypsin+5BPF-5	1..31&SP,34..257&inTrypsin,255..512&5BPF-5	5BPF-5
WML83675.1	Streptomyces_sp._VNUA74_VNUA74	SP+inTrypsin+7BPF-4	1..30&SP,41..246&inTrypsin,250..732&7BPF-4	7BPF-4
WKU44568.1	Streptomyces_sp._VNUA116_VNUA116	SP+inTrypsin+5BPF-10	1..31&SP,34..254&inTrypsin,264..525&5BPF-10	5BPF-10
WKU47543.1	Streptomyces_sp._VNUA116_VNUA116	SP+inTrypsin+5BPF-6	1..31&SP,36..256&inTrypsin,253..521&5BPF-6	5BPF-6
WKU47545.1	Streptomyces_sp._VNUA116_VNUA116	SP+GDSL	1..14&SP,17..77&GDSL	GDSL
WKU47542.1	Streptomyces_sp._VNUA116_VNUA116	SP+GDSL-1+5BPF-6	1..37&SP,57..264&GDSL-1,265..540&5BPF-6	GDSL-1+5BPF-6
QIP73440.1	Streptomyces_sp._VN1_VN1	SP+inTrypsin+7BPF-4	1..32&SP,43..254&inTrypsin,258..739&7BPF-4	7BPF-4
MBT3162863.1	Streptomyces_sp._Vc74B-19_Vc74B-19	SP+inTrypsin+7BPF-4	1..30&SP,41..248&inTrypsin,252..734&7BPF-4	7BPF-4
UZI29615.1	Streptomyces_sp._VB1_VB1	SP+inTrypsin+5BPF-4	1..40&SP,38..258&inTrypsin,261..506&5BPF-4	5BPF-4
UZI31289.1	Streptomyces_sp._VB1_VB1	SP+inTrypsin+6BPF-2	1..24&SP,27..247&inTrypsin,245..608&6BPF-2	6BPF-2
MDQ1042136.1	Streptomyces_sp._V4I2_V4I2	SP+inTrypsin+6BPF-3	1..31&SP,34..246&inTrypsin,249..548&6BPF-3	6BPF-3
PWG07665.1	Streptomyces_sp._V2_V2	SP+inTrypsin+5BPF-9	1..24&SP,34..244&inTrypsin,249..511&5BPF-9	5BPF-9
PWG08714.1	Streptomyces_sp._V2_V2	SP+inTrypsin+6BPF-3	1..30&SP,33..254&inTrypsin,257..555&6BPF-3	6BPF-3
PWG10597.1	Streptomyces_sp._V2_V2	SP+inTrypsin+7BPF-4	1..33&SP,36..255&inTrypsin,253..735&7BPF-4	7BPF-4
MDV6290540.1	Streptomyces_sp._UP1A-1_UP1A-1	SP+inTrypsin+7BPF-4	1..24&SP,40..250&inTrypsin,253..735&7BPF-4	7BPF-4
MCC3767754.1	Streptomyces_sp._UNOC14_S4_UNOC14_S4	SP+inTrypsin+5BPF-5	1..35&SP,35..258&inTrypsin,256..512&5BPF-5	5BPF-5
MCC3769458.1	Streptomyces_sp._UNOC14_S4_UNOC14_S4	SP+inTrypsin+5BPF-5	1..19&SP,19..241&inTrypsin,240..496&5BPF-5	5BPF-5
MCC3774098.1	Streptomyces_sp._UNOB3_S3_UNOB3_S3	SP+inTrypsin+5BPF-10	1..31&SP,34..250&inTrypsin,261..534&5BPF-10	5BPF-10
MCC3774103.1	Streptomyces_sp._UNOB3_S3_UNOB3_S3	SP+inTrypsin+5BPF-10	1..31&SP,34..250&inTrypsin,261..534&5BPF-10	5BPF-10
MCC3774340.1	Streptomyces_sp._UNOB3_S3_UNOB3_S3	SP+inTrypsin+5BPF-10	1..21&SP,24..233&inTrypsin,244..515&5BPF-10	5BPF-10
MCC3774087.1	Streptomyces_sp._UNOB3_S3_UNOB3_S3	SP+inTrypsin+5BPF-5	1..31&SP,34..257&inTrypsin,257..512&5BPF-5	5BPF-5
MCC3774104.1	Streptomyces_sp._UNOB3_S3_UNOB3_S3	SP+inTrypsin+5BPF-5	1..32&SP,35..250&inTrypsin,257..516&5BPF-5	5BPF-5
MCC3774099.1	Streptomyces_sp._UNOB3_S3_UNOB3_S3	SP+inTrypsin+6BPF-2	1..32&SP,36..248&inTrypsin,253..636&6BPF-2	6BPF-2
MCC3774341.1	Streptomyces_sp._UNOB3_S3_UNOB3_S3	SP+inTrypsin+6BPF-2	1..25&SP,36..259&inTrypsin,253..630&6BPF-2	6BPF-2
MCC3779695.1	Streptomyces_sp._UNOB3_S3_UNOB3_S3	SP+inTrypsin+RicinB-3	1..31&SP,34..247&inTrypsin,251..389&RicinB-3	RicinB-3
MCC3774101.1	Streptomyces_sp._UNOB3_S3_UNOB3_S3	SP+GDSL-2+5BPF-4	1..19&SP,208..418&GDSL-2,419..667&5BPF-4	GDSL-2+5BPF-4
SCD81339.1	Streptomyces_sp._TverLS-915_TverLS-915	SP+inTrypsin+6BPF-2	1..18&SP,27..246&inTrypsin,248..385&6BPF-2	6BPF-2
SCD89311.1	Streptomyces_sp._TverLS-915_TverLS-915	SP+inTrypsin+7BPF-4	1..30&SP,42..263&inTrypsin,262..744&7BPF-4	7BPF-4
GLP68954.1	Streptomyces_sp._TUS-ST3_TUS-ST3	SP+inTrypsin+5BPF-9	1..30&SP,33..246&inTrypsin,251..513&5BPF-9	5BPF-9
GLP71584.1	Streptomyces_sp._TUS-ST3_TUS-ST3	SP+inTrypsin+7BPF-4	1..32&SP,35..250&inTrypsin,254..730&7BPF-4	7BPF-4
GLP71331.1	Streptomyces_sp._TUS-ST3_TUS-ST3	SP+inTrypsin+RicinB-5	1..24&SP,33..249&inTrypsin,253..387&RicinB-5	RicinB-5
EGJ72628.1	Streptomyces_sp._Tu6071_Tu6071	SP+inTrypsin+5BPF-5	1..30&SP,33..253&inTrypsin,256..511&5BPF-5	5BPF-5
EGJ75416.1	Streptomyces_sp._Tu6071_Tu6071	SP+inTrypsin+7BPF-4	1..23&SP,35..256&inTrypsin,255..737&7BPF-4	7BPF-4
MBT1101975.1	Streptomyces_sp._Tu10_Tu10	SP+inTrypsin+5BPF-12	1..36&SP,31..248&inTrypsin,250..506&5BPF-12	5BPF-12
MBT1102069.1	Streptomyces_sp._Tu10_Tu10	SP+inTrypsin+6BPF-2	1..24&SP,27..249&inTrypsin,245..608&6BPF-2	6BPF-2
MBT1102123.1	Streptomyces_sp._Tu10_Tu10	SP+inTrypsin+7BPF-4	1..22&SP,25..242&inTrypsin,246..723&7BPF-4	7BPF-4
MBT1102461.1	Streptomyces_sp._Tu10_Tu10	SP+inTrypsin+7BPF-4	1..30&SP,33..249&inTrypsin,254..735&7BPF-4	7BPF-4
EYT81049.1	Streptomyces_sp._Tu_6176_Tu_6176	SP+inTrypsin+7BPF-4	1..30&SP,33..252&inTrypsin,254..734&7BPF-4	7BPF-4
OKI66175.1	Streptomyces_sp._TSRI0445_TSRI0445	SP+inTrypsin+7BPF-4	1..32&SP,35..252&inTrypsin,254..724&7BPF-4	7BPF-4
OKI83935.1	Streptomyces_sp._TSRI0395_TSRI0395	inTrypsin+5BPF-4	5..225&inTrypsin,228..473&5BPF-4	5BPF-4
OKI80736.1	Streptomyces_sp._TSRI0395_TSRI0395	inTrypsin+6BPF-2	12..234&inTrypsin,230..593&6BPF-2	6BPF-2
OKI78535.1	Streptomyces_sp._TSRI0395_TSRI0395	SP+inTrypsin+5BPF-8	1..28&SP,31..243&inTrypsin,247..315&5BPF-8	5BPF-8
OKI80211.1	Streptomyces_sp._TSRI0395_TSRI0395	SP+inTrypsin+7BPF-4	1..22&SP,25..242&inTrypsin,246..723&7BPF-4	7BPF-4
OKI80511.1	Streptomyces_sp._TSRI0395_TSRI0395	SP+inTrypsin+7BPF-4	1..32&SP,33..250&inTrypsin,255..736&7BPF-4	7BPF-4
OKJ14999.1	Streptomyces_sp._TSRI0261_TSRI0261	SP+inTrypsin+5BPF-4	1..44&SP,42..262&inTrypsin,265..510&5BPF-4	5BPF-4
OKJ09736.1	Streptomyces_sp._TSRI0261_TSRI0261	SP+inTrypsin+5BPF-8	1..28&SP,31..243&inTrypsin,247..400&5BPF-8	5BPF-8
OKJ13319.1	Streptomyces_sp._TSRI0261_TSRI0261	SP+inTrypsin+6BPF-2	1..19&SP,22..243&inTrypsin,240..603&6BPF-2	6BPF-2
OKJ08751.1	Streptomyces_sp._TSRI0261_TSRI0261	SP+inTrypsin+7BPF-4	1..37&SP,40..255&inTrypsin,259..729&7BPF-4	7BPF-4
OKJ12874.1	Streptomyces_sp._TSRI0261_TSRI0261	SP+inTrypsin+7BPF-4	1..22&SP,25..242&inTrypsin,246..723&7BPF-4	7BPF-4
GHJ41164.1	Streptomyces_sp._TS71-3_TS71-3	SP+inTrypsin+7BPF-4	1..30&SP,43..249&inTrypsin,253..724&7BPF-4	7BPF-4
MCI4042373.1	Streptomyces_sp._TRM75563_TRM75563	inTrypsin+5BPF-12	5..221&inTrypsin,224..480&5BPF-12	5BPF-12
MCI4040202.1	Streptomyces_sp._TRM75563_TRM75563	inTrypsin+6BPF-2	10..231&inTrypsin,228..591&6BPF-2	6BPF-2
MCI4040252.1	Streptomyces_sp._TRM75563_TRM75563	SP+inTrypsin+7BPF-4	1..22&SP,25..241&inTrypsin,246..723&7BPF-4	7BPF-4
MDH3038569.1	Streptomyces_sp._TRM75561_TRM75561	SP+inTrypsin+7BPF-4	1..30&SP,39..257&inTrypsin,256..734&7BPF-4	7BPF-4
MDH3038765.1	Streptomyces_sp._TRM75561_TRM75561	SP+inTrypsin+7BPF-4	1..30&SP,38..251&inTrypsin,253..735&7BPF-4	7BPF-4
MBX9395452.1	Streptomyces_sp._TRM72054_TRM72054	inTrypsin+RicinB-5	2..216&inTrypsin,220..354&RicinB-5	RicinB-5
MBX9396113.1	Streptomyces_sp._TRM72054_TRM72054	SP+inTrypsin+5BPF-2+7BPF-1	1..28&SP,36..255&inTrypsin,258..518&5BPF-2,520..850&7BPF-1	5BPF-2+7BPF-1
MBX9395154.1	Streptomyces_sp._TRM72054_TRM72054	SP+inTrypsin+7BPF-4	1..30&SP,33..250&inTrypsin,254..734&7BPF-4	7BPF-4
MBX9397106.1	Streptomyces_sp._TRM72054_TRM72054	SP+inTrypsin+7BPF-4	1..33&SP,36..253&inTrypsin,255..732&7BPF-4	7BPF-4
MBV7700076.1	Streptomyces_sp._TRM70350_TRM70350	SP+inTrypsin+5BPF-2+7BPF-1	1..35&SP,38..257&inTrypsin,260..520&5BPF-2,522..852&7BPF-1	5BPF-2+7BPF-1
MBV7697629.1	Streptomyces_sp._TRM70350_TRM70350	SP+inTrypsin+7BPF-4	1..30&SP,33..250&inTrypsin,254..734&7BPF-4	7BPF-4
MEE1941833.1	Streptomyces_sp._TRM_70361_TRM_70361	7BPF-4	50..456&7BPF-4	7BPF-4
APU39115.1	Streptomyces_sp._TN58_TN58	5BPF-6	1..104&5BPF-6	5BPF-6
APU39116.1	Streptomyces_sp._TN58_TN58	SP+inTrypsin+6BPF-1+6BPF-1	1..23&SP,26..234&inTrypsin,240..521&6BPF-1,522..807&6BPF-1	6BPF-1+6BPF-1
RXS84112.1	Streptomyces_sp._TM32_TM32	SP+inTrypsin+5BPF-10	1..31&SP,34..254&inTrypsin,263..534&5BPF-10	5BPF-10
PKV82816.1	Streptomyces_sp._TLI_146_TLI_146	SP+inTrypsin+5BPF-5	1..26&SP,34..258&inTrypsin,261..525&5BPF-5	5BPF-5
PKV88518.1	Streptomyces_sp._TLI_146_TLI_146	SP+inTrypsin+5BPF-5	1..31&SP,34..279&inTrypsin,277..535&5BPF-5	5BPF-5
PKV89959.1	Streptomyces_sp._TLI_146_TLI_146	SP+UmbB+inTrypsin+Laminin_G_3+Laminin_G_3	1..26&SP,54..167&UmbB,182..379&inTrypsin,381..595&Laminin_G_3,596..813&Laminin_G_3	Laminin_G_3+Laminin_G_3
PKV88519.1	Streptomyces_sp._TLI_146_TLI_146	SP+5BPF-11	1..53&SP,82..324&5BPF-11	5BPF-11
SEB57777.1	Streptomyces_sp._TLI_105_TLI_105	SP+inTrypsin+5BPF-8	1..20&SP,23..231&inTrypsin,249..474&5BPF-8	5BPF-8
SCE16771.1	Streptomyces_sp._Termitarium-T10T-6_Termitarium-T10T-6	SP+UmbB+inTrypsin+7BPF-4	1..21&SP,44..155&UmbB,164..380&inTrypsin,385..709&7BPF-4	7BPF-4
TWD24020.1	Streptomyces_sp._T12_T12	SP+inTrypsin+7BPF-4	1..24&SP,40..249&inTrypsin,253..733&7BPF-4	7BPF-4
CAL9284781.1	Streptomyces_sp._SudanB91_2054	SP+inTrypsin+7BPF-4	1..24&SP,40..250&inTrypsin,253..735&7BPF-4	7BPF-4
CAL9272556.1	Streptomyces_sp._SudanB5_2050	SP+inTrypsin+7BPF-4	1..24&SP,40..250&inTrypsin,253..735&7BPF-4	7BPF-4
CAL9286309.1	Streptomyces_sp._SudanB135_2055	SP+inTrypsin+7BPF-4	1..24&SP,40..250&inTrypsin,253..735&7BPF-4	7BPF-4
MCF2130819.1	Streptomyces_sp._STD_3.1_STD_3.1	SP+inTrypsin+6BPF-2	1..36&SP,39..253&inTrypsin,248..622&6BPF-2	6BPF-2
MCF2131386.1	Streptomyces_sp._STD_3.1_STD_3.1	SP+inTrypsin+7BPF-4	1..30&SP,37..252&inTrypsin,256..737&7BPF-4	7BPF-4
MCM8554768.1	Streptomyces_sp._STCH_565_A_STCH_565_A	SP+inTrypsin+7BPF-4	1..32&SP,43..254&inTrypsin,258..739&7BPF-4	7BPF-4
MEX3100047.1	Streptomyces_sp._ST1020_ST1020	SP+inTrypsin+5BPF-9	1..24&SP,34..244&inTrypsin,249..511&5BPF-9	5BPF-9
MEX3102388.1	Streptomyces_sp._ST1020_ST1020	SP+inTrypsin+6BPF-3	1..30&SP,33..254&inTrypsin,257..555&6BPF-3	6BPF-3
MEX3104427.1	Streptomyces_sp._ST1020_ST1020	SP+inTrypsin+7BPF-4	1..33&SP,36..255&inTrypsin,253..735&7BPF-4	7BPF-4
QZZ27654.1	Streptomyces_sp._ST1015_ST1015	SP+inTrypsin+5BPF-9	1..24&SP,34..244&inTrypsin,249..511&5BPF-9	5BPF-9
QZZ26246.1	Streptomyces_sp._ST1015_ST1015	SP+inTrypsin+6BPF-3	1..30&SP,33..254&inTrypsin,257..555&6BPF-3	6BPF-3
QZZ28631.1	Streptomyces_sp._ST1015_ST1015	SP+inTrypsin+7BPF-4	1..33&SP,36..255&inTrypsin,253..735&7BPF-4	7BPF-4
QCB21269.1	Streptomyces_sp._SS52_SS52	SP+inTrypsin+7BPF-4	1..24&SP,40..250&inTrypsin,253..735&7BPF-4	7BPF-4
EFK99687.1	Streptomyces_sp._SPB78_SPB78	SP+inTrypsin+6BPF-2	1..54&SP,63..282&inTrypsin,284..653&6BPF-2	6BPF-2
EFL01902.1	Streptomyces_sp._SPB78_SPB78	TM+inTrypsin+7BPF-4	36..58&TM,64..285&inTrypsin,284..766&7BPF-4	7BPF-4
MDH6543752.1	Streptomyces_sp._SPB4_SPB4	SP+inTrypsin+5BPF-12	1..31&SP,34..251&inTrypsin,253..510&5BPF-12	5BPF-12
MDF9816424.1	Streptomyces_sp._SPB162_SPB162	SP+UmbB+inTrypsin+Jellyroll-like	1..29&SP,49..163&UmbB,194..404&inTrypsin,409..773&Jellyroll-like	Jellyroll-like
EDY46338.1	Streptomyces_sp._SPB074_SPB074	SP+inTrypsin+6BPF-2	1..33&SP,42..261&inTrypsin,263..632&6BPF-2	6BPF-2
MEE1816981.1	Streptomyces_sp._SP18ES09_SP18ES09	SP+inTrypsin+Bulb-lectin+Bulb-lectin+RicinB-6	1..35&SP,38..248&inTrypsin,249..375&Bulb-lectin,376..489&Bulb-lectin,488..609&RicinB-6	Bulb-lectin+Bulb-lectin+RicinB-6
MEE1751214.1	Streptomyces_sp._SP18CS02_SP18CS02	SP+UmbB+inTrypsin+5BPF-6	1..19&SP,42..153&UmbB,162..378&inTrypsin,381..650&5BPF-6	5BPF-6
MEE1751213.1	Streptomyces_sp._SP18CS02_SP18CS02	SP+GDSL-1+5BPF-6	1..31&SP,41..249&GDSL-1,250..519&5BPF-6	GDSL-1+5BPF-6
MEE1783223.1	Streptomyces_sp._SP17BM10_SP17BM10	SP+inTrypsin+6BPF-2	1..28&SP,36..249&inTrypsin,251..627&6BPF-2	6BPF-2
MEE1781906.1	Streptomyces_sp._SP17BM10_SP17BM10	SP+inTrypsin+6BPF-4	1..41&SP,39..257&inTrypsin,256..351&6BPF-4	6BPF-4
MEE1786089.1	Streptomyces_sp._SP17BM10_SP17BM10	SP+inTrypsin+RicinB-3	1..35&SP,35..252&inTrypsin,256..392&RicinB-3	RicinB-3
MEE1783440.1	Streptomyces_sp._SP17BM10_SP17BM10	SP+UmbB+inTrypsin+5BPF-6	1..30&SP,45..157&UmbB,162..373&inTrypsin,376..470&5BPF-6	5BPF-6
MEE1781775.1	Streptomyces_sp._SP17BM10_SP17BM10	SP+UmbB+inTrypsin+6BPF-1	1..21&SP,43..155&UmbB,157..369&inTrypsin,372..645&6BPF-1	6BPF-1
MEE1784132.1	Streptomyces_sp._SP17BM10_SP17BM10	SP+UmbB+inTrypsin+RicinB-2	1..24&SP,51..165&UmbB,177..385&inTrypsin,389..447&RicinB-2	RicinB-2
SCD45156.1	Streptomyces_sp._SolWspMP-sol7th_SolWspMP-sol7th	SP+inTrypsin+7BPF-4	1..30&SP,42..263&inTrypsin,262..406&7BPF-4	7BPF-4
WKV82070.1	Streptomyces_sp._SNU607_SNU607	inTrypsin+unclassifiedBetaPropeller	3..225&inTrypsin,224..244&unclassifiedBetaPropeller	unclassifiedBetaPropeller
MCA2199815.1	Streptomyces_sp._SMS_SU21_SMS_SU21	SP+inTrypsin+7BPF-4	1..30&SP,39..257&inTrypsin,256..734&7BPF-4	7BPF-4
MCA2201109.1	Streptomyces_sp._SMS_SU21_SMS_SU21	SP+inTrypsin+7BPF-4	1..30&SP,38..251&inTrypsin,253..735&7BPF-4	7BPF-4
WYB30715.1	Streptomyces_sp._SM1P_SM1P	SP+inTrypsin+7BPF-4	1..21&SP,21..240&inTrypsin,240..710&7BPF-4	7BPF-4
TQK45361.1	Streptomyces_sp._SLBN-118_SLBN-118	SP+inTrypsin+5BPF-10	1..31&SP,34..251&inTrypsin,262..527&5BPF-10	5BPF-10
MCY1681321.1	Streptomyces_sp._SL294_SL294	SP+inTrypsin+6BPF-2	1..19&SP,22..243&inTrypsin,240..602&6BPF-2	6BPF-2
MCY1681320.1	Streptomyces_sp._SL294_SL294	SP+inTrypsin+Bulb-lectin+6BPF-4	1..32&SP,35..246&inTrypsin,249..355&Bulb-lectin,352..708&6BPF-4	Bulb-lectin+6BPF-4
MCY1651509.1	Streptomyces_sp._SL203_SL203	SP+inTrypsin+6BPF-2	1..19&SP,22..243&inTrypsin,240..602&6BPF-2	6BPF-2
MCY1651510.1	Streptomyces_sp._SL203_SL203	SP+inTrypsin+Bulb-lectin+6BPF-4	1..32&SP,35..246&inTrypsin,249..355&Bulb-lectin,352..708&6BPF-4	Bulb-lectin+6BPF-4
NYS20193.1	Streptomyces_sp._SJ1-7_SJ1-7	SP+inTrypsin+6BPF-2	1..32&SP,35..253&inTrypsin,253..607&6BPF-2	6BPF-2
MYX24036.1	Streptomyces_sp._SID8380_SID8380	SP+inTrypsin+7BPF-4	1..23&SP,35..256&inTrypsin,255..658&7BPF-4	7BPF-4
MYX38329.1	Streptomyces_sp._SID8377_SID8377	SP+inTrypsin+7BPF-4	1..31&SP,34..253&inTrypsin,255..738&7BPF-4	7BPF-4
MYW51752.1	Streptomyces_sp._SID8376_SID8376	SP+inTrypsin+7BPF-4	1..30&SP,39..252&inTrypsin,256..734&7BPF-4	7BPF-4
MYW55761.1	Streptomyces_sp._SID8376_SID8376	SP+inTrypsin+7BPF-4	1..30&SP,38..250&inTrypsin,253..735&7BPF-4	7BPF-4
MYU05106.1	Streptomyces_sp._SID8366_SID8366	SP+inTrypsin+RicinB-1	1..24&SP,33..245&inTrypsin,246..409&RicinB-1	RicinB-1
MYT33609.1	Streptomyces_sp._SID8354_SID8354	SP+Laminin_G_3+Laminin_G_3+GDPD	1..25&SP,35..249&Laminin_G_3,250..470&Laminin_G_3,471..702&GDPD	Laminin_G_3+Laminin_G_3+GDPD
MYT33610.1	Streptomyces_sp._SID8354_SID8354	SP+UmbB+inTrypsin+Laminin_G_3+Laminin_G_3	1..23&SP,54..169&UmbB,186..381&inTrypsin,382..596&Laminin_G_3,597..816&Laminin_G_3	Laminin_G_3+Laminin_G_3
NEC44471.1	Streptomyces_sp._SID8016_SID8016	SP+inTrypsin+Bulb-lectin+6BPF-4	1..30&SP,33..250&inTrypsin,247..387&Bulb-lectin,384..738&6BPF-4	Bulb-lectin+6BPF-4
NEE32053.1	Streptomyces_sp._SID7982_SID7982	inTrypsin+6BPF-2	13..154&inTrypsin,156..292&6BPF-2	6BPF-2
NEE30654.1	Streptomyces_sp._SID7982_SID7982	SP+UmbB+inTrypsin+7BPF-4	1..29&SP,43..157&UmbB,166..382&inTrypsin,387..625&7BPF-4	7BPF-4
MYU45627.1	Streptomyces_sp._SID7813_SID7813	SP+inTrypsin+5BPF-5	1..31&SP,34..251&inTrypsin,253..507&5BPF-5	5BPF-5
MYU45626.1	Streptomyces_sp._SID7813_SID7813	SP+inTrypsin+5BPF-8	1..47&SP,50..256&inTrypsin,260..474&5BPF-8	5BPF-8
MYU45718.1	Streptomyces_sp._SID7813_SID7813	SP+inTrypsin+7BPF-4	1..36&SP,46..259&inTrypsin,262..743&7BPF-4	7BPF-4
MYU46094.1	Streptomyces_sp._SID7813_SID7813	SP+inTrypsin+7BPF-4	1..28&SP,41..249&inTrypsin,253..735&7BPF-4	7BPF-4
MYU42579.1	Streptomyces_sp._SID7813_SID7813	SP+inTrypsin+Bulb-lectin+6BPF-4	1..31&SP,34..244&inTrypsin,245..352&Bulb-lectin,349..706&6BPF-4	Bulb-lectin+6BPF-4
MYU51019.1	Streptomyces_sp._SID7805_SID7805	SP+inTrypsin+5BPF-5	1..31&SP,34..251&inTrypsin,257..523&5BPF-5	5BPF-5
MYT23845.1	Streptomyces_sp._SID7760_SID7760	SP+inTrypsin+6BPF-3	1..29&SP,32..248&inTrypsin,243..542&6BPF-3	6BPF-3
NEE11665.1	Streptomyces_sp._SID7499_SID7499	inTrypsin+7BPF-4	18..158&inTrypsin,157..338&7BPF-4	7BPF-4
MYR16239.1	Streptomyces_sp._SID724_SID724	SP+inTrypsin+6BPF-2	1..24&SP,27..250&inTrypsin,245..389&6BPF-2	6BPF-2
MYU67229.1	Streptomyces_sp._SID69_SID69	SP+inTrypsin+RicinB-1	1..24&SP,33..245&inTrypsin,246..409&RicinB-1	RicinB-1
NED06790.1	Streptomyces_sp._SID6648_SID6648	SP+inTrypsin+7BPF-4	1..32&SP,35..254&inTrypsin,254..724&7BPF-4	7BPF-4
MYS45412.1	Streptomyces_sp._SID5998_SID5998	SP+inTrypsin+5BPF-10	1..43&SP,35..242&inTrypsin,254..524&5BPF-10	5BPF-10
MYS40694.1	Streptomyces_sp._SID5998_SID5998	SP+inTrypsin+7BPF-4	1..30&SP,33..250&inTrypsin,254..734&7BPF-4	7BPF-4
MYS73437.1	Streptomyces_sp._SID5926_SID5926	SP+inTrypsin+5BPF-5	1..31&SP,34..251&inTrypsin,253..507&5BPF-5	5BPF-5
MZE73315.1	Streptomyces_sp._SID5789_SID5789	SP+inTrypsin+6BPF-2	1..36&SP,39..253&inTrypsin,248..622&6BPF-2	6BPF-2
MZE73188.1	Streptomyces_sp._SID5789_SID5789	SP+inTrypsin+7BPF-4	1..28&SP,37..252&inTrypsin,256..737&7BPF-4	7BPF-4
MZE51763.1	Streptomyces_sp._SID5770_SID5770	SP+inTrypsin+5BPF-8	1..28&SP,33..243&inTrypsin,247..394&5BPF-8	5BPF-8
MZD59446.1	Streptomyces_sp._SID5606_SID5606	SP+inTrypsin+7BPF-4	1..30&SP,41..246&inTrypsin,250..732&7BPF-4	7BPF-4
MYT42122.1	Streptomyces_sp._SID5471_SID5471	SP+inTrypsin+5BPF-5	1..31&SP,34..259&inTrypsin,257..514&5BPF-5	5BPF-5
MYT47912.1	Streptomyces_sp._SID5471_SID5471	SP+inTrypsin+5BPF-5	1..31&SP,34..259&inTrypsin,257..514&5BPF-5	5BPF-5
MYT48846.1	Streptomyces_sp._SID5471_SID5471	SP+inTrypsin+5BPF-5	1..31&SP,34..249&inTrypsin,255..511&5BPF-5	5BPF-5
MYS57617.1	Streptomyces_sp._SID5468_SID5468	SP+inTrypsin+5BPF-10	1..28&SP,31..247&inTrypsin,252..523&5BPF-10	5BPF-10
MYQ48964.1	Streptomyces_sp._SID4985_SID4985	SP+inTrypsin+5BPF-12	1..28&SP,32..244&inTrypsin,248..503&5BPF-12	5BPF-12
MYQ49419.1	Streptomyces_sp._SID4985_SID4985	SP+inTrypsin+7BPF-4	1..32&SP,35..253&inTrypsin,256..737&7BPF-4	7BPF-4
MYQ43996.1	Streptomyces_sp._SID4985_SID4985	SP+inTrypsin+Bulb-lectin+6BPF-4	1..31&SP,34..245&inTrypsin,246..353&Bulb-lectin,350..706&6BPF-4	Bulb-lectin+6BPF-4
MYQ33122.1	Streptomyces_sp._SID4956_SID4956	inTrypsin+7BPF-4	7..164&inTrypsin,166..648&7BPF-4	7BPF-4
MYQ32170.1	Streptomyces_sp._SID4956_SID4956	SP+inTrypsin+7BPF-4	1..30&SP,39..252&inTrypsin,256..734&7BPF-4	7BPF-4
MYT18553.1	Streptomyces_sp._SID4951_SID4951	UmbB+inTrypsin+Laminin_G_3+Laminin_G_3+GDPD	7..125&UmbB,134..335&inTrypsin,337..551&Laminin_G_3,552..772&Laminin_G_3,773..1000&GDPD	Laminin_G_3+Laminin_G_3+GDPD
MYR27214.1	Streptomyces_sp._SID4945_SID4945	SP+inTrypsin+6BPF-2	1..18&SP,27..246&inTrypsin,248..617&6BPF-2	6BPF-2
MYR29835.1	Streptomyces_sp._SID4945_SID4945	SP+inTrypsin+7BPF-4	1..23&SP,35..256&inTrypsin,255..737&7BPF-4	7BPF-4
MYV63940.1	Streptomyces_sp._SID4931_SID4931	SP+inTrypsin+Bulb-lectin+6BPF-4	1..29&SP,32..244&inTrypsin,248..354&Bulb-lectin,351..557&6BPF-4	Bulb-lectin+6BPF-4
MYQ57883.1	Streptomyces_sp._SID4926_SID4926	SP+inTrypsin+6BPF-2	1..18&SP,27..246&inTrypsin,248..617&6BPF-2	6BPF-2
MYQ59590.1	Streptomyces_sp._SID4926_SID4926	SP+inTrypsin+7BPF-4	1..23&SP,35..256&inTrypsin,255..737&7BPF-4	7BPF-4
MYQ56835.1	Streptomyces_sp._SID4926_SID4926	SP+inTrypsin+Bulb-lectin+6BPF-4	1..31&SP,34..243&inTrypsin,248..354&Bulb-lectin,351..707&6BPF-4	Bulb-lectin+6BPF-4
MYX97359.1	Streptomyces_sp._SID486_SID486	SP+inTrypsin+5BPF-5	1..34&SP,37..268&inTrypsin,270..524&5BPF-5	5BPF-5
MYX94460.1	Streptomyces_sp._SID486_SID486	SP+inTrypsin+7BPF-4	1..22&SP,25..246&inTrypsin,246..726&7BPF-4	7BPF-4
MYX94493.1	Streptomyces_sp._SID486_SID486	SP+inTrypsin+7BPF-4	1..26&SP,32..245&inTrypsin,249..727&7BPF-4	7BPF-4
MYW19649.1	Streptomyces_sp._SID2955_SID2955	SP+inTrypsin+5BPF-5	1..34&SP,37..268&inTrypsin,270..524&5BPF-5	5BPF-5
MYW19445.1	Streptomyces_sp._SID2955_SID2955	SP+inTrypsin+7BPF-4	1..26&SP,32..245&inTrypsin,249..727&7BPF-4	7BPF-4
MYW47102.1	Streptomyces_sp._SID161_SID161	SP+inTrypsin+5BPF-5	1..34&SP,37..268&inTrypsin,270..524&5BPF-5	5BPF-5
MYW42337.1	Streptomyces_sp._SID161_SID161	SP+inTrypsin+7BPF-4	1..22&SP,25..246&inTrypsin,246..726&7BPF-4	7BPF-4
MYW49115.1	Streptomyces_sp._SID161_SID161	SP+inTrypsin+7BPF-4	1..26&SP,32..245&inTrypsin,249..727&7BPF-4	7BPF-4
NEB34263.1	Streptomyces_sp._SID14446_SID14446	SP+inTrypsin+7BPF-4	1..22&SP,25..240&inTrypsin,242..719&7BPF-4	7BPF-4
NEB05009.1	Streptomyces_sp._SID13726_SID13726	SP+inTrypsin+7BPF-4	1..31&SP,32..242&inTrypsin,243..725&7BPF-4	7BPF-4
NEC91266.1	Streptomyces_sp._SID12501_SID12501	SP+inTrypsin+unclassifiedRicinB	1..24&SP,33..249&inTrypsin,256..386&unclassifiedRicinB	unclassifiedRicinB
NEA65574.1	Streptomyces_sp._SID12488_SID12488	SP+inTrypsin+7BPF-4	1..24&SP,37..254&inTrypsin,256..737&7BPF-4	7BPF-4
NEA65570.1	Streptomyces_sp._SID12488_SID12488	SP+inTrypsin+RicinB-5	1..24&SP,33..251&inTrypsin,254..388&RicinB-5	RicinB-5
NEA38515.1	Streptomyces_sp._SID11385_SID11385	SP+inTrypsin+6BPF-2	1..22&SP,27..246&inTrypsin,248..617&6BPF-2	6BPF-2
NEA41281.1	Streptomyces_sp._SID11385_SID11385	SP+inTrypsin+7BPF-4	1..30&SP,42..263&inTrypsin,262..744&7BPF-4	7BPF-4
NEA51635.1	Streptomyces_sp._SID10815_SID10815	SP+inTrypsin+5BPF-8	1..25&SP,35..244&inTrypsin,259..410&5BPF-8	5BPF-8
MYV92676.1	Streptomyces_sp._SID1034_SID1034	SP+inTrypsin+7BPF-4	1..30&SP,33..257&inTrypsin,255..735&7BPF-4	7BPF-4
MYV90529.1	Streptomyces_sp._SID1034_SID1034	SP+inTrypsin+unclassifiedBetaPropeller	1..26&SP,34..249&inTrypsin,309..370&unclassifiedBetaPropeller	unclassifiedBetaPropeller
QCR46204.1	Streptomyces_sp._SGAir0924_SGAir0924	SP+inTrypsin+7BPF-4	1..24&SP,40..250&inTrypsin,253..735&7BPF-4	7BPF-4
RCH59719.1	Streptomyces_sp._SDr-06_SDr-06	SP+inTrypsin+5BPF-5	1..37&SP,34..246&inTrypsin,261..516&5BPF-5	5BPF-5
WWR49246.1	Streptomyces_sp._SCSIO_30461_SCSIO_30461	SP+inTrypsin+5BPF-4	1..37&SP,34..256&inTrypsin,257..503&5BPF-4	5BPF-4
WWR49245.1	Streptomyces_sp._SCSIO_30461_SCSIO_30461	SP+inTrypsin+5BPF-5	1..30&SP,33..247&inTrypsin,254..513&5BPF-5	5BPF-5
SCK57403.1	Streptomyces_sp._SceaMP-e96_SceaMP-e96	SP+UmbB+inTrypsin+Laminin_G_3+Laminin_G_3+GDPD	1..35&SP,51..169&UmbB,178..379&inTrypsin,381..595&Laminin_G_3,596..816&Laminin_G_3,817..1044&GDPD	Laminin_G_3+Laminin_G_3+GDPD
SCE01933.1	Streptomyces_sp._ScaeMP-e83_ScaeMP-e83	SP+inTrypsin+5BPF-4	1..35&SP,39..256&inTrypsin,259..374&5BPF-4	5BPF-4
XJT28279.1	Streptomyces_sp._SCA2-17_SCA2-17	SP+inTrypsin+5BPF-10	1..31&SP,34..255&inTrypsin,265..526&5BPF-10	5BPF-10
XJT30555.1	Streptomyces_sp._SCA2-17_SCA2-17	SP+inTrypsin+5BPF-10	1..31&SP,34..249&inTrypsin,261..528&5BPF-10	5BPF-10
XIE78424.1	Streptomyces_sp._SBR177_SBR177	SP+inTrypsin+6BPF-2	1..29&SP,35..245&inTrypsin,255..630&6BPF-2	6BPF-2
MDV5145393.1	Streptomyces_sp._SBC-4_SBC-4	UmbB+inTrypsin+Jellyroll-like	2..64&UmbB,76..289&inTrypsin,295..665&Jellyroll-like	Jellyroll-like
MDH6609138.1	Streptomyces_sp._SAI-208_SAI-208	SP+inTrypsin+7BPF-4	1..34&SP,37..247&inTrypsin,248..729&7BPF-4	7BPF-4
MDH6609154.1	Streptomyces_sp._SAI-208_SAI-208	SP+inTrypsin+7BPF-4	1..29&SP,32..242&inTrypsin,243..724&7BPF-4	7BPF-4
MDH6493909.1	Streptomyces_sp._SAI-149_SAI-149	SP+inTrypsin+5BPF-9	1..30&SP,33..246&inTrypsin,251..513&5BPF-9	5BPF-9
MDH6498686.1	Streptomyces_sp._SAI-149_SAI-149	SP+inTrypsin+7BPF-4	1..32&SP,35..249&inTrypsin,254..730&7BPF-4	7BPF-4
MDH6435030.1	Streptomyces_sp._SAI-144_SAI-144	SP+inTrypsin+7BPF-4	1..32&SP,35..250&inTrypsin,254..730&7BPF-4	7BPF-4
MDH6440497.1	Streptomyces_sp._SAI-144_SAI-144	SP+inTrypsin+7BPF-4	1..32&SP,35..253&inTrypsin,255..733&7BPF-4	7BPF-4
MDH6617597.1	Streptomyces_sp._SAI-135_SAI-135	SP+inTrypsin+7BPF-4	1..29&SP,32..242&inTrypsin,243..724&7BPF-4	7BPF-4
MDH6617614.1	Streptomyces_sp._SAI-135_SAI-135	SP+inTrypsin+7BPF-4	1..34&SP,37..247&inTrypsin,248..729&7BPF-4	7BPF-4
MDH6581046.1	Streptomyces_sp._SAI-133_SAI-133	SP+inTrypsin+6BPF-3	1..31&SP,33..249&inTrypsin,252..550&6BPF-3	6BPF-3
MDH6585450.1	Streptomyces_sp._SAI-133_SAI-133	SP+inTrypsin+7BPF-4	1..29&SP,32..242&inTrypsin,243..724&7BPF-4	7BPF-4
MDH6585466.1	Streptomyces_sp._SAI-133_SAI-133	SP+inTrypsin+7BPF-4	1..34&SP,37..247&inTrypsin,248..729&7BPF-4	7BPF-4
MDH6487797.1	Streptomyces_sp._SAI-127_SAI-127	SP+inTrypsin+7BPF-4	1..32&SP,35..253&inTrypsin,255..733&7BPF-4	7BPF-4
MDH6489519.1	Streptomyces_sp._SAI-127_SAI-127	SP+inTrypsin+7BPF-4	1..32&SP,35..250&inTrypsin,254..730&7BPF-4	7BPF-4
MDH6450768.1	Streptomyces_sp._SAI-119_SAI-119	SP+inTrypsin+7BPF-4	1..32&SP,35..249&inTrypsin,254..730&7BPF-4	7BPF-4
MDH6574220.1	Streptomyces_sp._SAI-117_SAI-117	SP+inTrypsin+6BPF-3	1..31&SP,33..249&inTrypsin,252..550&6BPF-3	6BPF-3
MDH6569576.1	Streptomyces_sp._SAI-117_SAI-117	SP+inTrypsin+7BPF-4	1..34&SP,37..247&inTrypsin,248..729&7BPF-4	7BPF-4
MDH6569592.1	Streptomyces_sp._SAI-117_SAI-117	SP+inTrypsin+7BPF-4	1..29&SP,32..242&inTrypsin,243..724&7BPF-4	7BPF-4
MDH6518296.1	Streptomyces_sp._SAI-090_SAI-090	SP+inTrypsin+7BPF-4	1..34&SP,37..247&inTrypsin,248..729&7BPF-4	7BPF-4
MDH6518313.1	Streptomyces_sp._SAI-090_SAI-090	SP+inTrypsin+7BPF-4	1..29&SP,32..242&inTrypsin,243..724&7BPF-4	7BPF-4
MDH6554952.1	Streptomyces_sp._SAI-041_SAI-041	SP+inTrypsin+6BPF-3	1..31&SP,33..249&inTrypsin,252..550&6BPF-3	6BPF-3
MDH6550531.1	Streptomyces_sp._SAI-041_SAI-041	SP+inTrypsin+7BPF-4	1..29&SP,32..245&inTrypsin,243..724&7BPF-4	7BPF-4
PAZ13538.1	Streptomyces_sp._SA15_SA15	SP+inTrypsin+5BPF-5	1..19&SP,27..254&inTrypsin,257..511&5BPF-5	5BPF-5
QCW78824.1	Streptomyces_sp._S6_S6	inTrypsin+RicinB-1	25..235&inTrypsin,236..398&RicinB-1	RicinB-1
QCW78823.1	Streptomyces_sp._S6_S6	SP+inTrypsin+5BPF-8	1..22&SP,25..232&inTrypsin,235..449&5BPF-8	5BPF-8
QBR04512.1	Streptomyces_sp._S501_S501	SP+UmbB+inTrypsin+Bulb-lectin+6BPF-4	1..14&SP,29..143&UmbB,152..364&inTrypsin,368..475&Bulb-lectin,472..836&6BPF-4	Bulb-lectin+6BPF-4
QDN55234.1	Streptomyces_sp._S1D4-20_S1D4-20	SP+inTrypsin+5BPF-10	1..31&SP,35..247&inTrypsin,252..521&5BPF-10	5BPF-10
QDN65413.1	Streptomyces_sp._S1D4-14_S1D4-14	SP+inTrypsin+5BPF-10	1..31&SP,35..247&inTrypsin,252..521&5BPF-10	5BPF-10
MDN0198197.1	Streptomyces_sp._S.PNR_29_S.PNR_29	inTrypsin+5BPF-11	4..250&inTrypsin,274..506&5BPF-11	5BPF-11
POX49754.1	Streptomyces_sp._Ru71_Ru71	SP+inTrypsin+5BPF-10	1..31&SP,34..251&inTrypsin,262..324&5BPF-10	5BPF-10
MBQ0878194.1	Streptomyces_sp._RT42_RT42	SP+inTrypsin+7BPF-4	1..24&SP,40..250&inTrypsin,253..735&7BPF-4	7BPF-4
KIF04234.1	Streptomyces_sp._RSD-27_RSD-27	inTrypsin+5BPF-5	3..222&inTrypsin,224..480&5BPF-5	5BPF-5
MCW1097340.1	Streptomyces_sp._RS2_RS2	SP+inTrypsin+7BPF-4	1..30&SP,36..252&inTrypsin,256..737&7BPF-4	7BPF-4
RRR82554.1	Streptomyces_sp._RP5T_RP5T	SP+inTrypsin+5BPF-8	1..57&SP,62..272&inTrypsin,276..544&5BPF-8	5BPF-8
RRR75766.1	Streptomyces_sp._RP5T_RP5T	SP+inTrypsin+5BPF-9	1..30&SP,33..246&inTrypsin,251..513&5BPF-9	5BPF-9
RRR81150.1	Streptomyces_sp._RP5T_RP5T	SP+inTrypsin+7BPF-4	1..24&SP,37..254&inTrypsin,256..737&7BPF-4	7BPF-4
RRR82555.1	Streptomyces_sp._RP5T_RP5T	SP+inTrypsin+TAC4	1..38&SP,41..260&inTrypsin,262..389&TAC4	TAC4
KRA84731.1	Streptomyces_sp._Root66D1_Root66D1	5BPF-8	1..100&5BPF-8	5BPF-8
KRA90000.1	Streptomyces_sp._Root66D1_Root66D1	SP+inTrypsin+5BPF-12	1..29&SP,35..251&inTrypsin,249..504&5BPF-12	5BPF-12
KRA84732.1	Streptomyces_sp._Root66D1_Root66D1	SP+inTrypsin+5BPF-8	1..21&SP,26..236&inTrypsin,240..425&5BPF-8	5BPF-8
KRA85628.1	Streptomyces_sp._Root66D1_Root66D1	SP+inTrypsin+7BPF-4	1..24&SP,33..246&inTrypsin,250..732&7BPF-4	7BPF-4
KRA37106.1	Streptomyces_sp._Root63_Root63	inTrypsin+5BPF-4	5..225&inTrypsin,228..473&5BPF-4	5BPF-4
KRA40871.1	Streptomyces_sp._Root63_Root63	SP+inTrypsin+5BPF-8	1..28&SP,31..243&inTrypsin,247..461&5BPF-8	5BPF-8
KRA49394.1	Streptomyces_sp._Root63_Root63	SP+inTrypsin+6BPF-2	1..24&SP,27..249&inTrypsin,245..608&6BPF-2	6BPF-2
KRA49036.1	Streptomyces_sp._Root63_Root63	SP+inTrypsin+7BPF-4	1..30&SP,33..249&inTrypsin,254..735&7BPF-4	7BPF-4
KRA49345.1	Streptomyces_sp._Root63_Root63	SP+inTrypsin+7BPF-4	1..22&SP,25..242&inTrypsin,246..723&7BPF-4	7BPF-4
KQW16788.1	Streptomyces_sp._Root369_Root369	SP+inTrypsin+5BPF-5	1..24&SP,27..252&inTrypsin,258..517&5BPF-5	5BPF-5
KQW16151.1	Streptomyces_sp._Root369_Root369	SP+inTrypsin+7BPF-4	1..38&SP,37..254&inTrypsin,256..738&7BPF-4	7BPF-4
KQX53079.1	Streptomyces_sp._Root1304_Root1304	SP+inTrypsin+5BPF-12	1..29&SP,35..251&inTrypsin,249..504&5BPF-12	5BPF-12
KQX51235.1	Streptomyces_sp._Root1304_Root1304	SP+inTrypsin+5BPF-8	1..26&SP,34..244&inTrypsin,248..443&5BPF-8	5BPF-8
KQX57970.1	Streptomyces_sp._Root1304_Root1304	SP+inTrypsin+7BPF-4	1..24&SP,33..246&inTrypsin,250..732&7BPF-4	7BPF-4
KQX37702.1	Streptomyces_sp._Root1295_Root1295	inTrypsin+5BPF-4	5..225&inTrypsin,228..473&5BPF-4	5BPF-4
KQX28357.1	Streptomyces_sp._Root1295_Root1295	SP+inTrypsin+6BPF-2	1..24&SP,27..249&inTrypsin,245..608&6BPF-2	6BPF-2
KQX28005.1	Streptomyces_sp._Root1295_Root1295	SP+inTrypsin+7BPF-4	1..30&SP,33..249&inTrypsin,254..735&7BPF-4	7BPF-4
KQX28308.1	Streptomyces_sp._Root1295_Root1295	SP+inTrypsin+7BPF-4	1..22&SP,25..242&inTrypsin,246..723&7BPF-4	7BPF-4
MCO4695013.1	Streptomyces_sp._RO-S4_RO-S4	SP+inTrypsin+7BPF-4	1..30&SP,41..248&inTrypsin,252..734&7BPF-4	7BPF-4
MBQ0910200.1	Streptomyces_sp._RM99_RM99	SP+inTrypsin+7BPF-4	1..24&SP,40..250&inTrypsin,253..735&7BPF-4	7BPF-4
MBQ0890948.1	Streptomyces_sp._RM72_RM72	SP+inTrypsin+7BPF-4	1..37&SP,40..252&inTrypsin,256..737&7BPF-4	7BPF-4
QDO47820.1	Streptomyces_sp._RLB3-5_RLB3-5	SP+inTrypsin+5BPF-10	1..31&SP,35..247&inTrypsin,252..521&5BPF-10	5BPF-10
QDN96053.1	Streptomyces_sp._RLB1-9_RLB1-9	SP+inTrypsin+5BPF-10	1..31&SP,35..247&inTrypsin,252..521&5BPF-10	5BPF-10
QDO58059.1	Streptomyces_sp._RLB1-8_RLB1-8	SP+inTrypsin+5BPF-10	1..31&SP,35..247&inTrypsin,252..521&5BPF-10	5BPF-10
QIY69654.1	Streptomyces_sp._RLB1-33_RLB1-33	SP+inTrypsin+5BPF-10	1..32&SP,44..248&inTrypsin,253..522&5BPF-10	5BPF-10
NMI55747.1	Streptomyces_sp._RLA2-12_RLA2-12	SP+inTrypsin+5BPF-10	1..31&SP,35..247&inTrypsin,252..521&5BPF-10	5BPF-10
MCM2423908.1	Streptomyces_sp._RKAG293_RKAG293	SP+inTrypsin+6BPF-2	1..32&SP,35..251&inTrypsin,253..621&6BPF-2	6BPF-2
MCM2423909.1	Streptomyces_sp._RKAG293_RKAG293	SP+inTrypsin+6BPF-3	1..25&SP,34..246&inTrypsin,250..547&6BPF-3	6BPF-3
MBQ0950029.1	Streptomyces_sp._RK76_RK76	SP+inTrypsin+5BPF-5	1..31&SP,34..251&inTrypsin,253..507&5BPF-5	5BPF-5
MBQ0950030.1	Streptomyces_sp._RK76_RK76	SP+inTrypsin+5BPF-8	1..47&SP,50..256&inTrypsin,260..466&5BPF-8	5BPF-8
MBQ0949940.1	Streptomyces_sp._RK76_RK76	SP+inTrypsin+7BPF-4	1..36&SP,46..259&inTrypsin,262..743&7BPF-4	7BPF-4
MBQ0950926.1	Streptomyces_sp._RK76_RK76	SP+inTrypsin+7BPF-4	1..28&SP,41..249&inTrypsin,253..735&7BPF-4	7BPF-4
MBQ0951974.1	Streptomyces_sp._RK76_RK76	SP+inTrypsin+Bulb-lectin+6BPF-4	1..31&SP,34..244&inTrypsin,245..352&Bulb-lectin,349..706&6BPF-4	Bulb-lectin+6BPF-4
MBQ0967294.1	Streptomyces_sp._RK74B_RK74B	SP+inTrypsin+7BPF-4	1..37&SP,36..252&inTrypsin,256..737&7BPF-4	7BPF-4
MBQ0973504.1	Streptomyces_sp._RK31_RK31	SP+inTrypsin+7BPF-4	1..30&SP,39..257&inTrypsin,256..734&7BPF-4	7BPF-4
MBQ1007838.1	Streptomyces_sp._RK23_RK23	SP+inTrypsin+7BPF-4	1..37&SP,36..252&inTrypsin,256..737&7BPF-4	7BPF-4
QLH19345.1	Streptomyces_sp._Rer75_Rer75	SP+inTrypsin+7BPF-4	1..32&SP,39..254&inTrypsin,256..733&7BPF-4	7BPF-4
MEF9521832.1	Streptomyces_sp._RB13_RB13	inTrypsin+7BPF-4	18..231&inTrypsin,234..715&7BPF-4	7BPF-4
MEF9521920.1	Streptomyces_sp._RB13_RB13	SP+inTrypsin+5BPF-5	1..31&SP,34..251&inTrypsin,253..507&5BPF-5	5BPF-5
MEF9521921.1	Streptomyces_sp._RB13_RB13	SP+inTrypsin+5BPF-8	1..36&SP,39..245&inTrypsin,249..463&5BPF-8	5BPF-8
MEF9521505.1	Streptomyces_sp._RB13_RB13	SP+inTrypsin+7BPF-4	1..28&SP,41..249&inTrypsin,253..735&7BPF-4	7BPF-4
MEF9524732.1	Streptomyces_sp._RB13_RB13	SP+inTrypsin+Bulb-lectin+6BPF-4	1..31&SP,34..244&inTrypsin,245..352&Bulb-lectin,349..706&6BPF-4	Bulb-lectin+6BPF-4
UIZ16186.1	Streptomyces_sp._R527F_R527F	SP+inTrypsin+7BPF-4	1..31&SP,34..249&inTrypsin,253..723&7BPF-4	7BPF-4
XDV68572.1	Streptomyces_sp._R33_R33	SP+UmbB+inTrypsin+5BPF-6	1..29&SP,52..163&UmbB,177..386&inTrypsin,390..669&5BPF-6	5BPF-6
XDV68571.1	Streptomyces_sp._R33_R33	SP+GDSL-1+5BPF-6	1..30&SP,34..244&GDSL-1,245..528&5BPF-6	GDSL-1+5BPF-6
NML80897.1	Streptomyces_sp._R302_R302	SP+inTrypsin+5BPF-8	1..26&SP,35..244&inTrypsin,248..462&5BPF-8	5BPF-8
NML80643.1	Streptomyces_sp._R302_R302	SP+UmbB+inTrypsin+6BPF-3	1..28&SP,49..163&UmbB,187..389&inTrypsin,394..692&6BPF-3	6BPF-3
NML50802.1	Streptomyces_sp._R301_R301	5BPF-8	1..109&5BPF-8	5BPF-8
NML50803.1	Streptomyces_sp._R301_R301	SP+inTrypsin+5BPF-8	1..26&SP,35..244&inTrypsin,248..400&5BPF-8	5BPF-8
NML54788.1	Streptomyces_sp._R301_R301	SP+UmbB+inTrypsin+6BPF-3	1..28&SP,49..163&UmbB,187..389&inTrypsin,394..692&6BPF-3	6BPF-3
XDQ21233.1	Streptomyces_sp._R17_R17	SP+inTrypsin+7BPF-4	1..30&SP,38..250&inTrypsin,253..735&7BPF-4	7BPF-4
XDP97166.1	Streptomyces_sp._R02_R02	SP+inTrypsin+7BPF-4	1..24&SP,40..249&inTrypsin,253..733&7BPF-4	7BPF-4
QGZ52484.1	Streptomyces_sp._QHH-9511_QHH-9511	SP+inTrypsin+Bulb-lectin+Bulb-lectin+RicinB-6	1..35&SP,38..248&inTrypsin,249..377&Bulb-lectin,378..491&Bulb-lectin,490..611&RicinB-6	Bulb-lectin+Bulb-lectin+RicinB-6
XED71642.1	Streptomyces_sp._QH1-20_QH1-20	SP+inTrypsin+5BPF-10	1..31&SP,34..250&inTrypsin,261..526&5BPF-10	5BPF-10
XED74732.1	Streptomyces_sp._QH1-20_QH1-20	SP+inTrypsin+5BPF-10	1..31&SP,34..250&inTrypsin,262..528&5BPF-10	5BPF-10
OCC09936.1	Streptomyces_sp._PTY087I2_PTY087I2	SP+inTrypsin+7BPF-4	1..31&SP,34..251&inTrypsin,255..732&7BPF-4	7BPF-4
RAJ65982.1	Streptomyces_sp._PsTaAH-130_PsTaAH-130	SP+inTrypsin+RicinB-1	1..21&SP,24..236&inTrypsin,237..400&RicinB-1	RicinB-1
SCD49851.1	Streptomyces_sp._PpalLS-921_PpalLS-921	6BPF-2	1..249&6BPF-2	6BPF-2
SCD49837.1	Streptomyces_sp._PpalLS-921_PpalLS-921	SP+inTrypsin+6BPF-2	1..32&SP,35..257&inTrypsin,253..320&6BPF-2	6BPF-2
MEI5010268.1	Streptomyces_sp._PmtA_PmtA	SP+inTrypsin+5BPF-11	1..42&SP,93..324&inTrypsin,344..585&5BPF-11	5BPF-11
MEI5006895.1	Streptomyces_sp._PmtA_PmtA	SP+inTrypsin+5BPF-4	1..31&SP,34..256&inTrypsin,257..500&5BPF-4	5BPF-4
MEI5011337.1	Streptomyces_sp._PmtA_PmtA	SP+inTrypsin+7BPF-4	1..33&SP,36..256&inTrypsin,258..736&7BPF-4	7BPF-4
NNJ04221.1	Streptomyces_sp._PKU-MA01144_PKU-MA01144	SP+inTrypsin+5BPF-4	1..31&SP,34..257&inTrypsin,258..503&5BPF-4	5BPF-4
MFL9654984.1	Streptomyces_sp._PB17_PB17	SP+inTrypsin+7BPF-4	1..30&SP,36..252&inTrypsin,256..737&7BPF-4	7BPF-4
MFL9659193.1	Streptomyces_sp._PB17_PB17	SP+inTrypsin+Bulb-lectin+6BPF-4	1..33&SP,36..249&inTrypsin,253..359&Bulb-lectin,356..709&6BPF-4	Bulb-lectin+6BPF-4
ROQ32034.1	Streptomyces_sp._PanSC19_PanSC19	SP+inTrypsin+5BPF-8	1..26&SP,35..244&inTrypsin,248..462&5BPF-8	5BPF-8
MBU5945997.1	Streptomyces_sp._PAM3C_PAM3C	SP+inTrypsin+6BPF-2	1..32&SP,35..254&inTrypsin,254..622&6BPF-2	6BPF-2
MBU5943682.1	Streptomyces_sp._PAM3C_PAM3C	SP+inTrypsin+7BPF-4	1..30&SP,39..257&inTrypsin,256..734&7BPF-4	7BPF-4
MDU0302745.1	Streptomyces_sp._PAL114_PAL114	SP+inTrypsin+7BPF-4	1..30&SP,41..248&inTrypsin,252..734&7BPF-4	7BPF-4
MDX2850978.1	Streptomyces_sp._PA03-3a_PA03-3a	SP+inTrypsin+6BPF-2	1..30&SP,40..253&inTrypsin,254..618&6BPF-2	6BPF-2
MDX2850979.1	Streptomyces_sp._PA03-3a_PA03-3a	SP+inTrypsin+7BPF-4	1..31&SP,34..251&inTrypsin,255..738&7BPF-4	7BPF-4
XHM07268.1	Streptomyces_sp._P8-A8_P8-A8	SP+inTrypsin+6BPF-2	1..32&SP,35..248&inTrypsin,250..614&6BPF-2	6BPF-2
XHM07267.1	Streptomyces_sp._P8-A8_P8-A8	SP+inTrypsin+6BPF-3	1..30&SP,33..244&inTrypsin,248..547&6BPF-3	6BPF-3
SOE61276.1	Streptomyces_sp._OV198_OV198	inTrypsinFrag+7BPF-4	1..71&inTrypsinFrag,72..179&7BPF-4	7BPF-4
SOE75204.1	Streptomyces_sp._OV198_OV198	SP+inTrypsin+7BPF-4	1..30&SP,33..250&inTrypsin,254..734&7BPF-4	7BPF-4
SOF02939.1	Streptomyces_sp._OV198_OV198	SP+inTrypsin+7BPF-4	1..32&SP,35..252&inTrypsin,256..733&7BPF-4	7BPF-4
SCD90689.1	Streptomyces_sp._OspMP-M43_OspMP-M43	SP+inTrypsin+6BPF-2	1..33&SP,36..259&inTrypsin,254..340&6BPF-2	6BPF-2
SCD98797.1	Streptomyces_sp._OspMP-M43_OspMP-M43	SP+inTrypsin+7BPF-4	1..37&SP,40..255&inTrypsin,259..730&7BPF-4	7BPF-4
MBU8548265.1	Streptomyces_sp._Osf17_Osf17	SP+inTrypsin+7BPF-4	1..24&SP,40..250&inTrypsin,253..735&7BPF-4	7BPF-4
TXS37754.1	Streptomyces_sp._or43_or43	SP+inTrypsin+5BPF-5	1..31&SP,34..259&inTrypsin,259..523&5BPF-5	5BPF-5
MEQ8148249.1	Streptomyces_sp._OP7_OP7	SP+inTrypsin+7BPF-4	1..24&SP,40..249&inTrypsin,253..733&7BPF-4	7BPF-4
SOE24949.1	Streptomyces_sp._OK228_OK228	SP+inTrypsin+5BPF-10	1..45&SP,38..247&inTrypsin,251..520&5BPF-10	5BPF-10
MDX2683383.1	Streptomyces_sp._NY05-11A_NY05-11A	SP+inTrypsin+7BPF-4	1..26&SP,32..246&inTrypsin,249..727&7BPF-4	7BPF-4
KOT32412.1	Streptomyces_sp._NRRL_WC-3701_NRRL_WC-3701	SP+inTrypsin+5BPF-5	1..31&SP,34..259&inTrypsin,257..514&5BPF-5	5BPF-5
KOT33906.1	Streptomyces_sp._NRRL_WC-3701_NRRL_WC-3701	SP+inTrypsin+5BPF-5	1..31&SP,34..259&inTrypsin,257..514&5BPF-5	5BPF-5
KOT39607.1	Streptomyces_sp._NRRL_WC-3701_NRRL_WC-3701	SP+inTrypsin+5BPF-5	1..18&SP,21..236&inTrypsin,242..498&5BPF-5	5BPF-5
KOV59673.1	Streptomyces_sp._NRRL_WC-3618_NRRL_WC-3618	SP+inTrypsin+5BPF-5	1..17&SP,20..250&inTrypsin,252..504&5BPF-5	5BPF-5
KJY24479.1	Streptomyces_sp._NRRL_S-495_NRRL_S-495	SP+UmbB+inTrypsin+6BPF-3	1..33&SP,55..169&UmbB,173..381&inTrypsin,382..636&6BPF-3	6BPF-3
MDX2674756.1	Streptomyces_sp._NRRL_ISP-5395_NRRL_ISP-5395	inTrypsin+5BPF-12	5..223&inTrypsin,224..480&5BPF-12	5BPF-12
MDX2669097.1	Streptomyces_sp._NRRL_ISP-5395_NRRL_ISP-5395	SP+inTrypsin+6BPF-2	1..24&SP,27..245&inTrypsin,245..608&6BPF-2	6BPF-2
MDX2672520.1	Streptomyces_sp._NRRL_ISP-5395_NRRL_ISP-5395	SP+inTrypsin+6BPF-2	1..32&SP,35..258&inTrypsin,253..618&6BPF-2	6BPF-2
MDX2669033.1	Streptomyces_sp._NRRL_ISP-5395_NRRL_ISP-5395	SP+inTrypsin+7BPF-4	1..31&SP,34..249&inTrypsin,255..732&7BPF-4	7BPF-4
MBF6048327.1	Streptomyces_sp._NRRL_B-1677_NRRL_B-1677	SP+inTrypsin+5BPF-10	1..31&SP,34..255&inTrypsin,265..526&5BPF-10	5BPF-10
MBF6045526.1	Streptomyces_sp._NRRL_B-1677_NRRL_B-1677	SP+inTrypsin+5BPF-6	1..29&SP,39..250&inTrypsin,255..426&5BPF-6	5BPF-6
MBF6045525.1	Streptomyces_sp._NRRL_B-1677_NRRL_B-1677	SP+GDSL-1+5BPF-6	1..37&SP,56..263&GDSL-1,264..537&5BPF-6	GDSL-1+5BPF-6
MDX2926480.1	Streptomyces_sp._NRRL_B-16638_NRRL_B-16638	inTrypsin+7BPF-4	18..231&inTrypsin,234..715&7BPF-4	7BPF-4
MDX2924902.1	Streptomyces_sp._NRRL_B-16638_NRRL_B-16638	SP+inTrypsin+5BPF-5	1..31&SP,34..251&inTrypsin,253..507&5BPF-5	5BPF-5
MDX2929503.1	Streptomyces_sp._NRRL_B-16638_NRRL_B-16638	SP+inTrypsin+5BPF-5	1..26&SP,29..234&inTrypsin,248..502&5BPF-5	5BPF-5
MDX2924903.1	Streptomyces_sp._NRRL_B-16638_NRRL_B-16638	SP+inTrypsin+5BPF-8	1..36&SP,39..245&inTrypsin,249..455&5BPF-8	5BPF-8
MDX2923762.1	Streptomyces_sp._NRRL_B-16638_NRRL_B-16638	SP+inTrypsin+7BPF-4	1..28&SP,41..249&inTrypsin,253..735&7BPF-4	7BPF-4
MDX2924718.1	Streptomyces_sp._NRRL_B-16638_NRRL_B-16638	SP+inTrypsin+Bulb-lectin+6BPF-4	1..31&SP,34..244&inTrypsin,245..352&Bulb-lectin,349..706&6BPF-4	Bulb-lectin+6BPF-4
KJY42575.1	Streptomyces_sp._NRRL_B-1568_NRRL_B-1568	SP+inTrypsin+5BPF-10	1..32&SP,36..253&inTrypsin,259..530&5BPF-10	5BPF-10
MFD0058945.1	Streptomyces_sp._NPDC127168_NPDC127168	SP+inTrypsin+6BPF-2	1..36&SP,39..253&inTrypsin,248..455&6BPF-2	6BPF-2
MFD0058181.1	Streptomyces_sp._NPDC127168_NPDC127168	SP+inTrypsin+7BPF-4	1..28&SP,38..252&inTrypsin,256..737&7BPF-4	7BPF-4
MFD0075498.1	Streptomyces_sp._NPDC127166_NPDC127166	SP+inTrypsin+RicinB-3	1..33&SP,36..242&inTrypsin,246..383&RicinB-3	RicinB-3
MFD0110567.1	Streptomyces_sp._NPDC127164_NPDC127164	SP+inTrypsin+5BPF-12	1..24&SP,27..235&inTrypsin,240..496&5BPF-12	5BPF-12
MFD0104249.1	Streptomyces_sp._NPDC127164_NPDC127164	SP+inTrypsin+5BPF-8	1..36&SP,39..247&inTrypsin,251..403&5BPF-8	5BPF-8
MFD0107884.1	Streptomyces_sp._NPDC127164_NPDC127164	SP+inTrypsin+6BPF-2	1..26&SP,29..243&inTrypsin,254..625&6BPF-2	6BPF-2
MFD0109182.1	Streptomyces_sp._NPDC127164_NPDC127164	SP+inTrypsin+6BPF-2	1..47&SP,50..264&inTrypsin,259..636&6BPF-2	6BPF-2
MFD0111146.1	Streptomyces_sp._NPDC127164_NPDC127164	SP+inTrypsin+7BPF-4	1..30&SP,33..249&inTrypsin,253..735&7BPF-4	7BPF-4
MFD0106484.1	Streptomyces_sp._NPDC127164_NPDC127164	SP+inTrypsin+RicinB-1	1..28&SP,31..244&inTrypsin,247..409&RicinB-1	RicinB-1
MFD0158321.1	Streptomyces_sp._NPDC127139_NPDC127139	SP+inTrypsin+6BPF-2	1..36&SP,39..253&inTrypsin,248..561&6BPF-2	6BPF-2
MFD0155473.1	Streptomyces_sp._NPDC127139_NPDC127139	SP+inTrypsin+7BPF-4	1..28&SP,38..252&inTrypsin,256..737&7BPF-4	7BPF-4
MFD0149749.1	Streptomyces_sp._NPDC127132_NPDC127132	UmbB+inTrypsin+RicinB-2+RicinB-2	25..139&UmbB,147..355&inTrypsin,358..494&RicinB-2,495..636&RicinB-2	RicinB-2+RicinB-2
MFD0371123.1	Streptomyces_sp._NPDC127114_NPDC127114	SP+inTrypsin+5BPF-12	1..30&SP,35..247&inTrypsin,250..505&5BPF-12	5BPF-12
MFD0372285.1	Streptomyces_sp._NPDC127114_NPDC127114	SP+inTrypsin+Bulb-lectin+Bulb-lectin+RicinB-6	1..33&SP,36..248&inTrypsin,246..370&Bulb-lectin,371..484&Bulb-lectin,483..603&RicinB-6	Bulb-lectin+Bulb-lectin+RicinB-6
MFD0250560.1	Streptomyces_sp._NPDC127113_NPDC127113	SP+inTrypsin+6BPF-2	1..36&SP,39..254&inTrypsin,248..559&6BPF-2	6BPF-2
MFD0255819.1	Streptomyces_sp._NPDC127113_NPDC127113	SP+inTrypsin+7BPF-4	1..30&SP,38..252&inTrypsin,256..737&7BPF-4	7BPF-4
MFD0375677.1	Streptomyces_sp._NPDC127112_NPDC127112	SP+inTrypsin+unclassifiedBetaPropeller	1..31&SP,37..254&inTrypsin,266..365&unclassifiedBetaPropeller	unclassifiedBetaPropeller
MFD0354146.1	Streptomyces_sp._NPDC127110_NPDC127110	inTrypsin+5BPF-5	3..224&inTrypsin,224..480&5BPF-5	5BPF-5
MFD5474752.1	Streptomyces_sp._NPDC127105_NPDC127105	6BPF-2	1..110&6BPF-2	6BPF-2
MFD5474751.1	Streptomyces_sp._NPDC127105_NPDC127105	SP+inTrypsin+6BPF-2	1..31&SP,34..248&inTrypsin,250..504&6BPF-2	6BPF-2
MFD5474744.1	Streptomyces_sp._NPDC127105_NPDC127105	SP+inTrypsin+Laminin_G_3+Laminin_G_3	1..20&SP,25..250&inTrypsin,244..463&Laminin_G_3,464..693&Laminin_G_3	Laminin_G_3+Laminin_G_3
MFD5447474.1	Streptomyces_sp._NPDC127100_NPDC127100	SP+inTrypsin+6BPF-2	1..46&SP,49..264&inTrypsin,259..639&6BPF-2	6BPF-2
MFD5447447.1	Streptomyces_sp._NPDC127100_NPDC127100	SP+inTrypsin+7BPF-4	1..30&SP,41..249&inTrypsin,253..735&7BPF-4	7BPF-4
MFD5449002.1	Streptomyces_sp._NPDC127100_NPDC127100	SP+inTrypsin+7BPF-4	1..43&SP,43..265&inTrypsin,262..743&7BPF-4	7BPF-4
MFD5450159.1	Streptomyces_sp._NPDC127100_NPDC127100	SP+inTrypsin+Bulb-lectin+6BPF-4	1..26&SP,25..244&inTrypsin,243..350&Bulb-lectin,347..705&6BPF-4	Bulb-lectin+6BPF-4
MFD5430131.1	Streptomyces_sp._NPDC127084_NPDC127084	SP+inTrypsin+7BPF-4	1..20&SP,30..238&inTrypsin,242..722&7BPF-4	7BPF-4
MFD5429816.1	Streptomyces_sp._NPDC127084_NPDC127084	SP+UmbB+inTrypsin+6BPF-3	1..26&SP,53..164&UmbB,188..390&inTrypsin,394..692&6BPF-3	6BPF-3
MFD5541954.1	Streptomyces_sp._NPDC127079_NPDC127079	SP+inTrypsin+6BPF-3	1..21&SP,35..250&inTrypsin,253..551&6BPF-3	6BPF-3
MFD5416896.1	Streptomyces_sp._NPDC127069_NPDC127069	SP+inTrypsin+5BPF-5	1..35&SP,35..256&inTrypsin,256..512&5BPF-5	5BPF-5
MFD5511486.1	Streptomyces_sp._NPDC127051_NPDC127051	SP+inTrypsin+5BPF-5+RicinB-4	1..31&SP,34..248&inTrypsin,262..524&5BPF-5,525..668&RicinB-4	5BPF-5+RicinB-4
MFD5511485.1	Streptomyces_sp._NPDC127051_NPDC127051	SP+inTrypsin+6BPF-1+6BPF-1	1..32&SP,35..242&inTrypsin,248..530&6BPF-1,531..816&6BPF-1	6BPF-1+6BPF-1
MFD5511487.1	Streptomyces_sp._NPDC127051_NPDC127051	SP+inTrypsin+Bulb-lectin+Bulb-lectin+5BPF-6	1..33&SP,36..242&inTrypsin,250..368&Bulb-lectin,369..491&Bulb-lectin,492..774&5BPF-6	Bulb-lectin+Bulb-lectin+5BPF-6
MFD5771051.1	Streptomyces_sp._NPDC127049_NPDC127049	SP+inTrypsin+5BPF-8	1..28&SP,34..243&inTrypsin,247..395&5BPF-8	5BPF-8
MFD5771295.1	Streptomyces_sp._NPDC127049_NPDC127049	SP+inTrypsin+7BPF-4	1..24&SP,34..253&inTrypsin,253..735&7BPF-4	7BPF-4
MFD5677908.1	Streptomyces_sp._NPDC127040_NPDC127040	SP+inTrypsin+6BPF-3	1..31&SP,34..240&inTrypsin,245..545&6BPF-3	6BPF-3
MFD5677015.1	Streptomyces_sp._NPDC127040_NPDC127040	SP+UmbB+inTrypsin+Bulb-lectin+Bulb-lectin+RicinB-6	1..32&SP,55..167&UmbB,173..380&inTrypsin,384..502&Bulb-lectin,503..616&Bulb-lectin,615..734&RicinB-6	Bulb-lectin+Bulb-lectin+RicinB-6
MFD5649721.1	Streptomyces_sp._NPDC127039_NPDC127039	SP+inTrypsin+5BPF-5	1..31&SP,34..251&inTrypsin,253..507&5BPF-5	5BPF-5
MFD5649720.1	Streptomyces_sp._NPDC127039_NPDC127039	SP+inTrypsin+5BPF-8	1..44&SP,47..253&inTrypsin,257..471&5BPF-8	5BPF-8
MFD5649812.1	Streptomyces_sp._NPDC127039_NPDC127039	SP+inTrypsin+7BPF-4	1..24&SP,34..247&inTrypsin,250..731&7BPF-4	7BPF-4
MFD5724325.1	Streptomyces_sp._NPDC127036_NPDC127036	5BPF-8	1..132&5BPF-8	5BPF-8
MFD5724324.1	Streptomyces_sp._NPDC127036_NPDC127036	SP+inTrypsin+5BPF-8	1..30&SP,33..243&inTrypsin,259..361&5BPF-8	5BPF-8
MFD5724330.1	Streptomyces_sp._NPDC127036_NPDC127036	SP+inTrypsin+5BPF-9	1..25&SP,40..253&inTrypsin,258..520&5BPF-9	5BPF-9
MFD5750109.1	Streptomyces_sp._NPDC127033_NPDC127033	SP+inTrypsin+7BPF-4	1..30&SP,40..254&inTrypsin,256..737&7BPF-4	7BPF-4
MFD5801943.1	Streptomyces_sp._NPDC127020_NPDC127020	SP+inTrypsin+6BPF-2	1..36&SP,39..253&inTrypsin,248..622&6BPF-2	6BPF-2
MFD5805509.1	Streptomyces_sp._NPDC127020_NPDC127020	SP+inTrypsin+7BPF-4	1..30&SP,37..252&inTrypsin,256..737&7BPF-4	7BPF-4
MER7625372.1	Streptomyces_sp._NPDC126503_NPDC126503	SP+inTrypsin+6BPF-3	1..33&SP,36..253&inTrypsin,247..544&6BPF-3	6BPF-3
MER7623848.1	Streptomyces_sp._NPDC126503_NPDC126503	SP+UmbB+inTrypsin+Bulb-lectin+6BPF-4	1..19&SP,39..157&UmbB,165..377&inTrypsin,380..486&Bulb-lectin,483..836&6BPF-4	Bulb-lectin+6BPF-4
MFJ8748836.1	Streptomyces_sp._NPDC102441_NPDC102441	SP+inTrypsin+Bulb-lectin+6BPF-4	1..21&SP,24..236&inTrypsin,241..348&Bulb-lectin,345..700&6BPF-4	Bulb-lectin+6BPF-4
MFJ8836115.1	Streptomyces_sp._NPDC102424_NPDC102424	SP+inTrypsin+6BPF-2	1..32&SP,35..255&inTrypsin,253..614&6BPF-2	6BPF-2
MFJ9041876.1	Streptomyces_sp._NPDC102406_NPDC102406	SP+inTrypsin+5BPF-5	1..42&SP,45..269&inTrypsin,270..526&5BPF-5	5BPF-5
MFJ8944472.1	Streptomyces_sp._NPDC102395_NPDC102395	SP+inTrypsin+7BPF-4	1..24&SP,40..249&inTrypsin,253..733&7BPF-4	7BPF-4
MFJ8945114.1	Streptomyces_sp._NPDC102395_NPDC102395	SP+inTrypsin+7BPF-4	1..32&SP,42..257&inTrypsin,256..738&7BPF-4	7BPF-4
MFJ8900427.1	Streptomyces_sp._NPDC102370_NPDC102370	SP+inTrypsin+7BPF-4	1..24&SP,40..249&inTrypsin,253..733&7BPF-4	7BPF-4
MFJ8999955.1	Streptomyces_sp._NPDC102359_NPDC102359	SP+inTrypsin+7BPF-4	1..24&SP,40..249&inTrypsin,253..733&7BPF-4	7BPF-4
MFJ8907906.1	Streptomyces_sp._NPDC102351_NPDC102351	SP+inTrypsin+7BPF-4	1..24&SP,40..249&inTrypsin,253..733&7BPF-4	7BPF-4
MFJ9047336.1	Streptomyces_sp._NPDC102347_NPDC102347	SP+inTrypsin+7BPF-4	1..24&SP,40..249&inTrypsin,253..733&7BPF-4	7BPF-4
MFJ8980023.1	Streptomyces_sp._NPDC102282_NPDC102282	SP+inTrypsin+6BPF-2	1..16&SP,19..239&inTrypsin,237..600&6BPF-2	6BPF-2
MFJ8980024.1	Streptomyces_sp._NPDC102282_NPDC102282	SP+inTrypsin+6BPF-3	1..32&SP,35..249&inTrypsin,253..553&6BPF-3	6BPF-3
MFJ8980025.1	Streptomyces_sp._NPDC102282_NPDC102282	SP+inTrypsin+Bulb-lectin+6BPF-4	1..32&SP,35..244&inTrypsin,249..355&Bulb-lectin,352..707&6BPF-4	Bulb-lectin+6BPF-4
MFJ9079671.1	Streptomyces_sp._NPDC102278_NPDC102278	SP+inTrypsin+5BPF-6	1..33&SP,36..243&inTrypsin,247..523&5BPF-6	5BPF-6
MFJ9079672.1	Streptomyces_sp._NPDC102278_NPDC102278	SP+inTrypsin+6BPF-1+6BPF-1	1..33&SP,36..244&inTrypsin,250..531&6BPF-1,532..817&6BPF-1	6BPF-1+6BPF-1
MFJ9079673.1	Streptomyces_sp._NPDC102278_NPDC102278	SP+inTrypsin+6BPF-3	1..32&SP,35..242&inTrypsin,246..544&6BPF-3	6BPF-3
MFJ9080756.1	Streptomyces_sp._NPDC102278_NPDC102278	SP+UmbB+inTrypsin+6BPF-1	1..27&SP,50..161&UmbB,176..390&inTrypsin,396..679&6BPF-1	6BPF-1
MFJ9080479.1	Streptomyces_sp._NPDC102278_NPDC102278	unclassifiedBetaPropeller	21..80&unclassifiedBetaPropeller	unclassifiedBetaPropeller
MFJ9079670.1	Streptomyces_sp._NPDC102278_NPDC102278	SP+GDSL-1+5BPF-6	1..28&SP,34..244&GDSL-1,245..519&5BPF-6	GDSL-1+5BPF-6
MFJ9147126.1	Streptomyces_sp._NPDC102270_NPDC102270	SP+inTrypsin+5BPF-5	1..51&SP,51..276&inTrypsin,282..541&5BPF-5	5BPF-5
MFJ9209557.1	Streptomyces_sp._NPDC102264_NPDC102264	SP+inTrypsin+6BPF-3	1..33&SP,34..79&inTrypsin,127..427&6BPF-3	6BPF-3
MFJ9347201.1	Streptomyces_sp._NPDC101237_NPDC101237	SP+inTrypsin+5BPF-5	1..28&SP,37..261&inTrypsin,266..520&5BPF-5	5BPF-5
MFJ9710024.1	Streptomyces_sp._NPDC101234_NPDC101234	SP+inTrypsin+5BPF-10	1..43&SP,39..247&inTrypsin,253..522&5BPF-10	5BPF-10
MFJ9622042.1	Streptomyces_sp._NPDC101181_NPDC101181	SP+inTrypsin+6BPF-2	1..30&SP,33..255&inTrypsin,251..615&6BPF-2	6BPF-2
MFJ9638629.1	Streptomyces_sp._NPDC101178_NPDC101178	SP+inTrypsin+6BPF-2	1..29&SP,33..244&inTrypsin,255..627&6BPF-2	6BPF-2
MFJ9742411.1	Streptomyces_sp._NPDC101166_NPDC101166	SP+inTrypsin+5BPF-8	1..37&SP,43..247&inTrypsin,261..428&5BPF-8	5BPF-8
MFJ9736594.1	Streptomyces_sp._NPDC101166_NPDC101166	SP+inTrypsin+7BPF-4	1..33&SP,42..254&inTrypsin,256..738&7BPF-4	7BPF-4
MFJ9742009.1	Streptomyces_sp._NPDC101166_NPDC101166	SP+inTrypsin+TAC4	1..38&SP,41..260&inTrypsin,262..389&TAC4	TAC4
MFJ9796306.1	Streptomyces_sp._NPDC101145_NPDC101145	SP+inTrypsin+6BPF-2	1..27&SP,36..253&inTrypsin,263..638&6BPF-2	6BPF-2
MFJ9796954.1	Streptomyces_sp._NPDC101145_NPDC101145	SP+inTrypsin+6BPF-2	1..32&SP,35..254&inTrypsin,253..618&6BPF-2	6BPF-2
MFJ9797597.1	Streptomyces_sp._NPDC101145_NPDC101145	SP+inTrypsin+6BPF-3	1..31&SP,34..250&inTrypsin,246..549&6BPF-3	6BPF-3
MFJ9794892.1	Streptomyces_sp._NPDC101145_NPDC101145	SP+inTrypsin+7BPF-4	1..30&SP,33..250&inTrypsin,254..738&7BPF-4	7BPF-4
MFJ9798150.1	Streptomyces_sp._NPDC101145_NPDC101145	SP+inTrypsin+Bulb-lectin+6BPF-4	1..34&SP,37..250&inTrypsin,255..361&Bulb-lectin,358..715&6BPF-4	Bulb-lectin+6BPF-4
MFJ6934827.1	Streptomyces_sp._NPDC101132_NPDC101132	SP+inTrypsin+6BPF-3	1..35&SP,38..252&inTrypsin,248..546&6BPF-3	6BPF-3
MFJ6934838.1	Streptomyces_sp._NPDC101132_NPDC101132	SP+UmbB+inTrypsin+6BPF-3	1..27&SP,50..161&UmbB,174..393&inTrypsin,392..690&6BPF-3	6BPF-3
MFJ7159218.1	Streptomyces_sp._NPDC101118_NPDC101118	inTrypsin+Bulb-lectin+6BPF-4	4..209&inTrypsin,209..316&Bulb-lectin,313..669&6BPF-4	Bulb-lectin+6BPF-4
MFJ7160021.1	Streptomyces_sp._NPDC101118_NPDC101118	SP+inTrypsin+5BPF-6	1..33&SP,36..246&inTrypsin,247..528&5BPF-6	5BPF-6
MFJ7160019.1	Streptomyces_sp._NPDC101118_NPDC101118	SP+inTrypsin+6BPF-3	1..35&SP,38..252&inTrypsin,248..546&6BPF-3	6BPF-3
MFJ7154207.1	Streptomyces_sp._NPDC101118_NPDC101118	SP+inTrypsin+Bulb-lectin+Bulb-lectin+RicinB-6	1..35&SP,38..248&inTrypsin,247..371&Bulb-lectin,372..479&Bulb-lectin,478..597&RicinB-6	Bulb-lectin+Bulb-lectin+RicinB-6
MFJ7160020.1	Streptomyces_sp._NPDC101118_NPDC101118	SP+inTrypsin+RicinB-7	1..30&SP,33..245&inTrypsin,245..373&RicinB-7	RicinB-7
MFJ7159815.1	Streptomyces_sp._NPDC101118_NPDC101118	SP+UmbB+inTrypsin+5BPF-6	1..27&SP,51..161&UmbB,173..384&inTrypsin,388..669&5BPF-6	5BPF-6
MFJ7158844.1	Streptomyces_sp._NPDC101118_NPDC101118	SP+UmbB+inTrypsin+6BPF-1+6BPF-1	1..27&SP,51..161&UmbB,175..386&inTrypsin,392..673&6BPF-1,674..958&6BPF-1	6BPF-1+6BPF-1
MFJ7160005.1	Streptomyces_sp._NPDC101118_NPDC101118	SP+UmbB+inTrypsin+6BPF-3	1..27&SP,50..161&UmbB,170..393&inTrypsin,392..690&6BPF-3	6BPF-3
MFJ7159816.1	Streptomyces_sp._NPDC101118_NPDC101118	SP+GDSL-1+5BPF-6	1..32&SP,36..246&GDSL-1,247..521&5BPF-6	GDSL-1+5BPF-6
MFJ7272002.1	Streptomyces_sp._NPDC099050_NPDC099050	SP+inTrypsin+5BPF-5+RicinB-4	1..28&SP,31..246&inTrypsin,259..519&5BPF-5,520..663&RicinB-4	5BPF-5+RicinB-4
MFJ7272789.1	Streptomyces_sp._NPDC099050_NPDC099050	SP+inTrypsin+6BPF-3	1..33&SP,36..253&inTrypsin,248..547&6BPF-3	6BPF-3
MFJ7126828.1	Streptomyces_sp._NPDC098101_NPDC098101	5BPF-8	24..177&5BPF-8	5BPF-8
MFJ7126827.1	Streptomyces_sp._NPDC098101_NPDC098101	SP+inTrypsin+5BPF-8	1..28&SP,33..244&inTrypsin,247..328&5BPF-8	5BPF-8
MFJ7258513.1	Streptomyces_sp._NPDC098085_NPDC098085	SP+inTrypsin+5BPF-4	1..31&SP,35..256&inTrypsin,256..498&5BPF-4	5BPF-4
MFJ7253754.1	Streptomyces_sp._NPDC098085_NPDC098085	SP+inTrypsin+6BPF-2	1..32&SP,35..248&inTrypsin,250..614&6BPF-2	6BPF-2
MFJ7253753.1	Streptomyces_sp._NPDC098085_NPDC098085	SP+inTrypsin+6BPF-3	1..31&SP,34..246&inTrypsin,249..548&6BPF-3	6BPF-3
MER7466817.1	Streptomyces_sp._NPDC097981_NPDC097981	SP+inTrypsin+5BPF-5+RicinB-4	1..26&SP,33..247&inTrypsin,262..524&5BPF-5,525..668&RicinB-4	5BPF-5+RicinB-4
MER7462313.1	Streptomyces_sp._NPDC097981_NPDC097981	SP+inTrypsin+5BPF-6	1..33&SP,36..246&inTrypsin,247..524&5BPF-6	5BPF-6
MER7466821.1	Streptomyces_sp._NPDC097981_NPDC097981	SP+inTrypsin+5BPF-6	1..32&SP,35..244&inTrypsin,246..512&5BPF-6	5BPF-6
MER7462314.1	Streptomyces_sp._NPDC097981_NPDC097981	SP+inTrypsin+6BPF-1+6BPF-1	1..33&SP,36..244&inTrypsin,250..531&6BPF-1,532..817&6BPF-1	6BPF-1+6BPF-1
MER7466820.1	Streptomyces_sp._NPDC097981_NPDC097981	SP+inTrypsin+6BPF-1+6BPF-1	1..33&SP,36..244&inTrypsin,250..531&6BPF-1,532..817&6BPF-1	6BPF-1+6BPF-1
MER7466819.1	Streptomyces_sp._NPDC097981_NPDC097981	SP+inTrypsin+RicinB-3	1..33&SP,36..242&inTrypsin,246..383&RicinB-3	RicinB-3
MER7462312.1	Streptomyces_sp._NPDC097981_NPDC097981	SP+GDSL-1+5BPF-6	1..29&SP,35..245&GDSL-1,246..519&5BPF-6	GDSL-1+5BPF-6
MER7568780.1	Streptomyces_sp._NPDC097941_NPDC097941	6BPF-2	1..130&6BPF-2	6BPF-2
MER7565937.1	Streptomyces_sp._NPDC097941_NPDC097941	SP+inTrypsin+5BPF-5	1..24&SP,27..252&inTrypsin,258..517&5BPF-5	5BPF-5
MER7568790.1	Streptomyces_sp._NPDC097941_NPDC097941	SP+inTrypsin+5BPF-9	1..26&SP,36..244&inTrypsin,251..513&5BPF-9	5BPF-9
MER7568779.1	Streptomyces_sp._NPDC097941_NPDC097941	SP+inTrypsin+6BPF-2	1..24&SP,38..257&inTrypsin,250..436&6BPF-2	6BPF-2
MER7568794.1	Streptomyces_sp._NPDC097941_NPDC097941	SP+inTrypsin+7BPF-4	1..29&SP,38..253&inTrypsin,257..738&7BPF-4	7BPF-4
MER7568781.1	Streptomyces_sp._NPDC097941_NPDC097941	SP+inTrypsin+TAC4	1..50&SP,53..273&inTrypsin,274..401&TAC4	TAC4
MER7764152.1	Streptomyces_sp._NPDC097619_NPDC097619	SP+inTrypsin+5BPF-7	1..31&SP,34..248&inTrypsin,248..512&5BPF-7	5BPF-7
MER7763710.1	Streptomyces_sp._NPDC097619_NPDC097619	SP+inTrypsin+6BPF-3	1..32&SP,36..243&inTrypsin,247..548&6BPF-3	6BPF-3
MER7765138.1	Streptomyces_sp._NPDC097619_NPDC097619	SP+inTrypsin+6BPF-3	1..39&SP,42..259&inTrypsin,253..550&6BPF-3	6BPF-3
MFJ7588309.1	Streptomyces_sp._NPDC097617_NPDC097617	SP+UmbB+inTrypsin+6BPF-3	1..25&SP,45..159&UmbB,181..398&inTrypsin,394..692&6BPF-3	6BPF-3
MER7741225.1	Streptomyces_sp._NPDC096538_NPDC096538	SP+inTrypsin+7BPF-4	1..30&SP,41..248&inTrypsin,252..734&7BPF-4	7BPF-4
MFJ7985721.1	Streptomyces_sp._NPDC096351_NPDC096351	SP+inTrypsin+Bulb-lectin+Bulb-lectin+RicinB-6	1..35&SP,38..245&inTrypsin,249..375&Bulb-lectin,376..489&Bulb-lectin,488..609&RicinB-6	Bulb-lectin+Bulb-lectin+RicinB-6
MFJ8013940.1	Streptomyces_sp._NPDC096339_NPDC096339	Bulb-lectin+Bulb-lectin	51..165&Bulb-lectin,166..285&Bulb-lectin	Bulb-lectin+Bulb-lectin
MFJ8013938.1	Streptomyces_sp._NPDC096339_NPDC096339	inTrypsin+Bulb-lectin+Bulb-lectin	20..229&inTrypsin,234..350&Bulb-lectin,351..466&Bulb-lectin	Bulb-lectin+Bulb-lectin
MFJ8013939.1	Streptomyces_sp._NPDC096339_NPDC096339	SP+inTrypsin+Bulb-lectin+Bulb-lectin	1..29&SP,34..246&inTrypsin,244..352&Bulb-lectin,353..473&Bulb-lectin	Bulb-lectin+Bulb-lectin
MFJ7904767.1	Streptomyces_sp._NPDC096198_NPDC096198	SP+inTrypsin+5BPF-10	1..32&SP,35..250&inTrypsin,256..525&5BPF-10	5BPF-10
MFJ7902866.1	Streptomyces_sp._NPDC096198_NPDC096198	SP+inTrypsin+5BPF-7	1..36&SP,33..247&inTrypsin,247..511&5BPF-7	5BPF-7
MFJ7899367.1	Streptomyces_sp._NPDC096198_NPDC096198	SP+inTrypsin+7BPF-4	1..25&SP,33..253&inTrypsin,254..734&7BPF-4	7BPF-4
MER7666801.1	Streptomyces_sp._NPDC096193_NPDC096193	SP+inTrypsin+Bulb-lectin+6BPF-4	1..30&SP,33..248&inTrypsin,250..356&Bulb-lectin,353..708&6BPF-4	Bulb-lectin+6BPF-4
MER7774506.1	Streptomyces_sp._NPDC096191_NPDC096191	SP+inTrypsin+6BPF-2	1..36&SP,39..253&inTrypsin,248..622&6BPF-2	6BPF-2
MER7776647.1	Streptomyces_sp._NPDC096191_NPDC096191	SP+inTrypsin+7BPF-4	1..30&SP,37..252&inTrypsin,256..737&7BPF-4	7BPF-4
MER7817488.1	Streptomyces_sp._NPDC096153_NPDC096153	SP+inTrypsin+5BPF-11	1..29&SP,80..311&inTrypsin,331..572&5BPF-11	5BPF-11
MER7818201.1	Streptomyces_sp._NPDC096153_NPDC096153	SP+inTrypsin+5BPF-12	1..31&SP,34..251&inTrypsin,255..511&5BPF-12	5BPF-12
MER7819805.1	Streptomyces_sp._NPDC096153_NPDC096153	SP+inTrypsin+7BPF-4	1..31&SP,34..248&inTrypsin,245..721&7BPF-4	7BPF-4
MER7820540.1	Streptomyces_sp._NPDC096153_NPDC096153	SP+inTrypsin+7BPF-4	1..24&SP,33..253&inTrypsin,255..733&7BPF-4	7BPF-4
MER7818200.1	Streptomyces_sp._NPDC096153_NPDC096153	SP+inTrypsin+Bulb-lectin+6BPF-4	1..25&SP,33..249&inTrypsin,250..357&Bulb-lectin,354..710&6BPF-4	Bulb-lectin+6BPF-4
MFJ8061877.1	Streptomyces_sp._NPDC096142_NPDC096142	SP+inTrypsin+6BPF-3	1..21&SP,35..250&inTrypsin,253..551&6BPF-3	6BPF-3
MFJ8185990.1	Streptomyces_sp._NPDC096105_NPDC096105	SP+inTrypsin+7BPF-4	1..30&SP,39..253&inTrypsin,256..734&7BPF-4	7BPF-4
MFJ8195049.1	Streptomyces_sp._NPDC096094_NPDC096094	SP+inTrypsin+7BPF-4	1..30&SP,36..252&inTrypsin,256..737&7BPF-4	7BPF-4
MER7948088.1	Streptomyces_sp._NPDC096079_NPDC096079	5BPF-8	4..163&5BPF-8	5BPF-8
MER7948089.1	Streptomyces_sp._NPDC096079_NPDC096079	SP+inTrypsin+5BPF-8	1..18&SP,15..216&inTrypsin,241..366&5BPF-8	5BPF-8
MER7951309.1	Streptomyces_sp._NPDC096079_NPDC096079	SP+inTrypsin+Bulb-lectin+Bulb-lectin+RicinB-6	1..14&SP,20..232&inTrypsin,231..355&Bulb-lectin,356..469&Bulb-lectin,468..587&RicinB-6	Bulb-lectin+Bulb-lectin+RicinB-6
MFJ8150440.1	Streptomyces_sp._NPDC096048_NPDC096048	SP+inTrypsin+7BPF-4	1..30&SP,36..252&inTrypsin,256..737&7BPF-4	7BPF-4
MFJ8210574.1	Streptomyces_sp._NPDC096033_NPDC096033	SP+inTrypsin+5BPF-5	1..35&SP,35..254&inTrypsin,256..512&5BPF-5	5BPF-5
MES4886581.1	Streptomyces_sp._NPDC096012_NPDC096012	SP+inTrypsin+5BPF-5	1..34&SP,37..263&inTrypsin,269..528&5BPF-5	5BPF-5
MER7980437.1	Streptomyces_sp._NPDC095817_NPDC095817	SP+inTrypsin+unclassifiedBetaPropeller	1..25&SP,40..253&inTrypsin,312..375&unclassifiedBetaPropeller	unclassifiedBetaPropeller
MER7980441.1	Streptomyces_sp._NPDC095817_NPDC095817	TM+inTrypsin+5BPF-8	86..108&TM,151..362&inTrypsin,377..536&5BPF-8	5BPF-8
MER7829169.1	Streptomyces_sp._NPDC095602_NPDC095602	SP+inTrypsin+6BPF-2	1..27&SP,36..253&inTrypsin,263..638&6BPF-2	6BPF-2
MER7830297.1	Streptomyces_sp._NPDC095602_NPDC095602	SP+inTrypsin+6BPF-2	1..32&SP,35..254&inTrypsin,253..618&6BPF-2	6BPF-2
MER7831807.1	Streptomyces_sp._NPDC095602_NPDC095602	SP+inTrypsin+6BPF-3	1..31&SP,34..250&inTrypsin,246..549&6BPF-3	6BPF-3
MER7832975.1	Streptomyces_sp._NPDC095602_NPDC095602	SP+inTrypsin+7BPF-4	1..30&SP,33..250&inTrypsin,254..738&7BPF-4	7BPF-4
MER7832800.1	Streptomyces_sp._NPDC095602_NPDC095602	SP+inTrypsin+Bulb-lectin+6BPF-4	1..34&SP,37..250&inTrypsin,255..361&Bulb-lectin,358..715&6BPF-4	Bulb-lectin+6BPF-4
MFJ8167028.1	Streptomyces_sp._NPDC094473_NPDC094473	SP+inTrypsin+6BPF-2	1..32&SP,35..255&inTrypsin,253..614&6BPF-2	6BPF-2
MER7938380.1	Streptomyces_sp._NPDC094471_NPDC094471	SP+inTrypsin+7BPF-4	1..31&SP,34..253&inTrypsin,255..742&7BPF-4	7BPF-4
MFJ8178784.1	Streptomyces_sp._NPDC094469_NPDC094469	SP+inTrypsin+7BPF-4	1..31&SP,34..253&inTrypsin,255..742&7BPF-4	7BPF-4
MER7939535.1	Streptomyces_sp._NPDC094458_NPDC094458	SP+inTrypsin+6BPF-2	1..32&SP,35..255&inTrypsin,253..614&6BPF-2	6BPF-2
MFJ8233536.1	Streptomyces_sp._NPDC094448_NPDC094448	SP+inTrypsin+Bulb-lectin+6BPF-4	1..30&SP,33..251&inTrypsin,250..356&Bulb-lectin,353..708&6BPF-4	Bulb-lectin+6BPF-4
MFJ8298227.1	Streptomyces_sp._NPDC094447_NPDC094447	SP+inTrypsin+Bulb-lectin+Bulb-lectin+RicinB-6	1..35&SP,38..245&inTrypsin,249..375&Bulb-lectin,376..489&Bulb-lectin,488..609&RicinB-6	Bulb-lectin+Bulb-lectin+RicinB-6
MFJ8390039.1	Streptomyces_sp._NPDC094438_NPDC094438	SP+inTrypsin+5BPF-5	1..19&SP,16..230&inTrypsin,235..498&5BPF-5	5BPF-5
MFJ8390810.1	Streptomyces_sp._NPDC094438_NPDC094438	SP+inTrypsin+5BPF-7	1..27&SP,36..250&inTrypsin,247..510&5BPF-7	5BPF-7
MFJ8331779.1	Streptomyces_sp._NPDC094437_NPDC094437	SP+inTrypsin+7BPF-4	1..38&SP,37..252&inTrypsin,256..738&7BPF-4	7BPF-4
MFJ8313144.1	Streptomyces_sp._NPDC094147_NPDC094147	SP+inTrypsin+5BPF-5	1..19&SP,16..230&inTrypsin,235..498&5BPF-5	5BPF-5
MFJ8313482.1	Streptomyces_sp._NPDC094147_NPDC094147	SP+inTrypsin+5BPF-7	1..27&SP,36..250&inTrypsin,247..510&5BPF-7	5BPF-7
MER8232584.1	Streptomyces_sp._NPDC094049_NPDC094049	SP+inTrypsin+5BPF-7	1..36&SP,48..266&inTrypsin,278..543&5BPF-7	5BPF-7
MER8232583.1	Streptomyces_sp._NPDC094049_NPDC094049	SP+Exo_endo_phos	1..30&SP,45..312&Exo_endo_phos	Exo_endo_phos
MER8073415.1	Streptomyces_sp._NPDC094034_NPDC094034	SP+inTrypsin+7BPF-4	1..25&SP,37..255&inTrypsin,257..734&7BPF-4	7BPF-4
MER8073413.1	Streptomyces_sp._NPDC094034_NPDC094034	SP+inTrypsin+RicinB-1	1..24&SP,32..248&inTrypsin,249..413&RicinB-1	RicinB-1
MER8047705.1	Streptomyces_sp._NPDC094032_NPDC094032	SP+inTrypsin+5BPF-12	1..29&SP,32..246&inTrypsin,248..503&5BPF-12	5BPF-12
MER8045840.1	Streptomyces_sp._NPDC094032_NPDC094032	SP+inTrypsin+6BPF-3	1..29&SP,38..247&inTrypsin,250..549&6BPF-3	6BPF-3
MER8115610.1	Streptomyces_sp._NPDC094031_NPDC094031	SP+inTrypsin+5BPF-10	1..43&SP,34..245&inTrypsin,249..518&5BPF-10	5BPF-10
MER8115372.1	Streptomyces_sp._NPDC094031_NPDC094031	SP+inTrypsin+RicinB-1	1..24&SP,33..245&inTrypsin,246..409&RicinB-1	RicinB-1
MFJ8496037.1	Streptomyces_sp._NPDC093992_NPDC093992	SP+inTrypsin+7BPF-4	1..30&SP,39..253&inTrypsin,256..734&7BPF-4	7BPF-4
MEV7019498.1	Streptomyces_sp._NPDC093991_NPDC093991	SP+inTrypsin+7BPF-4	1..30&SP,39..253&inTrypsin,256..734&7BPF-4	7BPF-4
MEV7076518.1	Streptomyces_sp._NPDC093990_NPDC093990	5BPF-8	1..85&5BPF-8	5BPF-8
MEV7076520.1	Streptomyces_sp._NPDC093990_NPDC093990	6BPF-2	1..221&6BPF-2	6BPF-2
MEV7076930.1	Streptomyces_sp._NPDC093990_NPDC093990	inTrypsin+5BPF-8	6..215&inTrypsin,219..317&5BPF-8	5BPF-8
MEV7070506.1	Streptomyces_sp._NPDC093990_NPDC093990	SP+inTrypsin+5BPF-9	1..25&SP,34..247&inTrypsin,252..513&5BPF-9	5BPF-9
MEV7076519.1	Streptomyces_sp._NPDC093990_NPDC093990	SP+inTrypsin+6BPF-2	1..29&SP,35..251&inTrypsin,244..389&6BPF-2	6BPF-2
MEV7076599.1	Streptomyces_sp._NPDC093990_NPDC093990	SP+inTrypsin+6BPF-3	1..31&SP,34..249&inTrypsin,252..550&6BPF-3	6BPF-3
MEV7071988.1	Streptomyces_sp._NPDC093990_NPDC093990	SP+inTrypsin+7BPF-4	1..38&SP,38..257&inTrypsin,256..737&7BPF-4	7BPF-4
MEV7071402.1	Streptomyces_sp._NPDC093990_NPDC093990	SP+inTrypsin+RicinB-5	1..20&SP,20..237&inTrypsin,241..375&RicinB-5	RicinB-5
MEW1601464.1	Streptomyces_sp._NPDC093808_NPDC093808	SP+inTrypsin+7BPF-4	1..30&SP,39..253&inTrypsin,256..734&7BPF-4	7BPF-4
MEW1639113.1	Streptomyces_sp._NPDC093801_NPDC093801	5BPF-6	1..165&5BPF-6	5BPF-6
MEW1632766.1	Streptomyces_sp._NPDC093801_NPDC093801	SP+inTrypsin+5BPF-5	1..34&SP,35..256&inTrypsin,256..512&5BPF-5	5BPF-5
MEW1637593.1	Streptomyces_sp._NPDC093801_NPDC093801	SP+inTrypsin+5BPF-5	1..34&SP,35..255&inTrypsin,256..512&5BPF-5	5BPF-5
MEW1636805.1	Streptomyces_sp._NPDC093801_NPDC093801	SP+inTrypsin+6BPF-3	1..33&SP,36..249&inTrypsin,247..545&6BPF-3	6BPF-3
MEW1636804.1	Streptomyces_sp._NPDC093801_NPDC093801	SP+inTrypsin+6BPF-4	1..35&SP,36..246&inTrypsin,245..401&6BPF-4	6BPF-4
MFJ8639886.1	Streptomyces_sp._NPDC093610_NPDC093610	SP+inTrypsin+6BPF-2	1..32&SP,35..255&inTrypsin,253..614&6BPF-2	6BPF-2
MEW1682677.1	Streptomyces_sp._NPDC093594_NPDC093594	SP+inTrypsin+7BPF-4	1..24&SP,40..249&inTrypsin,253..733&7BPF-4	7BPF-4
MFJ8633923.1	Streptomyces_sp._NPDC093568_NPDC093568	SP+inTrypsin+5BPF-5	1..27&SP,27..255&inTrypsin,260..515&5BPF-5	5BPF-5
MFJ8633918.1	Streptomyces_sp._NPDC093568_NPDC093568	SP+inTrypsin+7BPF-4	1..24&SP,33..252&inTrypsin,254..735&7BPF-4	7BPF-4
MEV7209934.1	Streptomyces_sp._NPDC093554_NPDC093554	SP+inTrypsin+6BPF-4	1..33&SP,36..259&inTrypsin,260..605&6BPF-4	6BPF-4
MFJ8649590.1	Streptomyces_sp._NPDC093546_NPDC093546	SP+inTrypsin+5BPF-7	1..25&SP,34..249&inTrypsin,249..511&5BPF-7	5BPF-7
MEV7339284.1	Streptomyces_sp._NPDC093544_NPDC093544	SP+inTrypsin+7BPF-4	1..29&SP,39..252&inTrypsin,256..737&7BPF-4	7BPF-4
MEV7340269.1	Streptomyces_sp._NPDC093544_NPDC093544	SP+inTrypsin+7BPF-4	1..37&SP,37..252&inTrypsin,256..737&7BPF-4	7BPF-4
MEV7347245.1	Streptomyces_sp._NPDC093544_NPDC093544	SP+inTrypsin+7BPF-4	1..26&SP,35..258&inTrypsin,256..733&7BPF-4	7BPF-4
MEV7347194.1	Streptomyces_sp._NPDC093544_NPDC093544	SP+inTrypsin+RicinB-5	1..32&SP,35..256&inTrypsin,257..391&RicinB-5	RicinB-5
MEV7198282.1	Streptomyces_sp._NPDC093510_NPDC093510	SP+inTrypsin+5BPF-10	1..31&SP,33..258&inTrypsin,264..530&5BPF-10	5BPF-10
MEW1568399.1	Streptomyces_sp._NPDC093509_NPDC093509	SP+inTrypsin+5BPF-8	1..30&SP,33..243&inTrypsin,259..418&5BPF-8	5BPF-8
MEW1568394.1	Streptomyces_sp._NPDC093509_NPDC093509	SP+inTrypsin+unclassifiedBetaPropeller	1..25&SP,40..253&inTrypsin,260..322&unclassifiedBetaPropeller	unclassifiedBetaPropeller
MEV7032711.1	Streptomyces_sp._NPDC093272_NPDC093272	SP+inTrypsin+7BPF-4	1..31&SP,34..253&inTrypsin,255..742&7BPF-4	7BPF-4
MFJ5532647.1	Streptomyces_sp._NPDC093261_NPDC093261	SP+inTrypsin+5BPF-10	1..38&SP,47..254&inTrypsin,259..530&5BPF-10	5BPF-10
MFJ5532668.1	Streptomyces_sp._NPDC093261_NPDC093261	SP+inTrypsin+5BPF-10	1..43&SP,35..249&inTrypsin,253..523&5BPF-10	5BPF-10
MFJ5534281.1	Streptomyces_sp._NPDC093261_NPDC093261	SP+inTrypsin+5BPF-5	1..18&SP,27..255&inTrypsin,259..513&5BPF-5	5BPF-5
MFJ5532667.1	Streptomyces_sp._NPDC093261_NPDC093261	unclassifiedBetaPropeller	314..494&unclassifiedBetaPropeller	unclassifiedBetaPropeller
MEV7130966.1	Streptomyces_sp._NPDC093260_NPDC093260	inTrypsin+6BPF-2	13..230&inTrypsin,230..596&6BPF-2	6BPF-2
MEV7126774.1	Streptomyces_sp._NPDC093260_NPDC093260	SP+inTrypsin+7BPF-4	1..30&SP,33..250&inTrypsin,254..734&7BPF-4	7BPF-4
MEV7285266.1	Streptomyces_sp._NPDC093252_NPDC093252	SP+inTrypsin+RicinB-1	1..33&SP,36..255&inTrypsin,256..420&RicinB-1	RicinB-1
MFJ5528159.1	Streptomyces_sp._NPDC093249_NPDC093249	SP+UmbB+inTrypsin+5BPF-7	1..38&SP,51..164&UmbB,174..385&inTrypsin,385..649&5BPF-7	5BPF-7
MFJ5548734.1	Streptomyces_sp._NPDC093225_NPDC093225	SP+UmbB+inTrypsin+unclassifiedRicinB	1..16&SP,39..150&UmbB,166..367&inTrypsin,391..490&unclassifiedRicinB	unclassifiedRicinB
MEV7279842.1	Streptomyces_sp._NPDC093111_NPDC093111	inTrypsin+RicinB-8	11..218&inTrypsin,225..312&RicinB-8	RicinB-8
MFJ5707263.1	Streptomyces_sp._NPDC093105_NPDC093105	SP+inTrypsin+6BPF-3	1..33&SP,36..253&inTrypsin,247..544&6BPF-3	6BPF-3
MFJ5681033.1	Streptomyces_sp._NPDC093097_NPDC093097	inTrypsin+5BPF-10	70..298&inTrypsin,302..576&5BPF-10	5BPF-10
MFJ5809115.1	Streptomyces_sp._NPDC093093_NPDC093093	SP+inTrypsin+5BPF-6	1..33&SP,36..243&inTrypsin,247..523&5BPF-6	5BPF-6
MFJ5809114.1	Streptomyces_sp._NPDC093093_NPDC093093	SP+inTrypsin+6BPF-1+6BPF-1	1..33&SP,36..244&inTrypsin,250..531&6BPF-1,532..817&6BPF-1	6BPF-1+6BPF-1
MFJ5809113.1	Streptomyces_sp._NPDC093093_NPDC093093	SP+inTrypsin+6BPF-3	1..33&SP,36..243&inTrypsin,247..545&6BPF-3	6BPF-3
MFJ5812149.1	Streptomyces_sp._NPDC093093_NPDC093093	SP+inTrypsin+7BPF-5	1..24&SP,25..245&inTrypsin,252..593&7BPF-5	7BPF-5
MFJ5809112.1	Streptomyces_sp._NPDC093093_NPDC093093	SP+inTrypsin+Bulb-lectin+Bulb-lectin+RicinB-6	1..17&SP,20..228&inTrypsin,231..355&Bulb-lectin,356..467&Bulb-lectin,466..585&RicinB-6	Bulb-lectin+Bulb-lectin+RicinB-6
MFJ5809116.1	Streptomyces_sp._NPDC093093_NPDC093093	SP+GDSL-1+5BPF-6	1..28&SP,34..244&GDSL-1,245..519&5BPF-6	GDSL-1+5BPF-6
MFJ5832906.1	Streptomyces_sp._NPDC093089_NPDC093089	SP+inTrypsin+5BPF-7	1..15&SP,21..231&inTrypsin,231..496&5BPF-7	5BPF-7
MFJ6075971.1	Streptomyces_sp._NPDC093065_NPDC093065	SP+inTrypsin+7BPF-4	1..30&SP,38..253&inTrypsin,256..738&7BPF-4	7BPF-4
MFJ5973415.1	Streptomyces_sp._NPDC093060_NPDC093060	SP+inTrypsin+5BPF-10	1..32&SP,35..242&inTrypsin,254..524&5BPF-10	5BPF-10
MFJ5968122.1	Streptomyces_sp._NPDC093060_NPDC093060	SP+inTrypsin+5BPF-5	1..34&SP,37..260&inTrypsin,266..519&5BPF-5	5BPF-5
MFJ5994323.1	Streptomyces_sp._NPDC092370_NPDC092370	SP+inTrypsin+7BPF-4	1..31&SP,34..257&inTrypsin,258..730&7BPF-4	7BPF-4
MFJ6086402.1	Streptomyces_sp._NPDC092369_NPDC092369	SP+inTrypsin+5BPF-5	1..28&SP,38..274&inTrypsin,274..528&5BPF-5	5BPF-5
MFJ6053462.1	Streptomyces_sp._NPDC092307_NPDC092307	SP+inTrypsin+5BPF-5+RicinB-4	1..26&SP,34..250&inTrypsin,262..524&5BPF-5,525..667&RicinB-4	5BPF-5+RicinB-4
MFJ6053461.1	Streptomyces_sp._NPDC092307_NPDC092307	SP+inTrypsin+6BPF-1+6BPF-1	1..27&SP,38..245&inTrypsin,252..534&6BPF-1,535..820&6BPF-1	6BPF-1+6BPF-1
MFJ6053460.1	Streptomyces_sp._NPDC092307_NPDC092307	SP+inTrypsin+6BPF-3	1..33&SP,36..253&inTrypsin,247..545&6BPF-3	6BPF-3
MFJ6393733.1	Streptomyces_sp._NPDC091972_NPDC091972	5BPF-8	1..85&5BPF-8	5BPF-8
MFJ6393735.1	Streptomyces_sp._NPDC091972_NPDC091972	6BPF-2	1..241&6BPF-2	6BPF-2
MFJ6387139.1	Streptomyces_sp._NPDC091972_NPDC091972	SP+inTrypsin+5BPF-9	1..25&SP,34..247&inTrypsin,252..513&5BPF-9	5BPF-9
MFJ6393734.1	Streptomyces_sp._NPDC091972_NPDC091972	SP+inTrypsin+6BPF-2	1..29&SP,35..250&inTrypsin,244..382&6BPF-2	6BPF-2
MFJ6389427.1	Streptomyces_sp._NPDC091972_NPDC091972	SP+inTrypsin+7BPF-4	1..38&SP,38..257&inTrypsin,256..737&7BPF-4	7BPF-4
MFJ6391414.1	Streptomyces_sp._NPDC091972_NPDC091972	SP+inTrypsin+RicinB-5	1..24&SP,33..250&inTrypsin,254..388&RicinB-5	RicinB-5
MFJ6662677.1	Streptomyces_sp._NPDC091383_NPDC091383	SP+inTrypsin+5BPF-10	1..43&SP,34..245&inTrypsin,249..518&5BPF-10	5BPF-10
MFJ6631661.1	Streptomyces_sp._NPDC091376_NPDC091376	SP+inTrypsin+5BPF-11	1..22&SP,84..315&inTrypsin,335..576&5BPF-11	5BPF-11
MFJ6630026.1	Streptomyces_sp._NPDC091376_NPDC091376	SP+inTrypsin+5BPF-12	1..25&SP,33..254&inTrypsin,255..511&5BPF-12	5BPF-12
MFJ6630030.1	Streptomyces_sp._NPDC091376_NPDC091376	SP+inTrypsin+7BPF-4	1..30&SP,33..253&inTrypsin,255..733&7BPF-4	7BPF-4
MFJ6636972.1	Streptomyces_sp._NPDC091376_NPDC091376	SP+inTrypsin+Bulb-lectin+6BPF-4	1..21&SP,24..238&inTrypsin,241..348&Bulb-lectin,345..700&6BPF-4	Bulb-lectin+6BPF-4
MEV7522518.1	Streptomyces_sp._NPDC091371_NPDC091371	inTrypsin+Bulb-lectin+Bulb-lectin	24..229&inTrypsin,234..350&Bulb-lectin,351..466&Bulb-lectin	Bulb-lectin+Bulb-lectin
MEV7523863.1	Streptomyces_sp._NPDC091371_NPDC091371	SP+inTrypsin+6BPF-3	1..33&SP,36..253&inTrypsin,247..544&6BPF-3	6BPF-3
MEV7522519.1	Streptomyces_sp._NPDC091371_NPDC091371	SP+inTrypsin+Bulb-lectin+Bulb-lectin	1..30&SP,36..246&inTrypsin,244..352&Bulb-lectin,353..473&Bulb-lectin	Bulb-lectin+Bulb-lectin
MEV7522520.1	Streptomyces_sp._NPDC091371_NPDC091371	SP+Bulb-lectin+Bulb-lectin	1..33&SP,30..138&Bulb-lectin,139..257&Bulb-lectin	Bulb-lectin+Bulb-lectin
MFJ6690763.1	Streptomyces_sp._NPDC091294_NPDC091294	inTrypsin+5BPF-8	66..274&inTrypsin,278..492&5BPF-8	5BPF-8
MFJ6690762.1	Streptomyces_sp._NPDC091294_NPDC091294	SP+inTrypsin+5BPF-5	1..29&SP,32..249&inTrypsin,251..505&5BPF-5	5BPF-5
MFJ6690673.1	Streptomyces_sp._NPDC091294_NPDC091294	SP+inTrypsin+7BPF-4	1..22&SP,32..244&inTrypsin,248..729&7BPF-4	7BPF-4
MFJ6574075.1	Streptomyces_sp._NPDC091292_NPDC091292	SP+inTrypsin+RicinB-1	1..28&SP,31..245&inTrypsin,247..411&RicinB-1	RicinB-1
MFJ6614346.1	Streptomyces_sp._NPDC091289_NPDC091289	SP+inTrypsin+7BPF-4	1..39&SP,40..255&inTrypsin,259..730&7BPF-4	7BPF-4
MFJ6737753.1	Streptomyces_sp._NPDC091279_NPDC091279	SP+inTrypsin+7BPF-4	1..38&SP,37..252&inTrypsin,256..738&7BPF-4	7BPF-4
MFJ6755851.1	Streptomyces_sp._NPDC091273_NPDC091273	SP+inTrypsin+6BPF-4	1..33&SP,36..243&inTrypsin,245..601&6BPF-4	6BPF-4
MFJ6797204.1	Streptomyces_sp._NPDC091268_NPDC091268	SP+inTrypsin+5BPF-12	1..31&SP,34..253&inTrypsin,255..512&5BPF-12	5BPF-12
MFJ6794921.1	Streptomyces_sp._NPDC091268_NPDC091268	SP+inTrypsin+5BPF-5+RicinB-4	1..31&SP,33..250&inTrypsin,262..520&5BPF-5,521..664&RicinB-4	5BPF-5+RicinB-4
MFJ6792820.1	Streptomyces_sp._NPDC091268_NPDC091268	SP+inTrypsin+5BPF-6	1..33&SP,36..247&inTrypsin,247..521&5BPF-6	5BPF-6
MFJ6795093.1	Streptomyces_sp._NPDC091268_NPDC091268	SP+inTrypsin+6BPF-1+6BPF-1	1..35&SP,38..247&inTrypsin,252..533&6BPF-1,534..818&6BPF-1	6BPF-1+6BPF-1
MFJ6793898.1	Streptomyces_sp._NPDC091268_NPDC091268	SP+inTrypsin+6BPF-3	1..35&SP,36..252&inTrypsin,247..548&6BPF-3	6BPF-3
MFJ6795092.1	Streptomyces_sp._NPDC091268_NPDC091268	SP+inTrypsin+6BPF-3	1..33&SP,36..243&inTrypsin,247..546&6BPF-3	6BPF-3
MFJ6792821.1	Streptomyces_sp._NPDC091268_NPDC091268	SP+GDSL-1+5BPF-6	1..42&SP,48..258&GDSL-1,259..537&5BPF-6	GDSL-1+5BPF-6
MFK0113494.1	Streptomyces_sp._NPDC091217_NPDC091217	SP+inTrypsin+5BPF-10	1..43&SP,38..247&inTrypsin,253..522&5BPF-10	5BPF-10
MEV7389826.1	Streptomyces_sp._NPDC091215_NPDC091215	SP+inTrypsin+5BPF-10	1..43&SP,38..247&inTrypsin,253..522&5BPF-10	5BPF-10
MEV7425663.1	Streptomyces_sp._NPDC091212_NPDC091212	inTrypsin+Bulb-lectin+6BPF-4	11..223&inTrypsin,228..335&Bulb-lectin,332..688&6BPF-4	Bulb-lectin+6BPF-4
MEV7421061.1	Streptomyces_sp._NPDC091212_NPDC091212	SP+inTrypsin+6BPF-3	1..31&SP,32..243&inTrypsin,247..547&6BPF-3	6BPF-3
MFJ6831986.1	Streptomyces_sp._NPDC091209_NPDC091209	SP+inTrypsin+7BPF-4	1..26&SP,39..258&inTrypsin,258..735&7BPF-4	7BPF-4
MFK0068444.1	Streptomyces_sp._NPDC091046_NPDC091046	SP+inTrypsin+5BPF-5	1..29&SP,32..239&inTrypsin,251..505&5BPF-5	5BPF-5
MFK0068540.1	Streptomyces_sp._NPDC091046_NPDC091046	SP+inTrypsin+7BPF-4	1..22&SP,32..244&inTrypsin,248..729&7BPF-4	7BPF-4
MFK0068443.1	Streptomyces_sp._NPDC091046_NPDC091046	TM+inTrypsin+5BPF-8	41..61&TM,66..274&inTrypsin,278..492&5BPF-8	5BPF-8
MFK0121645.1	Streptomyces_sp._NPDC090994_NPDC090994	6BPF-2	1..102&6BPF-2	6BPF-2
MFK0121646.1	Streptomyces_sp._NPDC090994_NPDC090994	SP+inTrypsin+6BPF-2	1..31&SP,34..255&inTrypsin,250..403&6BPF-2	6BPF-2
MFK0281393.1	Streptomyces_sp._NPDC090499_NPDC090499	SP+inTrypsin+7BPF-4	1..32&SP,35..252&inTrypsin,256..734&7BPF-4	7BPF-4
MFK0157446.1	Streptomyces_sp._NPDC090493_NPDC090493	SP+inTrypsin+7BPF-4	1..32&SP,35..252&inTrypsin,256..734&7BPF-4	7BPF-4
MFK0215707.1	Streptomyces_sp._NPDC090298_NPDC090298	SP+inTrypsin+5BPF-7	1..37&SP,33..245&inTrypsin,245..510&5BPF-7	5BPF-7
MFJ3503869.1	Streptomyces_sp._NPDC090135_NPDC090135	SP+UmbB+inTrypsin+5BPF-12	1..16&SP,34..152&UmbB,164..373&inTrypsin,377..633&5BPF-12	5BPF-12
MFJ3503683.1	Streptomyces_sp._NPDC090135_NPDC090135	SP+UmbB+inTrypsin+6BPF-3	1..28&SP,50..162&UmbB,178..395&inTrypsin,393..693&6BPF-3	6BPF-3
MFJ3595507.1	Streptomyces_sp._NPDC090126_NPDC090126	6BPF-2	1..218&6BPF-2	6BPF-2
MFJ3595356.1	Streptomyces_sp._NPDC090126_NPDC090126	inTrypsin+5BPF-12	5..221&inTrypsin,224..480&5BPF-12	5BPF-12
MFJ3601096.1	Streptomyces_sp._NPDC090126_NPDC090126	SP+inTrypsin+5BPF-8	1..22&SP,25..232&inTrypsin,235..443&5BPF-8	5BPF-8
MFJ3595506.1	Streptomyces_sp._NPDC090126_NPDC090126	SP+inTrypsin+6BPF-2	1..32&SP,35..256&inTrypsin,253..398&6BPF-2	6BPF-2
MFJ3600226.1	Streptomyces_sp._NPDC090126_NPDC090126	SP+inTrypsin+6BPF-2	1..30&SP,38..253&inTrypsin,250..629&6BPF-2	6BPF-2
MFJ3594904.1	Streptomyces_sp._NPDC090126_NPDC090126	SP+inTrypsin+7BPF-4	1..42&SP,33..250&inTrypsin,254..735&7BPF-4	7BPF-4
MFJ3782251.1	Streptomyces_sp._NPDC090093_NPDC090093	SP+inTrypsin+5BPF-8	1..28&SP,33..243&inTrypsin,247..382&5BPF-8	5BPF-8
MFJ3897266.1	Streptomyces_sp._NPDC090083_NPDC090083	SP+inTrypsin+6BPF-3	1..21&SP,35..250&inTrypsin,253..551&6BPF-3	6BPF-3
MFJ3817054.1	Streptomyces_sp._NPDC090056_NPDC090056	SP+UmbB+inTrypsin+5BPF-12	1..16&SP,34..152&UmbB,164..373&inTrypsin,377..633&5BPF-12	5BPF-12
MFJ3835409.1	Streptomyces_sp._NPDC090054_NPDC090054	SP+inTrypsin+6BPF-4	1..33&SP,36..244&inTrypsin,245..417&6BPF-4	6BPF-4
MFJ3841832.1	Streptomyces_sp._NPDC090054_NPDC090054	SP+inTrypsin+6BPF-4	1..33&SP,36..245&inTrypsin,245..439&6BPF-4	6BPF-4
MFJ3841833.1	Streptomyces_sp._NPDC090054_NPDC090054	SP+inTrypsin+RicinB-3	1..33&SP,36..242&inTrypsin,246..384&RicinB-3	RicinB-3
MFJ3727786.1	Streptomyces_sp._NPDC090045_NPDC090045	6BPF-4	29..151&6BPF-4	6BPF-4
MFJ3727787.1	Streptomyces_sp._NPDC090045_NPDC090045	SP+inTrypsin+6BPF-4	1..33&SP,36..243&inTrypsin,245..290&6BPF-4	6BPF-4
MFJ3930710.1	Streptomyces_sp._NPDC090029_NPDC090029	SP+inTrypsin+7BPF-4	1..37&SP,40..253&inTrypsin,256..737&7BPF-4	7BPF-4
MFJ4009316.1	Streptomyces_sp._NPDC090026_NPDC090026	SP+inTrypsin+7BPF-4	1..37&SP,40..253&inTrypsin,256..737&7BPF-4	7BPF-4
MFJ3905408.1	Streptomyces_sp._NPDC090025_NPDC090025	SP+inTrypsin+6BPF-1	1..21&SP,27..235&inTrypsin,242..516&6BPF-1	6BPF-1
MFJ3905407.1	Streptomyces_sp._NPDC090025_NPDC090025	SP+inTrypsin+6BPF-3	1..32&SP,35..250&inTrypsin,253..554&6BPF-3	6BPF-3
MFJ3924611.1	Streptomyces_sp._NPDC090022_NPDC090022	SP+inTrypsin+5BPF-12	1..44&SP,35..252&inTrypsin,254..511&5BPF-12	5BPF-12
MEV7544165.1	Streptomyces_sp._NPDC089915_NPDC089915	SP+inTrypsin+6BPF-3	1..35&SP,36..253&inTrypsin,248..549&6BPF-3	6BPF-3
MEV7544166.1	Streptomyces_sp._NPDC089915_NPDC089915	SP+Exo_endo_phos+5BPF-12	1..34&SP,46..273&Exo_endo_phos,314..577&5BPF-12	Exo_endo_phos+5BPF-12
MEV7617697.1	Streptomyces_sp._NPDC089799_NPDC089799	SP+inTrypsin+6BPF-1+6BPF-1	1..33&SP,36..242&inTrypsin,248..529&6BPF-1,530..815&6BPF-1	6BPF-1+6BPF-1
MEV7617333.1	Streptomyces_sp._NPDC089799_NPDC089799	SP+inTrypsin+6BPF-3	1..35&SP,36..253&inTrypsin,247..548&6BPF-3	6BPF-3
MEV7611835.1	Streptomyces_sp._NPDC089799_NPDC089799	SP+UmbB+inTrypsin+6BPF-3	1..29&SP,54..163&UmbB,172..396&inTrypsin,395..695&6BPF-3	6BPF-3
MEV7617334.1	Streptomyces_sp._NPDC089799_NPDC089799	SP+Exo_endo_phos	1..36&SP,60..380&Exo_endo_phos	Exo_endo_phos
MFJ4471911.1	Streptomyces_sp._NPDC089424_NPDC089424	SP+inTrypsin+5BPF-2+7BPF-1	1..39&SP,36..256&inTrypsin,258..518&5BPF-2,520..850&7BPF-1	5BPF-2+7BPF-1
MFJ4470320.1	Streptomyces_sp._NPDC089424_NPDC089424	SP+inTrypsin+7BPF-4	1..24&SP,37..254&inTrypsin,256..737&7BPF-4	7BPF-4
MEW1626181.1	Streptomyces_sp._NPDC089173_NPDC089173	SP+inTrypsin+6BPF-2	1..27&SP,33..244&inTrypsin,255..627&6BPF-2	6BPF-2
MEW1626120.1	Streptomyces_sp._NPDC089173_NPDC089173	SP+inTrypsin+7BPF-4	1..32&SP,35..250&inTrypsin,254..725&7BPF-4	7BPF-4
MEW1629280.1	Streptomyces_sp._NPDC089173_NPDC089173	SP+inTrypsin+Bulb-lectin+6BPF-4	1..24&SP,27..241&inTrypsin,246..353&Bulb-lectin,350..705&6BPF-4	Bulb-lectin+6BPF-4
MFJ4334828.1	Streptomyces_sp._NPDC088935_NPDC088935	SP+inTrypsin+5BPF-5	1..29&SP,32..239&inTrypsin,251..505&5BPF-5	5BPF-5
MFJ4333184.1	Streptomyces_sp._NPDC088935_NPDC088935	SP+inTrypsin+7BPF-4	1..22&SP,32..244&inTrypsin,248..729&7BPF-4	7BPF-4
MFJ4334827.1	Streptomyces_sp._NPDC088935_NPDC088935	TM+inTrypsin+5BPF-8	41..61&TM,66..274&inTrypsin,278..492&5BPF-8	5BPF-8
MFJ4417059.1	Streptomyces_sp._NPDC088925_NPDC088925	SP+inTrypsin+7BPF-4	1..30&SP,42..263&inTrypsin,262..744&7BPF-4	7BPF-4
MFJ4436038.1	Streptomyces_sp._NPDC088923_NPDC088923	SP+inTrypsin+6BPF-2	1..22&SP,27..246&inTrypsin,248..617&6BPF-2	6BPF-2
MFJ4440224.1	Streptomyces_sp._NPDC088923_NPDC088923	SP+inTrypsin+7BPF-4	1..30&SP,42..263&inTrypsin,262..744&7BPF-4	7BPF-4
MFJ4576497.1	Streptomyces_sp._NPDC088846_NPDC088846	SP+inTrypsin+6BPF-2	1..32&SP,35..248&inTrypsin,250..614&6BPF-2	6BPF-2
MFJ4576498.1	Streptomyces_sp._NPDC088846_NPDC088846	SP+inTrypsin+6BPF-3	1..31&SP,34..246&inTrypsin,249..548&6BPF-3	6BPF-3
MFJ4516979.1	Streptomyces_sp._NPDC088816_NPDC088816	SP+inTrypsin+6BPF-2	1..26&SP,35..249&inTrypsin,251..615&6BPF-2	6BPF-2
MFJ4516985.1	Streptomyces_sp._NPDC088816_NPDC088816	SP+inTrypsin+Laminin_G_3+Laminin_G_3	1..20&SP,25..250&inTrypsin,244..463&Laminin_G_3,464..692&Laminin_G_3	Laminin_G_3+Laminin_G_3
MFJ4816334.1	Streptomyces_sp._NPDC088801_NPDC088801	SP+inTrypsin+5BPF-5	1..37&SP,37..256&inTrypsin,261..518&5BPF-5	5BPF-5
MFJ4784360.1	Streptomyces_sp._NPDC088794_NPDC088794	SP+inTrypsin+5BPF-5	1..35&SP,38..275&inTrypsin,274..528&5BPF-5	5BPF-5
MFJ4785573.1	Streptomyces_sp._NPDC088794_NPDC088794	SP+inTrypsin+7BPF-4	1..17&SP,20..232&inTrypsin,231..715&7BPF-4	7BPF-4
MFJ4895057.1	Streptomyces_sp._NPDC088788_NPDC088788	SP+inTrypsin+7BPF-4	1..27&SP,30..250&inTrypsin,251..738&7BPF-4	7BPF-4
MFJ4698138.1	Streptomyces_sp._NPDC088768_NPDC088768	SP+inTrypsin+6BPF-2	1..18&SP,27..246&inTrypsin,248..617&6BPF-2	6BPF-2
MFJ4701648.1	Streptomyces_sp._NPDC088768_NPDC088768	SP+inTrypsin+7BPF-4	1..30&SP,42..263&inTrypsin,262..744&7BPF-4	7BPF-4
MEV7676799.1	Streptomyces_sp._NPDC088752_NPDC088752	SP+inTrypsin+5BPF-12	1..18&SP,15..228&inTrypsin,232..488&5BPF-12	5BPF-12
MFJ4834744.1	Streptomyces_sp._NPDC088747_NPDC088747	SP+inTrypsin+5BPF-5	1..28&SP,37..261&inTrypsin,268..524&5BPF-5	5BPF-5
MFJ4910754.1	Streptomyces_sp._NPDC088740_NPDC088740	SP+UmbB+inTrypsin+5BPF-7	1..38&SP,51..164&UmbB,174..385&inTrypsin,385..649&5BPF-7	5BPF-7
MFJ4960818.1	Streptomyces_sp._NPDC088739_NPDC088739	SP+UmbB+inTrypsin+5BPF-7	1..38&SP,51..164&UmbB,174..385&inTrypsin,385..649&5BPF-7	5BPF-7
MFJ4966787.1	Streptomyces_sp._NPDC088729_NPDC088729	SP+inTrypsin+7BPF-4	1..23&SP,60..275&inTrypsin,279..749&7BPF-4	7BPF-4
MFJ4967166.1	Streptomyces_sp._NPDC088729_NPDC088729	SP+inTrypsin+7BPF-4	1..34&SP,35..250&inTrypsin,254..724&7BPF-4	7BPF-4
MFJ5090932.1	Streptomyces_sp._NPDC088674_NPDC088674	SP+inTrypsin+7BPF-4	1..30&SP,42..263&inTrypsin,262..744&7BPF-4	7BPF-4
MFJ5105100.1	Streptomyces_sp._NPDC088554_NPDC088554	SP+inTrypsin+6BPF-3	1..31&SP,34..246&inTrypsin,249..549&6BPF-3	6BPF-3
MFJ5115868.1	Streptomyces_sp._NPDC088551_NPDC088551	SP+inTrypsin+6BPF-2	1..31&SP,34..247&inTrypsin,249..613&6BPF-2	6BPF-2
MFJ5223447.1	Streptomyces_sp._NPDC088400_NPDC088400	SP+inTrypsin+6BPF-3	1..33&SP,33..246&inTrypsin,249..549&6BPF-3	6BPF-3
MEV7883291.1	Streptomyces_sp._NPDC088357_NPDC088357	SP+inTrypsin+Bulb-lectin+6BPF-4	1..35&SP,38..250&inTrypsin,255..361&Bulb-lectin,358..712&6BPF-4	Bulb-lectin+6BPF-4
MFJ5303426.1	Streptomyces_sp._NPDC088350_NPDC088350	SP+inTrypsin+6BPF-3	1..34&SP,34..251&inTrypsin,251..549&6BPF-3	6BPF-3
MFJ5301207.1	Streptomyces_sp._NPDC088350_NPDC088350	SP+inTrypsin+7BPF-4	1..24&SP,25..236&inTrypsin,236..719&7BPF-4	7BPF-4
MEV7682036.1	Streptomyces_sp._NPDC088341_NPDC088341	SP+inTrypsin+5BPF-2+7BPF-1	1..32&SP,35..254&inTrypsin,256..515&5BPF-2,517..847&7BPF-1	5BPF-2+7BPF-1
MEV7682943.1	Streptomyces_sp._NPDC088341_NPDC088341	SP+inTrypsin+7BPF-4	1..31&SP,34..247&inTrypsin,245..722&7BPF-4	7BPF-4
MFJ1735613.1	Streptomyces_sp._NPDC088254_NPDC088254	SP+inTrypsin+7BPF-4	1..28&SP,40..251&inTrypsin,253..733&7BPF-4	7BPF-4
MFJ1676663.1	Streptomyces_sp._NPDC088251_NPDC088251	SP+inTrypsin+6BPF-2	1..32&SP,35..248&inTrypsin,250..614&6BPF-2	6BPF-2
MFJ1676664.1	Streptomyces_sp._NPDC088251_NPDC088251	SP+inTrypsin+6BPF-3	1..31&SP,34..246&inTrypsin,249..548&6BPF-3	6BPF-3
MFJ1614135.1	Streptomyces_sp._NPDC088249_NPDC088249	SP+inTrypsin+6BPF-2	1..32&SP,35..248&inTrypsin,250..614&6BPF-2	6BPF-2
MFJ1614134.1	Streptomyces_sp._NPDC088249_NPDC088249	SP+inTrypsin+6BPF-3	1..31&SP,34..246&inTrypsin,249..548&6BPF-3	6BPF-3
MFJ1551908.1	Streptomyces_sp._NPDC088246_NPDC088246	SP+inTrypsin+5BPF-4	1..31&SP,35..256&inTrypsin,256..498&5BPF-4	5BPF-4
MFJ1551916.1	Streptomyces_sp._NPDC088246_NPDC088246	SP+inTrypsin+6BPF-2	1..32&SP,35..255&inTrypsin,253..616&6BPF-2	6BPF-2
MEW1827242.1	Streptomyces_sp._NPDC088196_NPDC088196	SP+inTrypsin+6BPF-3	1..32&SP,35..250&inTrypsin,253..551&6BPF-3	6BPF-3
MFJ1840727.1	Streptomyces_sp._NPDC088146_NPDC088146	inTrypsin+6BPF-2	2..131&inTrypsin,133..497&6BPF-2	6BPF-2
MFJ1847745.1	Streptomyces_sp._NPDC088146_NPDC088146	SP+inTrypsin+6BPF-3	1..31&SP,34..246&inTrypsin,249..548&6BPF-3	6BPF-3
MEV7867828.1	Streptomyces_sp._NPDC088124_NPDC088124	SP+inTrypsin+6BPF-2	1..32&SP,35..255&inTrypsin,253..616&6BPF-2	6BPF-2
MEV7871334.1	Streptomyces_sp._NPDC088124_NPDC088124	SP+inTrypsin+7BPF-4	1..30&SP,40..251&inTrypsin,256..737&7BPF-4	7BPF-4
MFJ1748315.1	Streptomyces_sp._NPDC088116_NPDC088116	SP+inTrypsin+6BPF-3	1..33&SP,34..246&inTrypsin,249..549&6BPF-3	6BPF-3
MEV7784585.1	Streptomyces_sp._NPDC088106_NPDC088106	SP+inTrypsin+7BPF-4	1..30&SP,41..249&inTrypsin,253..735&7BPF-4	7BPF-4
MFK3734627.1	Streptomyces_sp._NPDC088090_NPDC088090	inTrypsin+6BPF-2	12..222&inTrypsin,232..603&6BPF-2	6BPF-2
MFK3731916.1	Streptomyces_sp._NPDC088090_NPDC088090	SP+inTrypsin+5BPF-7	1..30&SP,33..247&inTrypsin,247..509&5BPF-7	5BPF-7
MEV7730212.1	Streptomyces_sp._NPDC087917_NPDC087917	SP+inTrypsin+5BPF-5	1..35&SP,35..256&inTrypsin,256..510&5BPF-5	5BPF-5
MEV7730451.1	Streptomyces_sp._NPDC087917_NPDC087917	SP+inTrypsin+5BPF-5+RicinB-4	1..33&SP,34..250&inTrypsin,263..525&5BPF-5,526..669&RicinB-4	5BPF-5+RicinB-4
MEV7730455.1	Streptomyces_sp._NPDC087917_NPDC087917	SP+inTrypsin+6BPF-3	1..33&SP,36..252&inTrypsin,247..343&6BPF-3	6BPF-3
MFJ2024433.1	Streptomyces_sp._NPDC087897_NPDC087897	7BPF-4	1..429&7BPF-4	7BPF-4
MFJ2024432.1	Streptomyces_sp._NPDC087897_NPDC087897	SP+UmbB+inTrypsin+7BPF-4	1..21&SP,41..155&UmbB,164..380&inTrypsin,385..420&7BPF-4	7BPF-4
MFJ2267863.1	Streptomyces_sp._NPDC087849_NPDC087849	SP+inTrypsin+6BPF-2	1..32&SP,35..248&inTrypsin,250..614&6BPF-2	6BPF-2
MFJ2267864.1	Streptomyces_sp._NPDC087849_NPDC087849	SP+inTrypsin+6BPF-3	1..31&SP,34..246&inTrypsin,249..548&6BPF-3	6BPF-3
MFJ2131100.1	Streptomyces_sp._NPDC087845_NPDC087845	SP+inTrypsin+6BPF-2	1..32&SP,35..248&inTrypsin,250..614&6BPF-2	6BPF-2
MFJ2131099.1	Streptomyces_sp._NPDC087845_NPDC087845	SP+inTrypsin+6BPF-3	1..31&SP,34..246&inTrypsin,249..548&6BPF-3	6BPF-3
MFJ2472313.1	Streptomyces_sp._NPDC087659_NPDC087659	inTrypsin+unclassifiedBetaPropeller	2..194&inTrypsin,188..306&unclassifiedBetaPropeller	unclassifiedBetaPropeller
MFJ2473970.1	Streptomyces_sp._NPDC087659_NPDC087659	SP+inTrypsin+5BPF-11	1..42&SP,93..324&inTrypsin,344..585&5BPF-11	5BPF-11
MFJ2557761.1	Streptomyces_sp._NPDC087534_NPDC087534	SP+inTrypsin+6BPF-3	1..33&SP,34..245&inTrypsin,249..549&6BPF-3	6BPF-3
MFJ2656354.1	Streptomyces_sp._NPDC087460_NPDC087460	SP+inTrypsin+6BPF-4	1..33&SP,36..259&inTrypsin,260..605&6BPF-4	6BPF-4
MFJ2746199.1	Streptomyces_sp._NPDC087440_NPDC087440	SP+inTrypsin+5BPF-7	1..28&SP,31..245&inTrypsin,245..507&5BPF-7	5BPF-7
MFJ2722866.1	Streptomyces_sp._NPDC087437_NPDC087437	SP+inTrypsin+Laminin_G_3+Laminin_G_3	1..29&SP,34..257&inTrypsin,253..472&Laminin_G_3,473..702&Laminin_G_3	Laminin_G_3+Laminin_G_3
MFJ2605517.1	Streptomyces_sp._NPDC087425_NPDC087425	SP+inTrypsin+7BPF-4	1..38&SP,37..252&inTrypsin,256..738&7BPF-4	7BPF-4
MFJ2942100.1	Streptomyces_sp._NPDC087310_NPDC087310	SP+inTrypsin+6BPF-3	1..33&SP,34..245&inTrypsin,249..549&6BPF-3	6BPF-3
MFJ2770512.1	Streptomyces_sp._NPDC087300_NPDC087300	SP+inTrypsin+5BPF-8	1..39&SP,42..247&inTrypsin,252..466&5BPF-8	5BPF-8
MFJ2814800.1	Streptomyces_sp._NPDC087294_NPDC087294	SP+inTrypsin+7BPF-4	1..38&SP,37..252&inTrypsin,256..738&7BPF-4	7BPF-4
MFJ2914799.1	Streptomyces_sp._NPDC087228_NPDC087228	SP+inTrypsin+6BPF-2	1..32&SP,35..248&inTrypsin,250..614&6BPF-2	6BPF-2
MFJ2914800.1	Streptomyces_sp._NPDC087228_NPDC087228	SP+inTrypsin+6BPF-3	1..31&SP,34..246&inTrypsin,249..548&6BPF-3	6BPF-3
MFJ2902212.1	Streptomyces_sp._NPDC087212_NPDC087212	SP+inTrypsin+7BPF-4	1..38&SP,37..252&inTrypsin,256..738&7BPF-4	7BPF-4
MFJ3202690.1	Streptomyces_sp._NPDC086989_NPDC086989	SP+inTrypsin+5BPF-5+RicinB-4	1..31&SP,34..247&inTrypsin,262..523&5BPF-5,524..666&RicinB-4	5BPF-5+RicinB-4
MFJ3202691.1	Streptomyces_sp._NPDC086989_NPDC086989	SP+inTrypsin+6BPF-1+6BPF-1	1..32&SP,35..241&inTrypsin,249..531&6BPF-1,532..817&6BPF-1	6BPF-1+6BPF-1
MFJ3202692.1	Streptomyces_sp._NPDC086989_NPDC086989	SP+inTrypsin+6BPF-3	1..30&SP,38..248&inTrypsin,249..547&6BPF-3	6BPF-3
MFJ3136382.1	Streptomyces_sp._NPDC086843_NPDC086843	SP+inTrypsin+7BPF-4	1..24&SP,40..249&inTrypsin,253..733&7BPF-4	7BPF-4
MFJ3235726.1	Streptomyces_sp._NPDC086787_NPDC086787	inTrypsin+5BPF-4	12..228&inTrypsin,229..471&5BPF-4	5BPF-4
MFJ3235882.1	Streptomyces_sp._NPDC086787_NPDC086787	inTrypsin+5BPF-4	4..216&inTrypsin,217..459&5BPF-4	5BPF-4
MFJ3307142.1	Streptomyces_sp._NPDC086549_NPDC086549	SP+inTrypsin+5BPF-5	1..34&SP,37..264&inTrypsin,269..523&5BPF-5	5BPF-5
MEV8031942.1	Streptomyces_sp._NPDC086182_NPDC086182	SP+inTrypsin+6BPF-2	1..38&SP,43..255&inTrypsin,253..488&6BPF-2	6BPF-2
MEV8037992.1	Streptomyces_sp._NPDC086182_NPDC086182	SP+inTrypsin+TAC4	1..38&SP,41..264&inTrypsin,262..389&TAC4	TAC4
MEW1905705.1	Streptomyces_sp._NPDC086147_NPDC086147	SP+UmbB+inTrypsin+5BPF-12	1..16&SP,34..152&UmbB,164..373&inTrypsin,377..633&5BPF-12	5BPF-12
MEW1904889.1	Streptomyces_sp._NPDC086147_NPDC086147	SP+UmbB+inTrypsin+6BPF-3	1..28&SP,50..162&UmbB,178..395&inTrypsin,393..693&6BPF-3	6BPF-3
MFI8092329.1	Streptomyces_sp._NPDC086080_NPDC086080	SP+inTrypsin+6BPF-2	1..29&SP,32..254&inTrypsin,251..361&6BPF-2	6BPF-2
MFI8093464.1	Streptomyces_sp._NPDC086080_NPDC086080	SP+inTrypsin+6BPF-2	1..32&SP,35..253&inTrypsin,253..617&6BPF-2	6BPF-2
MFI8092328.1	Streptomyces_sp._NPDC086080_NPDC086080	SP+inTrypsin+7BPF-4	1..24&SP,36..254&inTrypsin,256..735&7BPF-4	7BPF-4
MFI8100569.1	Streptomyces_sp._NPDC086023_NPDC086023	SP+inTrypsin+5BPF-6	1..33&SP,36..246&inTrypsin,247..528&5BPF-6	5BPF-6
MFI8103988.1	Streptomyces_sp._NPDC086023_NPDC086023	SP+inTrypsin+5BPF-6	1..18&SP,21..232&inTrypsin,232..498&5BPF-6	5BPF-6
MFI8103989.1	Streptomyces_sp._NPDC086023_NPDC086023	SP+inTrypsin+6BPF-1+6BPF-1	1..33&SP,36..244&inTrypsin,250..531&6BPF-1,532..815&6BPF-1	6BPF-1+6BPF-1
MFI8100567.1	Streptomyces_sp._NPDC086023_NPDC086023	SP+inTrypsin+6BPF-3	1..35&SP,38..252&inTrypsin,248..546&6BPF-3	6BPF-3
MFI8103990.1	Streptomyces_sp._NPDC086023_NPDC086023	SP+inTrypsin+6BPF-3	1..31&SP,35..236&inTrypsin,240..539&6BPF-3	6BPF-3
MFI8105395.1	Streptomyces_sp._NPDC086023_NPDC086023	SP+inTrypsin+Bulb-lectin+6BPF-4	1..22&SP,28..237&inTrypsin,240..347&Bulb-lectin,344..700&6BPF-4	Bulb-lectin+6BPF-4
MFI8100568.1	Streptomyces_sp._NPDC086023_NPDC086023	SP+inTrypsin+RicinB-7	1..30&SP,33..245&inTrypsin,245..373&RicinB-7	RicinB-7
MEV8126049.1	Streptomyces_sp._NPDC085944_NPDC085944	SP+inTrypsin+7BPF-4	1..37&SP,40..252&inTrypsin,256..737&7BPF-4	7BPF-4
MFI8200422.1	Streptomyces_sp._NPDC085942_NPDC085942	SP+inTrypsin+5BPF-12	1..28&SP,32..245&inTrypsin,248..504&5BPF-12	5BPF-12
MFI8206153.1	Streptomyces_sp._NPDC085937_NPDC085937	SP+inTrypsin+6BPF-2	1..25&SP,33..254&inTrypsin,251..623&6BPF-2	6BPF-2
MFI8201307.1	Streptomyces_sp._NPDC085937_NPDC085937	SP+inTrypsin+7BPF-4	1..30&SP,41..248&inTrypsin,252..734&7BPF-4	7BPF-4
MFI8242549.1	Streptomyces_sp._NPDC085866_NPDC085866	SP+inTrypsin+5BPF-10	1..32&SP,35..242&inTrypsin,254..524&5BPF-10	5BPF-10
MFI8239085.1	Streptomyces_sp._NPDC085866_NPDC085866	SP+inTrypsin+5BPF-5	1..34&SP,37..260&inTrypsin,266..519&5BPF-5	5BPF-5
MFI8265972.1	Streptomyces_sp._NPDC085665_NPDC085665	inTrypsin+unclassifiedBetaPropeller	36..246&inTrypsin,268..286&unclassifiedBetaPropeller	unclassifiedBetaPropeller
MFI8387912.1	Streptomyces_sp._NPDC085540_NPDC085540	SP+inTrypsin+RicinB-3	1..33&SP,36..246&inTrypsin,246..384&RicinB-3	RicinB-3
MFI8387911.1	Streptomyces_sp._NPDC085540_NPDC085540	SP+inTrypsin+RicinB-8	1..34&SP,37..249&inTrypsin,251..384&RicinB-8	RicinB-8
MFI8423729.1	Streptomyces_sp._NPDC085479_NPDC085479	SP+inTrypsin+6BPF-3	1..31&SP,35..237&inTrypsin,240..537&6BPF-3	6BPF-3
MFI8515908.1	Streptomyces_sp._NPDC085460_NPDC085460	SP+UmbB+inTrypsin+5BPF-8	1..28&SP,51..168&UmbB,190..390&inTrypsin,394..601&5BPF-8	5BPF-8
MEV8202886.1	Streptomyces_sp._NPDC079141_NPDC079141	SP+inTrypsin+Bulb-lectin+6BPF-4	1..30&SP,33..242&inTrypsin,248..354&Bulb-lectin,351..705&6BPF-4	Bulb-lectin+6BPF-4
MFD5891772.1	Streptomyces_sp._NPDC060334_NPDC060334	SP+inTrypsin+5BPF-5	1..31&SP,34..246&inTrypsin,253..509&5BPF-5	5BPF-5
MFD5886154.1	Streptomyces_sp._NPDC060334_NPDC060334	SP+inTrypsin+5BPF-6	1..33&SP,36..243&inTrypsin,247..523&5BPF-6	5BPF-6
MFD5887203.1	Streptomyces_sp._NPDC060334_NPDC060334	SP+inTrypsin+6BPF-1+6BPF-1	1..32&SP,35..243&inTrypsin,249..530&6BPF-1,531..816&6BPF-1	6BPF-1+6BPF-1
MFD5891988.1	Streptomyces_sp._NPDC060334_NPDC060334	SP+inTrypsin+6BPF-1+6BPF-1	1..35&SP,36..241&inTrypsin,248..529&6BPF-1,530..815&6BPF-1	6BPF-1+6BPF-1
MFD5886153.1	Streptomyces_sp._NPDC060334_NPDC060334	SP+inTrypsin+6BPF-3	1..33&SP,36..243&inTrypsin,247..545&6BPF-3	6BPF-3
MFD5887202.1	Streptomyces_sp._NPDC060334_NPDC060334	SP+inTrypsin+6BPF-3	1..33&SP,36..252&inTrypsin,247..545&6BPF-3	6BPF-3
MFD5891987.1	Streptomyces_sp._NPDC060334_NPDC060334	SP+inTrypsin+6BPF-3	1..33&SP,36..251&inTrypsin,247..548&6BPF-3	6BPF-3
MFD5886152.1	Streptomyces_sp._NPDC060334_NPDC060334	SP+inTrypsin+Bulb-lectin+Bulb-lectin+RicinB-6	1..17&SP,20..228&inTrypsin,231..355&Bulb-lectin,356..467&Bulb-lectin,466..585&RicinB-6	Bulb-lectin+Bulb-lectin+RicinB-6
MFD5886155.1	Streptomyces_sp._NPDC060334_NPDC060334	SP+GDSL-1+5BPF-6	1..28&SP,34..244&GDSL-1,245..519&5BPF-6	GDSL-1+5BPF-6
MFD5934143.1	Streptomyces_sp._NPDC060333_NPDC060333	SP+inTrypsin+5BPF-5	1..31&SP,34..246&inTrypsin,253..509&5BPF-5	5BPF-5
MFD5935176.1	Streptomyces_sp._NPDC060333_NPDC060333	SP+inTrypsin+5BPF-6	1..33&SP,36..243&inTrypsin,247..523&5BPF-6	5BPF-6
MFD5929925.1	Streptomyces_sp._NPDC060333_NPDC060333	SP+inTrypsin+6BPF-1+6BPF-1	1..32&SP,35..243&inTrypsin,249..530&6BPF-1,531..816&6BPF-1	6BPF-1+6BPF-1
MFD5934148.1	Streptomyces_sp._NPDC060333_NPDC060333	SP+inTrypsin+6BPF-1+6BPF-1	1..35&SP,36..241&inTrypsin,248..529&6BPF-1,530..815&6BPF-1	6BPF-1+6BPF-1
MFD5929924.1	Streptomyces_sp._NPDC060333_NPDC060333	SP+inTrypsin+6BPF-3	1..33&SP,36..252&inTrypsin,247..545&6BPF-3	6BPF-3
MFD5934147.1	Streptomyces_sp._NPDC060333_NPDC060333	SP+inTrypsin+6BPF-3	1..33&SP,36..251&inTrypsin,247..548&6BPF-3	6BPF-3
MFD5935177.1	Streptomyces_sp._NPDC060333_NPDC060333	SP+inTrypsin+6BPF-3	1..33&SP,36..243&inTrypsin,247..545&6BPF-3	6BPF-3
MFD5935178.1	Streptomyces_sp._NPDC060333_NPDC060333	SP+inTrypsin+Bulb-lectin+Bulb-lectin+RicinB-6	1..17&SP,20..228&inTrypsin,231..355&Bulb-lectin,356..467&Bulb-lectin,466..585&RicinB-6	Bulb-lectin+Bulb-lectin+RicinB-6
MFD5935175.1	Streptomyces_sp._NPDC060333_NPDC060333	SP+GDSL-1+5BPF-6	1..28&SP,34..244&GDSL-1,245..519&5BPF-6	GDSL-1+5BPF-6
MFD5965862.1	Streptomyces_sp._NPDC060311_NPDC060311	SP+inTrypsin+6BPF-2	1..45&SP,55..259&inTrypsin,258..638&6BPF-2	6BPF-2
MFD5967094.1	Streptomyces_sp._NPDC060311_NPDC060311	SP+inTrypsin+7BPF-4	1..36&SP,44..257&inTrypsin,261..742&7BPF-4	7BPF-4
MFD6153184.1	Streptomyces_sp._NPDC060243_NPDC060243	SP+inTrypsin+5BPF-8	1..30&SP,33..246&inTrypsin,259..483&5BPF-8	5BPF-8
MFD6149771.1	Streptomyces_sp._NPDC060243_NPDC060243	SP+inTrypsin+7BPF-4	1..30&SP,42..263&inTrypsin,262..744&7BPF-4	7BPF-4
MFD6154696.1	Streptomyces_sp._NPDC060243_NPDC060243	SP+inTrypsin+Bulb-lectin+6BPF-4	1..31&SP,34..243&inTrypsin,248..354&Bulb-lectin,351..707&6BPF-4	Bulb-lectin+6BPF-4
MFD6342348.1	Streptomyces_sp._NPDC060210_NPDC060210	SP+inTrypsin+6BPF-2	1..31&SP,34..247&inTrypsin,249..613&6BPF-2	6BPF-2
MFD6281975.1	Streptomyces_sp._NPDC060209_NPDC060209	EamA+inTrypsin+6BPF-3	2..72&EamA,82..293&inTrypsin,297..597&6BPF-3	6BPF-3
MFD6281032.1	Streptomyces_sp._NPDC060209_NPDC060209	SP+inTrypsin+6BPF-2	1..32&SP,35..256&inTrypsin,253..616&6BPF-2	6BPF-2
MFD6281976.1	Streptomyces_sp._NPDC060209_NPDC060209	SP+inTrypsin+Bulb-lectin+6BPF-4	1..32&SP,35..244&inTrypsin,249..355&Bulb-lectin,352..708&6BPF-4	Bulb-lectin+6BPF-4
MFD6425435.1	Streptomyces_sp._NPDC060198_NPDC060198	SP+inTrypsin+6BPF-1	1..32&SP,36..249&inTrypsin,254..530&6BPF-1	6BPF-1
MFD6426680.1	Streptomyces_sp._NPDC060198_NPDC060198	SP+inTrypsin+7BPF-4	1..45&SP,36..249&inTrypsin,247..729&7BPF-4	7BPF-4
MFD7680040.1	Streptomyces_sp._NPDC060187_NPDC060187	SP+inTrypsin+7BPF-4	1..27&SP,30..250&inTrypsin,251..738&7BPF-4	7BPF-4
MFD6530699.1	Streptomyces_sp._NPDC060184_NPDC060184	SP+inTrypsin+6BPF-3	1..31&SP,34..246&inTrypsin,249..549&6BPF-3	6BPF-3
MFD6530599.1	Streptomyces_sp._NPDC060184_NPDC060184	SP+inTrypsin+7BPF-4	1..28&SP,31..245&inTrypsin,244..725&7BPF-4	7BPF-4
MFD6725092.1	Streptomyces_sp._NPDC060131_NPDC060131	SP+inTrypsin+6BPF-2	1..31&SP,34..247&inTrypsin,249..613&6BPF-2	6BPF-2
MFD6906572.1	Streptomyces_sp._NPDC060077_NPDC060077	SP+inTrypsin+7BPF-4	1..30&SP,41..249&inTrypsin,253..735&7BPF-4	7BPF-4
MFD9219493.1	Streptomyces_sp._NPDC060064_NPDC060064	SP+inTrypsin+5BPF-10	1..31&SP,34..251&inTrypsin,262..527&5BPF-10	5BPF-10
MFD9221432.1	Streptomyces_sp._NPDC060064_NPDC060064	SP+inTrypsin+5BPF-4	1..38&SP,34..258&inTrypsin,259..504&5BPF-4	5BPF-4
MFD9359752.1	Streptomyces_sp._NPDC060031_NPDC060031	SP+inTrypsin+5BPF-5+RicinB-4	1..31&SP,34..247&inTrypsin,262..523&5BPF-5,524..667&RicinB-4	5BPF-5+RicinB-4
MFD9356233.1	Streptomyces_sp._NPDC060031_NPDC060031	SP+inTrypsin+5BPF-6	1..33&SP,36..247&inTrypsin,247..521&5BPF-6	5BPF-6
MFD9355787.1	Streptomyces_sp._NPDC060031_NPDC060031	SP+inTrypsin+6BPF-1+6BPF-1	1..33&SP,36..244&inTrypsin,250..531&6BPF-1,532..816&6BPF-1	6BPF-1+6BPF-1
MFD9355788.1	Streptomyces_sp._NPDC060031_NPDC060031	SP+inTrypsin+6BPF-3	1..33&SP,36..243&inTrypsin,247..545&6BPF-3	6BPF-3
MFD9356234.1	Streptomyces_sp._NPDC060031_NPDC060031	SP+GDSL-1+5BPF-6	1..28&SP,34..244&GDSL-1,245..519&5BPF-6	GDSL-1+5BPF-6
MFD9335769.1	Streptomyces_sp._NPDC060028_NPDC060028	SP+inTrypsin+5BPF-5+RicinB-4	1..31&SP,34..247&inTrypsin,262..523&5BPF-5,524..667&RicinB-4	5BPF-5+RicinB-4
MFD9335393.1	Streptomyces_sp._NPDC060028_NPDC060028	SP+inTrypsin+5BPF-6	1..33&SP,36..247&inTrypsin,247..521&5BPF-6	5BPF-6
MFD9334449.1	Streptomyces_sp._NPDC060028_NPDC060028	SP+inTrypsin+6BPF-1+6BPF-1	1..33&SP,36..245&inTrypsin,250..531&6BPF-1,532..816&6BPF-1	6BPF-1+6BPF-1
MFD9334450.1	Streptomyces_sp._NPDC060028_NPDC060028	SP+inTrypsin+6BPF-3	1..33&SP,36..243&inTrypsin,247..545&6BPF-3	6BPF-3
MFD9335394.1	Streptomyces_sp._NPDC060028_NPDC060028	SP+GDSL-1+5BPF-6	1..28&SP,34..244&GDSL-1,245..517&5BPF-6	GDSL-1+5BPF-6
MFD9367440.1	Streptomyces_sp._NPDC060020_NPDC060020	SP+inTrypsin+6BPF-4	1..33&SP,36..243&inTrypsin,245..483&6BPF-4	6BPF-4
MFD9398155.1	Streptomyces_sp._NPDC060011_NPDC060011	SP+inTrypsin+7BPF-4	1..31&SP,34..254&inTrypsin,255..742&7BPF-4	7BPF-4
MFD9535305.1	Streptomyces_sp._NPDC060010_NPDC060010	SP+UmbB+inTrypsin+5BPF-5	1..25&SP,42..156&UmbB,158..371&inTrypsin,377..632&5BPF-5	5BPF-5
MFD9536277.1	Streptomyces_sp._NPDC060010_NPDC060010	UmbB+inTrypsin+5BPF-10	32..143&UmbB,158..367&inTrypsin,379..646&5BPF-10	5BPF-10
MFD9395248.1	Streptomyces_sp._NPDC060000_NPDC060000	SP+inTrypsin+7BPF-4	1..26&SP,32..246&inTrypsin,249..727&7BPF-4	7BPF-4
MFD9378475.1	Streptomyces_sp._NPDC059999_NPDC059999	SP+inTrypsin+5BPF-5+RicinB-4	1..33&SP,34..252&inTrypsin,262..524&5BPF-5,525..668&RicinB-4	5BPF-5+RicinB-4
MFD9375902.1	Streptomyces_sp._NPDC059999_NPDC059999	SP+inTrypsin+5BPF-6	1..33&SP,36..243&inTrypsin,247..523&5BPF-6	5BPF-6
MFD9375903.1	Streptomyces_sp._NPDC059999_NPDC059999	SP+inTrypsin+6BPF-1+6BPF-1	1..33&SP,36..244&inTrypsin,250..531&6BPF-1,532..817&6BPF-1	6BPF-1+6BPF-1
MFD9375904.1	Streptomyces_sp._NPDC059999_NPDC059999	SP+inTrypsin+6BPF-3	1..32&SP,35..241&inTrypsin,245..543&6BPF-3	6BPF-3
MFD9380964.1	Streptomyces_sp._NPDC059999_NPDC059999	SP+inTrypsin+Bulb-lectin+Bulb-lectin+RicinB-6	1..33&SP,36..243&inTrypsin,246..370&Bulb-lectin,371..482&Bulb-lectin,481..600&RicinB-6	Bulb-lectin+Bulb-lectin+RicinB-6
MFD9375901.1	Streptomyces_sp._NPDC059999_NPDC059999	SP+GDSL-1+5BPF-6	1..28&SP,34..244&GDSL-1,245..519&5BPF-6	GDSL-1+5BPF-6
MFD9564598.1	Streptomyces_sp._NPDC059994_NPDC059994	SP+inTrypsin+5BPF-5	1..31&SP,34..276&inTrypsin,274..532&5BPF-5	5BPF-5
MFD9565322.1	Streptomyces_sp._NPDC059994_NPDC059994	SP+UmbB+inTrypsin+Laminin_G_3+Laminin_G_3	1..25&SP,53..166&UmbB,181..378&inTrypsin,381..595&Laminin_G_3,596..813&Laminin_G_3	Laminin_G_3+Laminin_G_3
MFD9564597.1	Streptomyces_sp._NPDC059994_NPDC059994	SP+5BPF-11	1..35&SP,63..307&5BPF-11	5BPF-11
MFD9483590.1	Streptomyces_sp._NPDC059991_NPDC059991	GDSL-2+5BPF-4	140..353&GDSL-2,354..601&5BPF-4	GDSL-2+5BPF-4
MFD9483591.1	Streptomyces_sp._NPDC059991_NPDC059991	SP+inTrypsin+5BPF-4	1..37&SP,34..247&inTrypsin,260..494&5BPF-4	5BPF-4
MFD9485185.1	Streptomyces_sp._NPDC059991_NPDC059991	SP+inTrypsin+5BPF-5	1..31&SP,34..278&inTrypsin,277..535&5BPF-5	5BPF-5
MFD9486701.1	Streptomyces_sp._NPDC059991_NPDC059991	SP+UmbB+inTrypsin+Laminin_G_3+Laminin_G_3	1..25&SP,53..166&UmbB,181..378&inTrypsin,381..595&Laminin_G_3,596..813&Laminin_G_3	Laminin_G_3+Laminin_G_3
MFD9485184.1	Streptomyces_sp._NPDC059991_NPDC059991	SP+5BPF-11	1..35&SP,63..305&5BPF-11	5BPF-11
MFD9451833.1	Streptomyces_sp._NPDC059985_NPDC059985	SP+inTrypsin+6BPF-4	1..33&SP,36..245&inTrypsin,245..440&6BPF-4	6BPF-4
MFD9451834.1	Streptomyces_sp._NPDC059985_NPDC059985	SP+inTrypsin+RicinB-3	1..33&SP,36..242&inTrypsin,246..384&RicinB-3	RicinB-3
MFD9601978.1	Streptomyces_sp._NPDC059970_NPDC059970	SP+inTrypsin+6BPF-2	1..32&SP,35..253&inTrypsin,250..613&6BPF-2	6BPF-2
MFD6888107.1	Streptomyces_sp._NPDC059957_NPDC059957	inTrypsin+6BPF-3	2..111&inTrypsin,112..410&6BPF-3	6BPF-3
MFD6891720.1	Streptomyces_sp._NPDC059957_NPDC059957	SP+UmbB+inTrypsin+6BPF-3	1..29&SP,49..163&UmbB,174..402&inTrypsin,397..697&6BPF-3	6BPF-3
MFD6985473.1	Streptomyces_sp._NPDC059956_NPDC059956	inTrypsin+6BPF-3	55..253&inTrypsin,254..552&6BPF-3	6BPF-3
MFD7176540.1	Streptomyces_sp._NPDC059929_NPDC059929	SP+inTrypsin+5BPF-5	1..31&SP,34..246&inTrypsin,262..525&5BPF-5	5BPF-5
MFD7015379.1	Streptomyces_sp._NPDC059928_NPDC059928	SP+inTrypsin+5BPF-5	1..31&SP,34..246&inTrypsin,262..525&5BPF-5	5BPF-5
MFD7145009.1	Streptomyces_sp._NPDC059919_NPDC059919	SP+inTrypsin+5BPF-5+RicinB-4	1..31&SP,33..249&inTrypsin,262..524&5BPF-5,525..668&RicinB-4	5BPF-5+RicinB-4
MFD7145010.1	Streptomyces_sp._NPDC059919_NPDC059919	SP+inTrypsin+6BPF-1+6BPF-1	1..33&SP,36..243&inTrypsin,249..531&6BPF-1,532..817&6BPF-1	6BPF-1+6BPF-1
MFD7145008.1	Streptomyces_sp._NPDC059919_NPDC059919	SP+inTrypsin+Bulb-lectin+Bulb-lectin+5BPF-6	1..33&SP,36..243&inTrypsin,250..368&Bulb-lectin,369..491&Bulb-lectin,492..774&5BPF-6	Bulb-lectin+Bulb-lectin+5BPF-6
MFD7145007.1	Streptomyces_sp._NPDC059919_NPDC059919	SP+GDSL-1+5BPF-6	1..29&SP,35..245&GDSL-1,246..533&5BPF-6	GDSL-1+5BPF-6
MFD7079308.1	Streptomyces_sp._NPDC059918_NPDC059918	SP+inTrypsin+5BPF-5+RicinB-4	1..31&SP,33..249&inTrypsin,262..524&5BPF-5,525..668&RicinB-4	5BPF-5+RicinB-4
MFD7079307.1	Streptomyces_sp._NPDC059918_NPDC059918	SP+inTrypsin+6BPF-1+6BPF-1	1..33&SP,36..243&inTrypsin,249..531&6BPF-1,532..817&6BPF-1	6BPF-1+6BPF-1
MFD7079309.1	Streptomyces_sp._NPDC059918_NPDC059918	SP+inTrypsin+Bulb-lectin+Bulb-lectin+5BPF-6	1..33&SP,36..243&inTrypsin,250..368&Bulb-lectin,369..491&Bulb-lectin,492..774&5BPF-6	Bulb-lectin+Bulb-lectin+5BPF-6
MFD7079310.1	Streptomyces_sp._NPDC059918_NPDC059918	SP+GDSL-1+5BPF-6	1..29&SP,35..245&GDSL-1,246..533&5BPF-6	GDSL-1+5BPF-6
MFD7032417.1	Streptomyces_sp._NPDC059917_NPDC059917	SP+inTrypsin+RicinB-3	1..44&SP,47..254&inTrypsin,257..395&RicinB-3	RicinB-3
MFD7187870.1	Streptomyces_sp._NPDC059914_NPDC059914	SP+inTrypsin+6BPF-2	1..39&SP,35..253&inTrypsin,250..614&6BPF-2	6BPF-2
MFD7070760.1	Streptomyces_sp._NPDC059913_NPDC059913	SP+inTrypsin+6BPF-2	1..39&SP,35..253&inTrypsin,250..614&6BPF-2	6BPF-2
MFD7063078.1	Streptomyces_sp._NPDC059906_NPDC059906	SP+inTrypsin+5BPF-5	1..34&SP,37..254&inTrypsin,256..510&5BPF-5	5BPF-5
MFD7062957.1	Streptomyces_sp._NPDC059906_NPDC059906	SP+inTrypsin+6BPF-2	1..46&SP,56..263&inTrypsin,259..639&6BPF-2	6BPF-2
MFD7060861.1	Streptomyces_sp._NPDC059906_NPDC059906	SP+inTrypsin+7BPF-4	1..28&SP,41..249&inTrypsin,253..735&7BPF-4	7BPF-4
MFD7093084.1	Streptomyces_sp._NPDC059896_NPDC059896	SP+inTrypsin+6BPF-3	1..31&SP,34..246&inTrypsin,249..549&6BPF-3	6BPF-3
MFD7319342.1	Streptomyces_sp._NPDC059883_NPDC059883	SP+inTrypsin+6BPF-3	1..31&SP,34..246&inTrypsin,249..549&6BPF-3	6BPF-3
MFD7227132.1	Streptomyces_sp._NPDC059881_NPDC059881	SP+inTrypsin+5BPF-11	1..22&SP,84..315&inTrypsin,335..576&5BPF-11	5BPF-11
MFD7233034.1	Streptomyces_sp._NPDC059881_NPDC059881	SP+inTrypsin+5BPF-12	1..31&SP,34..255&inTrypsin,256..512&5BPF-12	5BPF-12
MFD7228836.1	Streptomyces_sp._NPDC059881_NPDC059881	SP+inTrypsin+7BPF-4	1..30&SP,33..253&inTrypsin,255..733&7BPF-4	7BPF-4
MFD7233035.1	Streptomyces_sp._NPDC059881_NPDC059881	SP+inTrypsin+Bulb-lectin+6BPF-4	1..30&SP,33..249&inTrypsin,250..357&Bulb-lectin,354..710&6BPF-4	Bulb-lectin+6BPF-4
MFD7357037.1	Streptomyces_sp._NPDC059876_NPDC059876	SP+inTrypsin+6BPF-3	1..31&SP,34..246&inTrypsin,249..549&6BPF-3	6BPF-3
MFD7263734.1	Streptomyces_sp._NPDC059874_NPDC059874	SP+inTrypsin+Bulb-lectin+6BPF-4	1..31&SP,34..253&inTrypsin,254..361&Bulb-lectin,358..600&6BPF-4	Bulb-lectin+6BPF-4
MFD7638335.1	Streptomyces_sp._NPDC059873_NPDC059873	SP+inTrypsin+6BPF-3	1..31&SP,34..246&inTrypsin,249..549&6BPF-3	6BPF-3
MFD7333907.1	Streptomyces_sp._NPDC059872_NPDC059872	inTrypsin+Bulb-lectin+6BPF-4	3..214&inTrypsin,219..326&Bulb-lectin,323..678&6BPF-4	Bulb-lectin+6BPF-4
MFD7333913.1	Streptomyces_sp._NPDC059872_NPDC059872	SP+inTrypsin+7BPF-4	1..30&SP,36..255&inTrypsin,257..734&7BPF-4	7BPF-4
MFD7333910.1	Streptomyces_sp._NPDC059872_NPDC059872	SP+inTrypsin+RicinB-1	1..25&SP,33..249&inTrypsin,250..414&RicinB-1	RicinB-1
MFD7290519.1	Streptomyces_sp._NPDC059863_NPDC059863	SP+inTrypsin+7BPF-4	1..30&SP,36..255&inTrypsin,257..734&7BPF-4	7BPF-4
MFD7290525.1	Streptomyces_sp._NPDC059863_NPDC059863	SP+inTrypsin+Bulb-lectin+6BPF-4	1..24&SP,27..238&inTrypsin,243..350&Bulb-lectin,347..702&6BPF-4	Bulb-lectin+6BPF-4
MFD7290522.1	Streptomyces_sp._NPDC059863_NPDC059863	SP+inTrypsin+RicinB-1	1..25&SP,33..249&inTrypsin,250..414&RicinB-1	RicinB-1
MFD7435907.1	Streptomyces_sp._NPDC059861_NPDC059861	SP+inTrypsin+5BPF-2+7BPF-1	1..39&SP,36..255&inTrypsin,258..518&5BPF-2,520..850&7BPF-1	5BPF-2+7BPF-1
MFD7438269.1	Streptomyces_sp._NPDC059861_NPDC059861	SP+inTrypsin+7BPF-4	1..37&SP,37..254&inTrypsin,256..737&7BPF-4	7BPF-4
MFD7625521.1	Streptomyces_sp._NPDC059851_NPDC059851	SP+inTrypsin+5BPF-5+RicinB-4	1..31&SP,34..247&inTrypsin,262..524&5BPF-5,525..668&RicinB-4	5BPF-5+RicinB-4
MFD7625522.1	Streptomyces_sp._NPDC059851_NPDC059851	SP+inTrypsin+6BPF-1+6BPF-1	1..33&SP,36..243&inTrypsin,249..531&6BPF-1,532..817&6BPF-1	6BPF-1+6BPF-1
MFD7625520.1	Streptomyces_sp._NPDC059851_NPDC059851	SP+inTrypsin+Bulb-lectin+Bulb-lectin+5BPF-6	1..33&SP,36..242&inTrypsin,250..368&Bulb-lectin,369..491&Bulb-lectin,492..774&5BPF-6	Bulb-lectin+Bulb-lectin+5BPF-6
MFD7609306.1	Streptomyces_sp._NPDC059828_NPDC059828	SP+UmbB+inTrypsin+6BPF-3	1..28&SP,48..162&UmbB,182..396&inTrypsin,394..694&6BPF-3	6BPF-3
MFD7611823.1	Streptomyces_sp._NPDC059828_NPDC059828	SP+UmbB+inTrypsin+Bulb-lectin+6BPF-4	1..27&SP,47..160&UmbB,173..377&inTrypsin,382..488&Bulb-lectin,485..841&6BPF-4	Bulb-lectin+6BPF-4
MFD7666791.1	Streptomyces_sp._NPDC059788_NPDC059788	SP+inTrypsin+5BPF-5	1..25&SP,34..252&inTrypsin,254..510&5BPF-5	5BPF-5
MFD7663198.1	Streptomyces_sp._NPDC059788_NPDC059788	SP+inTrypsin+5BPF-7	1..27&SP,35..249&inTrypsin,248..512&5BPF-7	5BPF-7
MFD7668972.1	Streptomyces_sp._NPDC059788_NPDC059788	SP+inTrypsin+RicinB-1	1..31&SP,34..251&inTrypsin,252..406&RicinB-1	RicinB-1
MFD7664343.1	Streptomyces_sp._NPDC059788_NPDC059788	SP+UmbB+inTrypsin+Laminin_G_3+Laminin_G_3+Laminin_G_3	1..35&SP,49..165&UmbB,178..377&inTrypsin,379..593&Laminin_G_3,594..815&Laminin_G_3,816..897&Laminin_G_3	Laminin_G_3+Laminin_G_3+Laminin_G_3
MFD7878572.1	Streptomyces_sp._NPDC059766_NPDC059766	6BPF-2	1..142&6BPF-2	6BPF-2
MFD7878571.1	Streptomyces_sp._NPDC059766_NPDC059766	SP+inTrypsin+6BPF-2	1..34&SP,37..256&inTrypsin,258..429&6BPF-2	6BPF-2
MFD7880107.1	Streptomyces_sp._NPDC059766_NPDC059766	SP+inTrypsin+7BPF-4	1..32&SP,39..256&inTrypsin,258..734&7BPF-4	7BPF-4
MFD8015568.1	Streptomyces_sp._NPDC059762_NPDC059762	inTrypsin+6BPF-1+6BPF-1	18..226&inTrypsin,232..513&6BPF-1,514..798&6BPF-1	6BPF-1+6BPF-1
MFD8015925.1	Streptomyces_sp._NPDC059762_NPDC059762	SP+inTrypsin+RicinB-3	1..32&SP,35..241&inTrypsin,245..382&RicinB-3	RicinB-3
MFD7838699.1	Streptomyces_sp._NPDC059761_NPDC059761	SP+inTrypsin+5BPF-5+RicinB-4	1..31&SP,35..248&inTrypsin,262..524&5BPF-5,525..668&RicinB-4	5BPF-5+RicinB-4
MFD7838700.1	Streptomyces_sp._NPDC059761_NPDC059761	SP+inTrypsin+6BPF-1+6BPF-1	1..32&SP,35..242&inTrypsin,248..530&6BPF-1,531..816&6BPF-1	6BPF-1+6BPF-1
MFD7839295.1	Streptomyces_sp._NPDC059761_NPDC059761	SP+inTrypsin+7BPF-6	1..33&SP,36..245&inTrypsin,245..595&7BPF-6	7BPF-6
MFD7838698.1	Streptomyces_sp._NPDC059761_NPDC059761	SP+inTrypsin+Bulb-lectin+Bulb-lectin+5BPF-6	1..33&SP,36..242&inTrypsin,250..368&Bulb-lectin,369..491&Bulb-lectin,492..774&5BPF-6	Bulb-lectin+Bulb-lectin+5BPF-6
MFD7978796.1	Streptomyces_sp._NPDC059749_NPDC059749	SP+inTrypsin+5BPF-12	1..30&SP,35..247&inTrypsin,250..505&5BPF-12	5BPF-12
MFD7980930.1	Streptomyces_sp._NPDC059749_NPDC059749	SP+inTrypsin+Bulb-lectin+Bulb-lectin+RicinB-6	1..33&SP,36..248&inTrypsin,246..370&Bulb-lectin,371..484&Bulb-lectin,483..603&RicinB-6	Bulb-lectin+Bulb-lectin+RicinB-6
MFD8151219.1	Streptomyces_sp._NPDC059720_NPDC059720	SP+inTrypsin+7BPF-4	1..31&SP,34..253&inTrypsin,254..741&7BPF-4	7BPF-4
MFD8146720.1	Streptomyces_sp._NPDC059708_NPDC059708	SP+inTrypsin+5BPF-12	1..30&SP,33..249&inTrypsin,251..508&5BPF-12	5BPF-12
MFD8141741.1	Streptomyces_sp._NPDC059708_NPDC059708	SP+inTrypsin+5BPF-5	1..31&SP,34..253&inTrypsin,255..509&5BPF-5	5BPF-5
MFD8148178.1	Streptomyces_sp._NPDC059708_NPDC059708	SP+inTrypsin+6BPF-3	1..33&SP,36..253&inTrypsin,248..549&6BPF-3	6BPF-3
MFD8200502.1	Streptomyces_sp._NPDC059701_NPDC059701	6BPF-4	4..364&6BPF-4	6BPF-4
MFD8203074.1	Streptomyces_sp._NPDC059701_NPDC059701	SP+inTrypsin+6BPF-2	1..46&SP,49..264&inTrypsin,259..639&6BPF-2	6BPF-2
MFD8203439.1	Streptomyces_sp._NPDC059701_NPDC059701	SP+inTrypsin+7BPF-4	1..30&SP,41..249&inTrypsin,253..735&7BPF-4	7BPF-4
MFD8204665.1	Streptomyces_sp._NPDC059701_NPDC059701	SP+inTrypsin+7BPF-4	1..43&SP,43..265&inTrypsin,262..743&7BPF-4	7BPF-4
MFD8209344.1	Streptomyces_sp._NPDC059695_NPDC059695	SP+inTrypsin+7BPF-4	1..24&SP,40..248&inTrypsin,252..734&7BPF-4	7BPF-4
MFD8723137.1	Streptomyces_sp._NPDC059629_NPDC059629	SP+inTrypsin+5BPF-10	1..43&SP,38..247&inTrypsin,253..522&5BPF-10	5BPF-10
MFD8818562.1	Streptomyces_sp._NPDC059627_NPDC059627	SP+inTrypsin+7BPF-4	1..32&SP,35..254&inTrypsin,256..734&7BPF-4	7BPF-4
MFD8727123.1	Streptomyces_sp._NPDC059611_NPDC059611	SP+inTrypsin+6BPF-2	1..32&SP,35..253&inTrypsin,253..616&6BPF-2	6BPF-2
MFD8912557.1	Streptomyces_sp._NPDC059575_NPDC059575	SP+inTrypsin+5BPF-12	1..28&SP,31..244&inTrypsin,248..503&5BPF-12	5BPF-12
MFD8915602.1	Streptomyces_sp._NPDC059575_NPDC059575	SP+inTrypsin+7BPF-4	1..31&SP,34..251&inTrypsin,255..301&7BPF-4	7BPF-4
MFD8917646.1	Streptomyces_sp._NPDC059569_NPDC059569	SP+inTrypsin+6BPF-3	1..31&SP,33..249&inTrypsin,252..552&6BPF-3	6BPF-3
MFD9032567.1	Streptomyces_sp._NPDC059567_NPDC059567	SP+inTrypsin+5BPF-7	1..29&SP,32..244&inTrypsin,244..507&5BPF-7	5BPF-7
MFD9032568.1	Streptomyces_sp._NPDC059567_NPDC059567	SP+inTrypsin+5BPF-8	1..24&SP,32..245&inTrypsin,248..455&5BPF-8	5BPF-8
MFD9247566.1	Streptomyces_sp._NPDC059556_NPDC059556	SP+UmbB+inTrypsin+6BPF-3	1..18&SP,43..155&UmbB,173..385&inTrypsin,384..683&6BPF-3	6BPF-3
MFD9213035.1	Streptomyces_sp._NPDC059544_NPDC059544	SP+inTrypsin+5BPF-11	1..42&SP,93..325&inTrypsin,344..585&5BPF-11	5BPF-11
MFD9212239.1	Streptomyces_sp._NPDC059544_NPDC059544	SP+inTrypsin+5BPF-4	1..18&SP,21..243&inTrypsin,244..489&5BPF-4	5BPF-4
MFD9212530.1	Streptomyces_sp._NPDC059544_NPDC059544	SP+inTrypsin+7BPF-4	1..33&SP,36..256&inTrypsin,258..736&7BPF-4	7BPF-4
MFE2010453.1	Streptomyces_sp._NPDC059491_NPDC059491	SP+inTrypsin+7BPF-4	1..24&SP,40..248&inTrypsin,252..734&7BPF-4	7BPF-4
MFE1963261.1	Streptomyces_sp._NPDC059479_NPDC059479	SP+inTrypsin+6BPF-3	1..31&SP,33..248&inTrypsin,249..547&6BPF-3	6BPF-3
MFE2046612.1	Streptomyces_sp._NPDC059477_NPDC059477	SP+inTrypsin+6BPF-2	1..31&SP,34..253&inTrypsin,253..499&6BPF-2	6BPF-2
MFE2044345.1	Streptomyces_sp._NPDC059477_NPDC059477	SP+inTrypsin+7BPF-4	1..26&SP,39..253&inTrypsin,258..739&7BPF-4	7BPF-4
MFE2043494.1	Streptomyces_sp._NPDC059477_NPDC059477	SP+inTrypsin+RicinB-1	1..32&SP,36..254&inTrypsin,255..419&RicinB-1	RicinB-1
MFE2096054.1	Streptomyces_sp._NPDC059468_NPDC059468	SP+inTrypsin+5BPF-5	1..34&SP,37..260&inTrypsin,266..519&5BPF-5	5BPF-5
MFE2065581.1	Streptomyces_sp._NPDC059467_NPDC059467	SP+inTrypsin+5BPF-10	1..43&SP,38..247&inTrypsin,253..522&5BPF-10	5BPF-10
MFE2048533.1	Streptomyces_sp._NPDC059459_NPDC059459	SP+inTrypsin+7BPF-4	1..37&SP,38..254&inTrypsin,256..737&7BPF-4	7BPF-4
MFE2142495.1	Streptomyces_sp._NPDC059456_NPDC059456	SP+inTrypsin+5BPF-5	1..26&SP,35..253&inTrypsin,255..509&5BPF-5	5BPF-5
MFE2147692.1	Streptomyces_sp._NPDC059456_NPDC059456	SP+inTrypsin+5BPF-5+RicinB-4	1..31&SP,34..247&inTrypsin,262..523&5BPF-5,524..666&RicinB-4	5BPF-5+RicinB-4
MFE2146097.1	Streptomyces_sp._NPDC059456_NPDC059456	SP+inTrypsin+6BPF-1+6BPF-1	1..32&SP,35..243&inTrypsin,249..531&6BPF-1,532..817&6BPF-1	6BPF-1+6BPF-1
MFE2146096.1	Streptomyces_sp._NPDC059456_NPDC059456	SP+inTrypsin+6BPF-3	1..33&SP,36..253&inTrypsin,247..545&6BPF-3	6BPF-3
MFE2143634.1	Streptomyces_sp._NPDC059456_NPDC059456	SP+inTrypsin+7BPF-6	1..33&SP,36..244&inTrypsin,245..353&7BPF-6	7BPF-6
MFE2164630.1	Streptomyces_sp._NPDC059447_NPDC059447	SP+inTrypsin+5BPF-12	1..31&SP,34..251&inTrypsin,253..510&5BPF-12	5BPF-12
MFE2597794.1	Streptomyces_sp._NPDC059396_NPDC059396	SP+inTrypsin+7BPF-4	1..31&SP,34..253&inTrypsin,255..732&7BPF-4	7BPF-4
MFE2478757.1	Streptomyces_sp._NPDC059389_NPDC059389	SP+inTrypsin+5BPF-6	1..33&SP,36..246&inTrypsin,247..524&5BPF-6	5BPF-6
MFE2478758.1	Streptomyces_sp._NPDC059389_NPDC059389	SP+inTrypsin+6BPF-1+6BPF-1	1..33&SP,36..244&inTrypsin,250..532&6BPF-1,533..818&6BPF-1	6BPF-1+6BPF-1
MFE2478756.1	Streptomyces_sp._NPDC059389_NPDC059389	SP+GDSL-1+5BPF-6	1..28&SP,34..244&GDSL-1,245..518&5BPF-6	GDSL-1+5BPF-6
MFE2323331.1	Streptomyces_sp._NPDC059385_NPDC059385	SP+inTrypsin+5BPF-12	1..31&SP,34..251&inTrypsin,253..510&5BPF-12	5BPF-12
MFE2326258.1	Streptomyces_sp._NPDC059385_NPDC059385	SP+inTrypsin+5BPF-6	1..33&SP,36..243&inTrypsin,247..524&5BPF-6	5BPF-6
MFE2326259.1	Streptomyces_sp._NPDC059385_NPDC059385	SP+GDSL-1+5BPF-6	1..28&SP,34..244&GDSL-1,245..327&5BPF-6	GDSL-1+5BPF-6
MFE2528587.1	Streptomyces_sp._NPDC059382_NPDC059382	SP+inTrypsin+5BPF-5	1..19&SP,16..228&inTrypsin,235..491&5BPF-5	5BPF-5
MFE2523969.1	Streptomyces_sp._NPDC059382_NPDC059382	SP+inTrypsin+5BPF-6	1..33&SP,36..243&inTrypsin,247..523&5BPF-6	5BPF-6
MFE2523975.1	Streptomyces_sp._NPDC059382_NPDC059382	SP+inTrypsin+5BPF-7	1..28&SP,31..245&inTrypsin,245..508&5BPF-7	5BPF-7
MFE2523970.1	Streptomyces_sp._NPDC059382_NPDC059382	SP+inTrypsin+6BPF-3	1..33&SP,36..243&inTrypsin,247..545&6BPF-3	6BPF-3
MFE2523971.1	Streptomyces_sp._NPDC059382_NPDC059382	SP+inTrypsin+Bulb-lectin+Bulb-lectin+RicinB-6	1..17&SP,20..228&inTrypsin,231..355&Bulb-lectin,356..466&Bulb-lectin,465..584&RicinB-6	Bulb-lectin+Bulb-lectin+RicinB-6
MFE2527634.1	Streptomyces_sp._NPDC059382_NPDC059382	SP+UmbB+inTrypsin+6BPF-2	1..19&SP,40..151&UmbB,161..375&inTrypsin,387..766&6BPF-2	6BPF-2
MFE2528421.1	Streptomyces_sp._NPDC059382_NPDC059382	SP+UmbB+inTrypsin+6BPF-3	1..29&SP,49..163&UmbB,185..395&inTrypsin,394..691&6BPF-3	6BPF-3
MFE2523968.1	Streptomyces_sp._NPDC059382_NPDC059382	SP+GDSL-1+5BPF-6	1..28&SP,34..244&GDSL-1,245..519&5BPF-6	GDSL-1+5BPF-6
MFE2527635.1	Streptomyces_sp._NPDC059382_NPDC059382	SP+GDSL-2+5BPF-4	1..37&SP,399..607&GDSL-2,608..850&5BPF-4	GDSL-2+5BPF-4
MFE2585816.1	Streptomyces_sp._NPDC059378_NPDC059378	SP+inTrypsin+5BPF-8	1..24&SP,35..247&inTrypsin,252..412&5BPF-8	5BPF-8
MFE2585814.1	Streptomyces_sp._NPDC059378_NPDC059378	SP+inTrypsin+6BPF-2	1..24&SP,34..251&inTrypsin,251..612&6BPF-2	6BPF-2
MFE2587230.1	Streptomyces_sp._NPDC059378_NPDC059378	SP+inTrypsin+7BPF-4	1..32&SP,39..256&inTrypsin,258..734&7BPF-4	7BPF-4
MFE2548229.1	Streptomyces_sp._NPDC059355_NPDC059355	SP+inTrypsin+5BPF-5+RicinB-4	1..31&SP,33..248&inTrypsin,262..523&5BPF-5,524..667&RicinB-4	5BPF-5+RicinB-4
MFE2549859.1	Streptomyces_sp._NPDC059355_NPDC059355	SP+inTrypsin+5BPF-6	1..33&SP,36..247&inTrypsin,249..526&5BPF-6	5BPF-6
MFE2549858.1	Streptomyces_sp._NPDC059355_NPDC059355	SP+inTrypsin+6BPF-1	1..37&SP,38..249&inTrypsin,256..541&6BPF-1	6BPF-1
MFE2547025.1	Streptomyces_sp._NPDC059355_NPDC059355	SP+inTrypsin+6BPF-3	1..31&SP,34..238&inTrypsin,245..542&6BPF-3	6BPF-3
MFE2551950.1	Streptomyces_sp._NPDC059355_NPDC059355	SP+inTrypsin+Bulb-lectin+Bulb-lectin	1..40&SP,43..248&inTrypsin,251..378&Bulb-lectin,379..501&Bulb-lectin	Bulb-lectin+Bulb-lectin
MFE2560345.1	Streptomyces_sp._NPDC059352_NPDC059352	SP+inTrypsin+6BPF-2	1..29&SP,37..243&inTrypsin,255..506&6BPF-2	6BPF-2
MFE2823457.1	Streptomyces_sp._NPDC059271_NPDC059271	SP+inTrypsin+7BPF-4	1..31&SP,34..254&inTrypsin,255..742&7BPF-4	7BPF-4
MFE2942885.1	Streptomyces_sp._NPDC059255_NPDC059255	SP+inTrypsin+7BPF-4	1..30&SP,40..251&inTrypsin,256..737&7BPF-4	7BPF-4
MFE3467743.1	Streptomyces_sp._NPDC059185_NPDC059185	SP+UmbB+inTrypsin+6BPF-3	1..18&SP,44..155&UmbB,168..385&inTrypsin,384..683&6BPF-3	6BPF-3
MFE3329319.1	Streptomyces_sp._NPDC059176_NPDC059176	SP+inTrypsin+7BPF-4	1..30&SP,33..247&inTrypsin,244..719&7BPF-4	7BPF-4
MFE3329867.1	Streptomyces_sp._NPDC059176_NPDC059176	SP+inTrypsin+Bulb-lectin+6BPF-4	1..30&SP,33..240&inTrypsin,249..356&Bulb-lectin,353..711&6BPF-4	Bulb-lectin+6BPF-4
MFE3329793.1	Streptomyces_sp._NPDC059176_NPDC059176	SP+inTrypsin+unclassifiedBetaPropeller	1..31&SP,34..251&inTrypsin,360..428&unclassifiedBetaPropeller	unclassifiedBetaPropeller
MFE3323400.1	Streptomyces_sp._NPDC059176_NPDC059176	SP+UmbB+inTrypsin+5BPF-12	1..28&SP,46..164&UmbB,178..386&inTrypsin,388..643&5BPF-12	5BPF-12
MFE3497397.1	Streptomyces_sp._NPDC059175_NPDC059175	SP+inTrypsin+7BPF-4	1..30&SP,33..247&inTrypsin,244..719&7BPF-4	7BPF-4
MFE3497713.1	Streptomyces_sp._NPDC059175_NPDC059175	SP+inTrypsin+Bulb-lectin+6BPF-4	1..31&SP,34..251&inTrypsin,251..358&Bulb-lectin,355..710&6BPF-4	Bulb-lectin+6BPF-4
MFE3497804.1	Streptomyces_sp._NPDC059175_NPDC059175	SP+UmbB+inTrypsin+5BPF-12	1..28&SP,46..164&UmbB,178..386&inTrypsin,388..643&5BPF-12	5BPF-12
MFE3369950.1	Streptomyces_sp._NPDC059173_NPDC059173	6BPF-2	1..125&6BPF-2	6BPF-2
MFE3368813.1	Streptomyces_sp._NPDC059173_NPDC059173	inTrypsin+5BPF-12	5..221&inTrypsin,224..480&5BPF-12	5BPF-12
MFE3370006.1	Streptomyces_sp._NPDC059173_NPDC059173	SP+inTrypsin+5BPF-8	1..18&SP,21..227&inTrypsin,231..303&5BPF-8	5BPF-8
MFE3369951.1	Streptomyces_sp._NPDC059173_NPDC059173	SP+inTrypsin+6BPF-2	1..32&SP,35..256&inTrypsin,253..458&6BPF-2	6BPF-2
MFE3372419.1	Streptomyces_sp._NPDC059173_NPDC059173	SP+inTrypsin+7BPF-4	1..31&SP,34..249&inTrypsin,253..724&7BPF-4	7BPF-4
MFE3373416.1	Streptomyces_sp._NPDC059173_NPDC059173	SP+inTrypsin+7BPF-4	1..42&SP,33..250&inTrypsin,254..735&7BPF-4	7BPF-4
MFE3429638.1	Streptomyces_sp._NPDC059171_NPDC059171	inTrypsin+5BPF-12	5..221&inTrypsin,224..480&5BPF-12	5BPF-12
MFE3432796.1	Streptomyces_sp._NPDC059171_NPDC059171	SP+inTrypsin+7BPF-4	1..42&SP,33..250&inTrypsin,254..735&7BPF-4	7BPF-4
MFE3643574.1	Streptomyces_sp._NPDC059169_NPDC059169	SP+inTrypsin+5BPF-4	1..38&SP,35..258&inTrypsin,259..504&5BPF-4	5BPF-4
MFE3645200.1	Streptomyces_sp._NPDC059169_NPDC059169	SP+inTrypsin+7BPF-4	1..30&SP,33..247&inTrypsin,244..719&7BPF-4	7BPF-4
MFE3646157.1	Streptomyces_sp._NPDC059169_NPDC059169	SP+inTrypsin+Bulb-lectin+6BPF-4	1..31&SP,34..251&inTrypsin,251..358&Bulb-lectin,355..710&6BPF-4	Bulb-lectin+6BPF-4
MFE3640749.1	Streptomyces_sp._NPDC059169_NPDC059169	SP+UmbB+inTrypsin+5BPF-12	1..28&SP,46..164&UmbB,178..386&inTrypsin,388..643&5BPF-12	5BPF-12
MFE3657871.1	Streptomyces_sp._NPDC059165_NPDC059165	SP+inTrypsin+5BPF-4	1..38&SP,35..258&inTrypsin,259..504&5BPF-4	5BPF-4
MFE3659737.1	Streptomyces_sp._NPDC059165_NPDC059165	SP+inTrypsin+7BPF-4	1..30&SP,33..247&inTrypsin,244..719&7BPF-4	7BPF-4
MFE3656503.1	Streptomyces_sp._NPDC059165_NPDC059165	SP+UmbB+inTrypsin+5BPF-12	1..28&SP,46..164&UmbB,178..386&inTrypsin,388..643&5BPF-12	5BPF-12
MFE3662541.1	Streptomyces_sp._NPDC059164_NPDC059164	inTrypsin+5BPF-12	5..221&inTrypsin,224..480&5BPF-12	5BPF-12
MFE3662608.1	Streptomyces_sp._NPDC059164_NPDC059164	SP+inTrypsin+5BPF-4	1..60&SP,51..275&inTrypsin,275..519&5BPF-4	5BPF-4
MFE3665486.1	Streptomyces_sp._NPDC059164_NPDC059164	SP+inTrypsin+6BPF-2	1..30&SP,36..253&inTrypsin,250..447&6BPF-2	6BPF-2
MFE3666336.1	Streptomyces_sp._NPDC059164_NPDC059164	SP+inTrypsin+7BPF-4	1..42&SP,33..250&inTrypsin,254..735&7BPF-4	7BPF-4
MFE3907725.1	Streptomyces_sp._NPDC059153_NPDC059153	SP+inTrypsin+6BPF-3	1..32&SP,35..247&inTrypsin,250..549&6BPF-3	6BPF-3
MFE4016122.1	Streptomyces_sp._NPDC059101_NPDC059101	SP+Laminin_G_3+Laminin_G_3+GDPD	1..27&SP,46..260&Laminin_G_3,261..481&Laminin_G_3,482..709&GDPD	Laminin_G_3+Laminin_G_3+GDPD
MFE4016123.1	Streptomyces_sp._NPDC059101_NPDC059101	UmbB+inTrypsin+Laminin_G_3+Laminin_G_3+Laminin_G_3	2..112&UmbB,126..326&inTrypsin,326..540&Laminin_G_3,541..762&Laminin_G_3,763..978&Laminin_G_3	Laminin_G_3+Laminin_G_3+Laminin_G_3
MFD9797954.1	Streptomyces_sp._NPDC059071_NPDC059071	SP+inTrypsin+5BPF-12	1..30&SP,35..247&inTrypsin,250..505&5BPF-12	5BPF-12
MFD9802098.1	Streptomyces_sp._NPDC059071_NPDC059071	SP+inTrypsin+Bulb-lectin+Bulb-lectin+RicinB-6	1..33&SP,36..248&inTrypsin,246..370&Bulb-lectin,371..484&Bulb-lectin,483..603&RicinB-6	Bulb-lectin+Bulb-lectin+RicinB-6
MFD9794670.1	Streptomyces_sp._NPDC059070_NPDC059070	SP+inTrypsin+5BPF-5	1..31&SP,34..274&inTrypsin,274..532&5BPF-5	5BPF-5
MFD9797061.1	Streptomyces_sp._NPDC059070_NPDC059070	SP+inTrypsin+Bulb-lectin+Bulb-lectin+RicinB-6	1..33&SP,36..248&inTrypsin,246..372&Bulb-lectin,373..487&Bulb-lectin,486..607&RicinB-6	Bulb-lectin+Bulb-lectin+RicinB-6
MFD9797060.1	Streptomyces_sp._NPDC059070_NPDC059070	SP+inTrypsin+RicinB-3	1..33&SP,36..243&inTrypsin,246..383&RicinB-3	RicinB-3
MFD9794671.1	Streptomyces_sp._NPDC059070_NPDC059070	SP+5BPF-11	1..34&SP,61..305&5BPF-11	5BPF-11
MFE0098842.1	Streptomyces_sp._NPDC059009_NPDC059009	SP+inTrypsin+5BPF-10	1..21&SP,23..248&inTrypsin,254..520&5BPF-10	5BPF-10
MFE0099805.1	Streptomyces_sp._NPDC059009_NPDC059009	SP+Laminin_G_3+Laminin_G_3+GDPD	1..28&SP,42..256&Laminin_G_3,257..477&Laminin_G_3,478..704&GDPD	Laminin_G_3+Laminin_G_3+GDPD
MFE0099806.1	Streptomyces_sp._NPDC059009_NPDC059009	SP+UmbB+inTrypsin+Laminin_G_3+Laminin_G_3+Laminin_G_3	1..35&SP,53..172&UmbB,187..384&inTrypsin,386..600&Laminin_G_3,601..822&Laminin_G_3,823..1038&Laminin_G_3	Laminin_G_3+Laminin_G_3+Laminin_G_3
MFE1771394.1	Streptomyces_sp._NPDC059008_NPDC059008	inTrypsin+5BPF-10	8..231&inTrypsin,235..508&5BPF-10	5BPF-10
MFE1775082.1	Streptomyces_sp._NPDC059008_NPDC059008	SP+inTrypsin+5BPF-7	1..27&SP,35..248&inTrypsin,248..512&5BPF-7	5BPF-7
MFE0177282.1	Streptomyces_sp._NPDC059002_NPDC059002	SP+UmbB+inTrypsin+Laminin_G_3	1..35&SP,53..171&UmbB,185..383&inTrypsin,385..463&Laminin_G_3	Laminin_G_3
MFE0276035.1	Streptomyces_sp._NPDC058992_NPDC058992	SP+inTrypsin+5BPF-12	1..30&SP,33..254&inTrypsin,255..511&5BPF-12	5BPF-12
MFE0276034.1	Streptomyces_sp._NPDC058992_NPDC058992	SP+inTrypsin+Bulb-lectin+6BPF-4	1..34&SP,34..250&inTrypsin,251..358&Bulb-lectin,355..709&6BPF-4	Bulb-lectin+6BPF-4
MFE0187908.1	Streptomyces_sp._NPDC058989_NPDC058989	inTrypsin+5BPF-10	8..231&inTrypsin,235..508&5BPF-10	5BPF-10
MFE0193674.1	Streptomyces_sp._NPDC058989_NPDC058989	SP+inTrypsin+5BPF-7	1..27&SP,35..248&inTrypsin,248..512&5BPF-7	5BPF-7
MFE0202012.1	Streptomyces_sp._NPDC058985_NPDC058985	6BPF-2	1..202&6BPF-2	6BPF-2
MFE0202011.1	Streptomyces_sp._NPDC058985_NPDC058985	SP+inTrypsin+6BPF-2	1..36&SP,39..253&inTrypsin,248..365&6BPF-2	6BPF-2
MFE0207727.1	Streptomyces_sp._NPDC058985_NPDC058985	SP+inTrypsin+7BPF-4	1..30&SP,37..252&inTrypsin,256..737&7BPF-4	7BPF-4
MFE0508843.1	Streptomyces_sp._NPDC058964_NPDC058964	inTrypsin+5BPF-10	12..209&inTrypsin,213..397&5BPF-10	5BPF-10
MFE0510722.1	Streptomyces_sp._NPDC058964_NPDC058964	inTrypsin+5BPF-10	2..198&inTrypsin,203..252&5BPF-10	5BPF-10
MFE0684993.1	Streptomyces_sp._NPDC058961_NPDC058961	SP+inTrypsin+5BPF-5	1..26&SP,34..246&inTrypsin,262..523&5BPF-5	5BPF-5
MFE0336420.1	Streptomyces_sp._NPDC058955_NPDC058955	inTrypsin+6BPF-1+6BPF-1	12..220&inTrypsin,226..507&6BPF-1,508..792&6BPF-1	6BPF-1+6BPF-1
MFE0336423.1	Streptomyces_sp._NPDC058955_NPDC058955	SP+inTrypsin+RicinB-3	1..32&SP,35..241&inTrypsin,245..382&RicinB-3	RicinB-3
MFE0692386.1	Streptomyces_sp._NPDC058869_NPDC058869	inTrypsin+5BPF-12	5..221&inTrypsin,224..480&5BPF-12	5BPF-12
MFE0698095.1	Streptomyces_sp._NPDC058869_NPDC058869	SP+inTrypsin+7BPF-4	1..42&SP,33..250&inTrypsin,254..735&7BPF-4	7BPF-4
MFE0772824.1	Streptomyces_sp._NPDC058861_NPDC058861	SP+UmbB+inTrypsin+5BPF-7	1..26&SP,41..155&UmbB,164..376&inTrypsin,376..640&5BPF-7	5BPF-7
MFE0737469.1	Streptomyces_sp._NPDC058855_NPDC058855	SP+UmbB+inTrypsin+6BPF-3	1..28&SP,48..166&UmbB,172..391&inTrypsin,395..693&6BPF-3	6BPF-3
MFE0812959.1	Streptomyces_sp._NPDC058848_NPDC058848	SP+inTrypsin+7BPF-4	1..30&SP,41..249&inTrypsin,253..735&7BPF-4	7BPF-4
MFE0823008.1	Streptomyces_sp._NPDC058847_NPDC058847	SP+inTrypsin+7BPF-4	1..30&SP,41..249&inTrypsin,253..735&7BPF-4	7BPF-4
MFE0805761.1	Streptomyces_sp._NPDC058834_NPDC058834	SP+inTrypsin+7BPF-4	1..30&SP,41..252&inTrypsin,256..737&7BPF-4	7BPF-4
MFE1038277.1	Streptomyces_sp._NPDC058832_NPDC058832	SP+inTrypsin+7BPF-4	1..30&SP,41..249&inTrypsin,253..735&7BPF-4	7BPF-4
MFE1156515.1	Streptomyces_sp._NPDC058830_NPDC058830	SP+inTrypsin+7BPF-4	1..30&SP,41..249&inTrypsin,253..735&7BPF-4	7BPF-4
MFE1161339.1	Streptomyces_sp._NPDC058829_NPDC058829	SP+inTrypsin+7BPF-4	1..30&SP,41..249&inTrypsin,253..735&7BPF-4	7BPF-4
MFE0939876.1	Streptomyces_sp._NPDC058828_NPDC058828	SP+inTrypsin+7BPF-4	1..30&SP,41..249&inTrypsin,253..735&7BPF-4	7BPF-4
MFE0971478.1	Streptomyces_sp._NPDC058826_NPDC058826	SP+inTrypsin+7BPF-4	1..30&SP,41..249&inTrypsin,253..735&7BPF-4	7BPF-4
MFE0834205.1	Streptomyces_sp._NPDC058825_NPDC058825	SP+inTrypsin+7BPF-4	1..30&SP,41..249&inTrypsin,253..735&7BPF-4	7BPF-4
MFE1026607.1	Streptomyces_sp._NPDC058818_NPDC058818	SP+inTrypsin+7BPF-4	1..30&SP,36..252&inTrypsin,256..737&7BPF-4	7BPF-4
MFE0910929.1	Streptomyces_sp._NPDC058812_NPDC058812	SP+inTrypsin+7BPF-4	1..30&SP,41..252&inTrypsin,256..737&7BPF-4	7BPF-4
MFE1030650.1	Streptomyces_sp._NPDC058807_NPDC058807	SP+inTrypsin+7BPF-4	1..30&SP,41..249&inTrypsin,253..735&7BPF-4	7BPF-4
MFE1178238.1	Streptomyces_sp._NPDC058796_NPDC058796	SP+inTrypsin+7BPF-4	1..30&SP,41..249&inTrypsin,253..735&7BPF-4	7BPF-4
MFE1014991.1	Streptomyces_sp._NPDC058794_NPDC058794	SP+inTrypsin+7BPF-4	1..30&SP,41..249&inTrypsin,253..735&7BPF-4	7BPF-4
MFE1118834.1	Streptomyces_sp._NPDC058793_NPDC058793	SP+inTrypsin+7BPF-4	1..30&SP,41..249&inTrypsin,253..735&7BPF-4	7BPF-4
MFE1070605.1	Streptomyces_sp._NPDC058783_NPDC058783	6BPF-2	1..231&6BPF-2	6BPF-2
MFE1074228.1	Streptomyces_sp._NPDC058783_NPDC058783	inTrypsin+7BPF-4	16..229&inTrypsin,233..714&7BPF-4	7BPF-4
MFE1070604.1	Streptomyces_sp._NPDC058783_NPDC058783	SP+inTrypsin+6BPF-2	1..45&SP,55..262&inTrypsin,258..416&6BPF-2	6BPF-2
MFE1070613.1	Streptomyces_sp._NPDC058783_NPDC058783	SP+inTrypsin+Bulb-lectin+6BPF-4	1..30&SP,37..246&inTrypsin,248..355&Bulb-lectin,352..705&6BPF-4	Bulb-lectin+6BPF-4
MFE1172260.1	Streptomyces_sp._NPDC058773_NPDC058773	Laminin_G_3+GDPD	1..206&Laminin_G_3,207..436&GDPD	Laminin_G_3+GDPD
MFE1172261.1	Streptomyces_sp._NPDC058773_NPDC058773	SP+UmbB+inTrypsin+Laminin_G_3	1..28&SP,53..166&UmbB,180..380&inTrypsin,381..454&Laminin_G_3	Laminin_G_3
MFE1200422.1	Streptomyces_sp._NPDC058762_NPDC058762	SP+inTrypsin+6BPF-4	1..33&SP,36..260&inTrypsin,261..606&6BPF-4	6BPF-4
MFE1268805.1	Streptomyces_sp._NPDC058758_NPDC058758	SP+inTrypsin+7BPF-4	1..24&SP,40..248&inTrypsin,252..734&7BPF-4	7BPF-4
MFE1309070.1	Streptomyces_sp._NPDC058755_NPDC058755	SP+inTrypsin+5BPF-5	1..34&SP,37..260&inTrypsin,266..519&5BPF-5	5BPF-5
MFE1295702.1	Streptomyces_sp._NPDC058731_NPDC058731	SP+inTrypsin+6BPF-3	1..31&SP,33..246&inTrypsin,250..549&6BPF-3	6BPF-3
MFE1714353.1	Streptomyces_sp._NPDC058728_NPDC058728	inTrypsin+5BPF-6	2..102&inTrypsin,106..382&5BPF-6	5BPF-6
MFE1714528.1	Streptomyces_sp._NPDC058728_NPDC058728	inTrypsin+Bulb-lectin+Bulb-lectin+RicinB-6	43..250&inTrypsin,254..372&Bulb-lectin,373..486&Bulb-lectin,485..604&RicinB-6	Bulb-lectin+Bulb-lectin+RicinB-6
MFE1715049.1	Streptomyces_sp._NPDC058728_NPDC058728	SP+inTrypsin+6BPF-3	1..50&SP,53..259&inTrypsin,264..564&6BPF-3	6BPF-3
MFE1714352.1	Streptomyces_sp._NPDC058728_NPDC058728	SP+GDSL-1+5BPF-6	1..23&SP,29..239&GDSL-1,240..513&5BPF-6	GDSL-1+5BPF-6
MFE1510134.1	Streptomyces_sp._NPDC058726_NPDC058726	SP+inTrypsin+7BPF-4	1..30&SP,41..249&inTrypsin,253..735&7BPF-4	7BPF-4
MFD3327276.1	Streptomyces_sp._NPDC058701_NPDC058701	SP+inTrypsin+6BPF-3	1..27&SP,36..243&inTrypsin,247..548&6BPF-3	6BPF-3
MFD3626132.1	Streptomyces_sp._NPDC058698_NPDC058698	SP+inTrypsin+7BPF-4	1..30&SP,41..249&inTrypsin,253..735&7BPF-4	7BPF-4
MFD3728905.1	Streptomyces_sp._NPDC058671_NPDC058671	SP+UmbB+inTrypsin+6BPF-3	1..28&SP,48..166&UmbB,170..394&inTrypsin,395..693&6BPF-3	6BPF-3
MFD3729665.1	Streptomyces_sp._NPDC058671_NPDC058671	UmbB+inTrypsin+6BPF-3	30..144&UmbB,168..373&inTrypsin,372..668&6BPF-3	6BPF-3
MFD3571568.1	Streptomyces_sp._NPDC058667_NPDC058667	UmbB+inTrypsin+6BPF-3	30..144&UmbB,168..373&inTrypsin,372..668&6BPF-3	6BPF-3
MFD3637510.1	Streptomyces_sp._NPDC058664_NPDC058664	SP+UmbB+inTrypsin+6BPF-3	1..29&SP,49..163&UmbB,187..393&inTrypsin,394..692&6BPF-3	6BPF-3
MFD3538187.1	Streptomyces_sp._NPDC058662_NPDC058662	SP+inTrypsin+5BPF-6	1..33&SP,36..247&inTrypsin,247..522&5BPF-6	5BPF-6
MFD3538186.1	Streptomyces_sp._NPDC058662_NPDC058662	SP+PLDc_2	1..27&SP,324..451&PLDc_2	PLDc_2
MFD3538189.1	Streptomyces_sp._NPDC058662_NPDC058662	SP+UmbB+inTrypsin+5BPF-6	1..27&SP,50..161&UmbB,172..383&inTrypsin,388..664&5BPF-6	5BPF-6
MFD3538188.1	Streptomyces_sp._NPDC058662_NPDC058662	SP+GDSL-1+5BPF-6	1..20&SP,37..245&GDSL-1,246..526&5BPF-6	GDSL-1+5BPF-6
MFD3537503.1	Streptomyces_sp._NPDC058661_NPDC058661	SP+UmbB+inTrypsin+6BPF-3	1..29&SP,49..163&UmbB,187..393&inTrypsin,394..692&6BPF-3	6BPF-3
MFD3547887.1	Streptomyces_sp._NPDC058655_NPDC058655	SP+inTrypsin+5BPF-6	1..33&SP,36..246&inTrypsin,247..525&5BPF-6	5BPF-6
MFD3547888.1	Streptomyces_sp._NPDC058655_NPDC058655	SP+inTrypsin+6BPF-3	1..35&SP,36..243&inTrypsin,247..545&6BPF-3	6BPF-3
MFD3548610.1	Streptomyces_sp._NPDC058655_NPDC058655	SP+UmbB+inTrypsin+5BPF-6	1..27&SP,45..159&UmbB,180..384&inTrypsin,387..663&5BPF-6	5BPF-6
MFD3547886.1	Streptomyces_sp._NPDC058655_NPDC058655	SP+GDSL-1+5BPF-6	1..28&SP,34..243&GDSL-1,244..530&5BPF-6	GDSL-1+5BPF-6
MFD3548609.1	Streptomyces_sp._NPDC058655_NPDC058655	SP+GDSL-1+5BPF-6	1..28&SP,34..244&GDSL-1,245..518&5BPF-6	GDSL-1+5BPF-6
MFD3525789.1	Streptomyces_sp._NPDC058653_NPDC058653	SP+inTrypsin+5BPF-2+7BPF-1	1..28&SP,36..257&inTrypsin,258..518&5BPF-2,520..850&7BPF-1	5BPF-2+7BPF-1
MFD3734522.1	Streptomyces_sp._NPDC058632_NPDC058632	inTrypsin+7BPF-4	16..236&inTrypsin,237..710&7BPF-4	7BPF-4
MFD3734521.1	Streptomyces_sp._NPDC058632_NPDC058632	SP+inTrypsin+RicinB-1	1..28&SP,31..246&inTrypsin,247..411&RicinB-1	RicinB-1
MFD3825999.1	Streptomyces_sp._NPDC058625_NPDC058625	inTrypsin+7BPF-4	16..236&inTrypsin,237..710&7BPF-4	7BPF-4
MFD3826000.1	Streptomyces_sp._NPDC058625_NPDC058625	SP+inTrypsin+RicinB-1	1..28&SP,31..246&inTrypsin,247..411&RicinB-1	RicinB-1
MFD3869979.1	Streptomyces_sp._NPDC058623_NPDC058623	SP+inTrypsin+5BPF-6	1..33&SP,36..246&inTrypsin,247..524&5BPF-6	5BPF-6
MFD3869976.1	Streptomyces_sp._NPDC058623_NPDC058623	SP+inTrypsin+RicinB-3	1..33&SP,36..240&inTrypsin,246..383&RicinB-3	RicinB-3
MFD3869978.1	Streptomyces_sp._NPDC058623_NPDC058623	SP+GDSL-1+5BPF-6	1..27&SP,33..243&GDSL-1,244..518&5BPF-6	GDSL-1+5BPF-6
MFD3760796.1	Streptomyces_sp._NPDC058622_NPDC058622	SP+inTrypsin+5BPF-1	1..31&SP,34..246&inTrypsin,245..470&5BPF-1	5BPF-1
MFD3760794.1	Streptomyces_sp._NPDC058622_NPDC058622	SP+inTrypsin+6BPF-3	1..50&SP,53..259&inTrypsin,264..564&6BPF-3	6BPF-3
MFD3833886.1	Streptomyces_sp._NPDC058621_NPDC058621	inTrypsin+Bulb-lectin+Bulb-lectin+RicinB-6	24..231&inTrypsin,235..353&Bulb-lectin,354..467&Bulb-lectin,466..585&RicinB-6	Bulb-lectin+Bulb-lectin+RicinB-6
MFD3831733.1	Streptomyces_sp._NPDC058621_NPDC058621	SP+inTrypsin+6BPF-3	1..21&SP,24..230&inTrypsin,235..535&6BPF-3	6BPF-3
MFD3831734.1	Streptomyces_sp._NPDC058621_NPDC058621	SP+inTrypsin+6BPF-3	1..31&SP,34..250&inTrypsin,245..541&6BPF-3	6BPF-3
MFD3656133.1	Streptomyces_sp._NPDC058620_NPDC058620	SP+UmbB+inTrypsin+7BPF-4	1..21&SP,41..155&UmbB,164..379&inTrypsin,385..856&7BPF-4	7BPF-4
MFD3805818.1	Streptomyces_sp._NPDC058619_NPDC058619	inTrypsin+6BPF-3	5..149&inTrypsin,144..440&6BPF-3	6BPF-3
MFD3808644.1	Streptomyces_sp._NPDC058619_NPDC058619	inTrypsin+Bulb-lectin+Bulb-lectin+RicinB-6	37..244&inTrypsin,248..366&Bulb-lectin,367..480&Bulb-lectin,479..598&RicinB-6	Bulb-lectin+Bulb-lectin+RicinB-6
MFD3805817.1	Streptomyces_sp._NPDC058619_NPDC058619	SP+inTrypsin+6BPF-3	1..21&SP,24..230&inTrypsin,235..535&6BPF-3	6BPF-3
MFD3940398.1	Streptomyces_sp._NPDC058618_NPDC058618	inTrypsin+Bulb-lectin+Bulb-lectin+RicinB-6	43..250&inTrypsin,254..372&Bulb-lectin,373..486&Bulb-lectin,485..604&RicinB-6	Bulb-lectin+Bulb-lectin+RicinB-6
MFD3940577.1	Streptomyces_sp._NPDC058618_NPDC058618	SP+inTrypsin+6BPF-3	1..50&SP,53..259&inTrypsin,264..564&6BPF-3	6BPF-3
MFD3940579.1	Streptomyces_sp._NPDC058618_NPDC058618	SP+inTrypsin+6BPF-3	1..31&SP,34..250&inTrypsin,245..435&6BPF-3	6BPF-3
MFD3931547.1	Streptomyces_sp._NPDC058614_NPDC058614	SP+inTrypsin+7BPF-4	1..31&SP,32..243&inTrypsin,243..724&7BPF-4	7BPF-4
MFD3932826.1	Streptomyces_sp._NPDC058614_NPDC058614	SP+inTrypsin+7BPF-4	1..31&SP,34..251&inTrypsin,255..737&7BPF-4	7BPF-4
MFD3681158.1	Streptomyces_sp._NPDC058613_NPDC058613	SP+inTrypsin+RicinB-3	1..33&SP,36..242&inTrypsin,245..344&RicinB-3	RicinB-3
MFD3680930.1	Streptomyces_sp._NPDC058613_NPDC058613	SP+UmbB+inTrypsin+6BPF-3	1..26&SP,51..168&UmbB,192..399&inTrypsin,398..695&6BPF-3	6BPF-3
MFD3780811.1	Streptomyces_sp._NPDC058612_NPDC058612	SP+inTrypsin+6BPF-3	1..50&SP,53..259&inTrypsin,264..564&6BPF-3	6BPF-3
MFD3779719.1	Streptomyces_sp._NPDC058612_NPDC058612	SP+inTrypsin+RicinB-3	1..33&SP,36..242&inTrypsin,245..335&RicinB-3	RicinB-3
MFD4045512.1	Streptomyces_sp._NPDC058611_NPDC058611	SP+inTrypsin+6BPF-3	1..31&SP,34..250&inTrypsin,245..435&6BPF-3	6BPF-3
MFD4045514.1	Streptomyces_sp._NPDC058611_NPDC058611	SP+inTrypsin+6BPF-3	1..50&SP,53..259&inTrypsin,264..564&6BPF-3	6BPF-3
MFD4050562.1	Streptomyces_sp._NPDC058611_NPDC058611	SP+UmbB+inTrypsin+Bulb-lectin+Bulb-lectin+RicinB-6	1..42&SP,55..167&UmbB,173..380&inTrypsin,384..502&Bulb-lectin,503..616&Bulb-lectin,615..734&RicinB-6	Bulb-lectin+Bulb-lectin+RicinB-6
MFD3916731.1	Streptomyces_sp._NPDC058603_NPDC058603	SP+inTrypsin+6BPF-2	1..31&SP,34..247&inTrypsin,249..613&6BPF-2	6BPF-2
MFD3996050.1	Streptomyces_sp._NPDC058583_NPDC058583	SP+UmbB+inTrypsin+6BPF-3	1..18&SP,44..155&UmbB,168..385&inTrypsin,384..683&6BPF-3	6BPF-3
MFD3944322.1	Streptomyces_sp._NPDC058579_NPDC058579	SP+inTrypsin+Bulb-lectin+Bulb-lectin+RicinB-6	1..36&SP,39..246&inTrypsin,250..374&Bulb-lectin,375..488&Bulb-lectin,487..608&RicinB-6	Bulb-lectin+Bulb-lectin+RicinB-6
MFD4143138.1	Streptomyces_sp._NPDC058572_NPDC058572	SP+inTrypsin+5BPF-9	1..29&SP,35..245&inTrypsin,250..512&5BPF-9	5BPF-9
MFD4317169.1	Streptomyces_sp._NPDC058548_NPDC058548	SP+UmbB+inTrypsin+6BPF-3	1..18&SP,44..155&UmbB,168..385&inTrypsin,384..683&6BPF-3	6BPF-3
MFD4235770.1	Streptomyces_sp._NPDC058542_NPDC058542	SP+inTrypsin+6BPF-2	1..31&SP,34..255&inTrypsin,252..615&6BPF-2	6BPF-2
MFD4262603.1	Streptomyces_sp._NPDC058534_NPDC058534	SP+inTrypsin+7BPF-4	1..24&SP,38..252&inTrypsin,256..737&7BPF-4	7BPF-4
MFD4630283.1	Streptomyces_sp._NPDC058473_NPDC058473	SP+inTrypsin+7BPF-4	1..27&SP,44..254&inTrypsin,256..740&7BPF-4	7BPF-4
MFD4790326.1	Streptomyces_sp._NPDC058459_NPDC058459	SP+inTrypsin+5BPF-6	1..33&SP,36..247&inTrypsin,247..410&5BPF-6	5BPF-6
MFD4790327.1	Streptomyces_sp._NPDC058459_NPDC058459	SP+inTrypsin+6BPF-1	1..35&SP,36..244&inTrypsin,250..531&6BPF-1	6BPF-1
MFD4790328.1	Streptomyces_sp._NPDC058459_NPDC058459	SP+inTrypsin+6BPF-3	1..31&SP,36..236&inTrypsin,240..539&6BPF-3	6BPF-3
MFD4956614.1	Streptomyces_sp._NPDC058451_NPDC058451	SP+inTrypsin+6BPF-2	1..26&SP,35..249&inTrypsin,251..554&6BPF-2	6BPF-2
MFD4956618.1	Streptomyces_sp._NPDC058451_NPDC058451	SP+inTrypsin+Laminin_G_3+Laminin_G_3	1..20&SP,25..250&inTrypsin,244..463&Laminin_G_3,464..693&Laminin_G_3	Laminin_G_3+Laminin_G_3
MFD4613558.1	Streptomyces_sp._NPDC058440_NPDC058440	SP+inTrypsin+6BPF-2	1..22&SP,25..239&inTrypsin,241..605&6BPF-2	6BPF-2
MFD4613562.1	Streptomyces_sp._NPDC058440_NPDC058440	SP+inTrypsin+Laminin_G_3+Laminin_G_3	1..20&SP,25..250&inTrypsin,244..463&Laminin_G_3,464..693&Laminin_G_3	Laminin_G_3+Laminin_G_3
MFD4582938.1	Streptomyces_sp._NPDC058434_NPDC058434	SP+inTrypsin+5BPF-12	1..23&SP,26..243&inTrypsin,247..503&5BPF-12	5BPF-12
MFD4582942.1	Streptomyces_sp._NPDC058434_NPDC058434	SP+inTrypsin+7BPF-4	1..30&SP,33..253&inTrypsin,255..733&7BPF-4	7BPF-4
MFD4582937.1	Streptomyces_sp._NPDC058434_NPDC058434	SP+inTrypsin+Bulb-lectin+6BPF-4	1..19&SP,22..238&inTrypsin,239..346&Bulb-lectin,343..696&6BPF-4	Bulb-lectin+6BPF-4
MFD4587761.1	Streptomyces_sp._NPDC058434_NPDC058434	SP+inTrypsin+unclassifiedBetaPropeller	1..42&SP,93..324&inTrypsin,341..451&unclassifiedBetaPropeller	unclassifiedBetaPropeller
MFD4720338.1	Streptomyces_sp._NPDC058431_NPDC058431	SP+inTrypsin+5BPF-4	1..18&SP,26..244&inTrypsin,245..490&5BPF-4	5BPF-4
MFD4718535.1	Streptomyces_sp._NPDC058431_NPDC058431	SP+inTrypsin+7BPF-4	1..30&SP,33..253&inTrypsin,255..733&7BPF-4	7BPF-4
MFD4722142.1	Streptomyces_sp._NPDC058431_NPDC058431	SP+inTrypsin+unclassifiedBetaPropeller	1..42&SP,93..324&inTrypsin,341..466&unclassifiedBetaPropeller	unclassifiedBetaPropeller
MFD4756997.1	Streptomyces_sp._NPDC058426_NPDC058426	SP+inTrypsin+7BPF-4	1..30&SP,42..263&inTrypsin,262..744&7BPF-4	7BPF-4
MFD4730805.1	Streptomyces_sp._NPDC058423_NPDC058423	SP+inTrypsin+5BPF-4	1..18&SP,26..244&inTrypsin,245..490&5BPF-4	5BPF-4
MFD4731763.1	Streptomyces_sp._NPDC058423_NPDC058423	SP+inTrypsin+7BPF-4	1..30&SP,33..253&inTrypsin,255..733&7BPF-4	7BPF-4
MFD4733444.1	Streptomyces_sp._NPDC058423_NPDC058423	SP+inTrypsin+unclassifiedBetaPropeller	1..42&SP,93..324&inTrypsin,341..466&unclassifiedBetaPropeller	unclassifiedBetaPropeller
MFD4866941.1	Streptomyces_sp._NPDC058412_NPDC058412	SP+inTrypsin+5BPF-1	1..32&SP,35..244&inTrypsin,245..470&5BPF-1	5BPF-1
MFD4898606.1	Streptomyces_sp._NPDC058411_NPDC058411	SP+inTrypsin+6BPF-2	1..32&SP,35..255&inTrypsin,253..614&6BPF-2	6BPF-2
MFD5146797.1	Streptomyces_sp._NPDC058401_NPDC058401	6BPF-4	26..148&6BPF-4	6BPF-4
MFD5146795.1	Streptomyces_sp._NPDC058401_NPDC058401	SP+inTrypsin+5BPF-7	1..33&SP,36..245&inTrypsin,242..505&5BPF-7	5BPF-7
MFD5149162.1	Streptomyces_sp._NPDC058401_NPDC058401	SP+inTrypsin+6BPF-1+6BPF-1	1..35&SP,38..244&inTrypsin,251..533&6BPF-1,534..819&6BPF-1	6BPF-1+6BPF-1
MFD5146796.1	Streptomyces_sp._NPDC058401_NPDC058401	SP+inTrypsin+6BPF-4	1..26&SP,29..243&inTrypsin,240..476&6BPF-4	6BPF-4
MFD6555793.1	Streptomyces_sp._NPDC058398_NPDC058398	6BPF-2	1..161&6BPF-2	6BPF-2
MFD6555792.1	Streptomyces_sp._NPDC058398_NPDC058398	SP+inTrypsin+TAC4	1..38&SP,41..260&inTrypsin,262..389&TAC4	TAC4
MFD5025045.1	Streptomyces_sp._NPDC058373_NPDC058373	SP+inTrypsin+7BPF-4	1..31&SP,34..249&inTrypsin,255..737&7BPF-4	7BPF-4
MFF1511916.1	Streptomyces_sp._NPDC058326_NPDC058326	SP+inTrypsin+5BPF-8	1..30&SP,33..240&inTrypsin,252..479&5BPF-8	5BPF-8
MFF1507893.1	Streptomyces_sp._NPDC058326_NPDC058326	SP+inTrypsin+Bulb-lectin+6BPF-4	1..30&SP,33..250&inTrypsin,251..358&Bulb-lectin,355..712&6BPF-4	Bulb-lectin+6BPF-4
MFF1505856.1	Streptomyces_sp._NPDC058326_NPDC058326	UmbB+inTrypsin+6BPF-3	15..129&UmbB,138..361&inTrypsin,360..659&6BPF-3	6BPF-3
MFF1377461.1	Streptomyces_sp._NPDC058308_NPDC058308	5BPF-8	1..135&5BPF-8	5BPF-8
MFF1377460.1	Streptomyces_sp._NPDC058308_NPDC058308	SP+inTrypsin+5BPF-8	1..39&SP,42..247&inTrypsin,256..327&5BPF-8	5BPF-8
MFF1379185.1	Streptomyces_sp._NPDC058308_NPDC058308	SP+inTrypsin+5BPF-8	1..33&SP,34..240&inTrypsin,259..408&5BPF-8	5BPF-8
MFF1378795.1	Streptomyces_sp._NPDC058308_NPDC058308	SP+inTrypsin+7BPF-4	1..27&SP,44..255&inTrypsin,256..740&7BPF-4	7BPF-4
MFF1519860.1	Streptomyces_sp._NPDC058305_NPDC058305	SP+inTrypsin+5BPF-8	1..30&SP,33..243&inTrypsin,259..418&5BPF-8	5BPF-8
MFF1519855.1	Streptomyces_sp._NPDC058305_NPDC058305	SP+inTrypsin+unclassifiedBetaPropeller	1..25&SP,40..253&inTrypsin,312..375&unclassifiedBetaPropeller	unclassifiedBetaPropeller
MFF1482374.1	Streptomyces_sp._NPDC058301_NPDC058301	SP+inTrypsin+5BPF-4	1..33&SP,34..247&inTrypsin,260..494&5BPF-4	5BPF-4
MFF1482375.1	Streptomyces_sp._NPDC058301_NPDC058301	unclassifiedBetaPropeller	38..479&unclassifiedBetaPropeller	unclassifiedBetaPropeller
MFF1344240.1	Streptomyces_sp._NPDC058290_NPDC058290	SP+inTrypsin+5BPF-12	1..30&SP,34..247&inTrypsin,250..505&5BPF-12	5BPF-12
MFF1414767.1	Streptomyces_sp._NPDC058289_NPDC058289	SP+inTrypsin+6BPF-4	1..31&SP,34..244&inTrypsin,242..594&6BPF-4	6BPF-4
MFF1415933.1	Streptomyces_sp._NPDC058289_NPDC058289	SP+inTrypsin+6BPF-4	1..33&SP,36..243&inTrypsin,245..306&6BPF-4	6BPF-4
MFF1524583.1	Streptomyces_sp._NPDC058284_NPDC058284	SP+inTrypsin+7BPF-4	1..27&SP,44..254&inTrypsin,256..740&7BPF-4	7BPF-4
MFF1665866.1	Streptomyces_sp._NPDC058258_NPDC058258	SP+inTrypsin+6BPF-2	1..32&SP,35..248&inTrypsin,250..614&6BPF-2	6BPF-2
MFF1682121.1	Streptomyces_sp._NPDC058256_NPDC058256	SP+inTrypsin+7BPF-4	1..31&SP,32..243&inTrypsin,243..725&7BPF-4	7BPF-4
MFF1682994.1	Streptomyces_sp._NPDC058256_NPDC058256	SP+inTrypsin+7BPF-4	1..32&SP,35..242&inTrypsin,246..726&7BPF-4	7BPF-4
MFF2191456.1	Streptomyces_sp._NPDC058157_NPDC058157	SP+inTrypsin+5BPF-12	1..31&SP,34..252&inTrypsin,254..511&5BPF-12	5BPF-12
MFF2368750.1	Streptomyces_sp._NPDC058122_NPDC058122	SP+inTrypsin+7BPF-4	1..26&SP,39..254&inTrypsin,258..734&7BPF-4	7BPF-4
MFF2721168.1	Streptomyces_sp._NPDC058011_NPDC058011	SP+inTrypsin+6BPF-2	1..27&SP,33..244&inTrypsin,255..627&6BPF-2	6BPF-2
MFF2721034.1	Streptomyces_sp._NPDC058011_NPDC058011	SP+inTrypsin+7BPF-4	1..32&SP,35..250&inTrypsin,254..725&7BPF-4	7BPF-4
MFF2716167.1	Streptomyces_sp._NPDC058011_NPDC058011	SP+inTrypsin+Bulb-lectin+6BPF-4	1..24&SP,27..241&inTrypsin,246..353&Bulb-lectin,350..705&6BPF-4	Bulb-lectin+6BPF-4
MFF2732037.1	Streptomyces_sp._NPDC058008_NPDC058008	6BPF-2	1..120&6BPF-2	6BPF-2
MFF2728227.1	Streptomyces_sp._NPDC058008_NPDC058008	SP+inTrypsin+6BPF-2	1..29&SP,32..255&inTrypsin,250..468&6BPF-2	6BPF-2
MFF2732038.1	Streptomyces_sp._NPDC058008_NPDC058008	SP+inTrypsin+6BPF-3	1..32&SP,35..246&inTrypsin,250..550&6BPF-3	6BPF-3
MFF2810422.1	Streptomyces_sp._NPDC058000_NPDC058000	SP+Laminin_G_3+Laminin_G_3+GDPD	1..27&SP,46..260&Laminin_G_3,261..481&Laminin_G_3,482..709&GDPD	Laminin_G_3+Laminin_G_3+GDPD
MFF2810423.1	Streptomyces_sp._NPDC058000_NPDC058000	UmbB+inTrypsin+Laminin_G_3+Laminin_G_3	2..112&UmbB,126..325&inTrypsin,326..540&Laminin_G_3,555..760&Laminin_G_3	Laminin_G_3+Laminin_G_3
MFF2995161.1	Streptomyces_sp._NPDC057950_NPDC057950	SP+inTrypsin+7BPF-4	1..29&SP,32..252&inTrypsin,253..740&7BPF-4	7BPF-4
MFF3013751.1	Streptomyces_sp._NPDC057939_NPDC057939	inTrypsin+Bulb-lectin+Bulb-lectin	21..226&inTrypsin,231..347&Bulb-lectin,348..463&Bulb-lectin	Bulb-lectin+Bulb-lectin
MFF3013705.1	Streptomyces_sp._NPDC057939_NPDC057939	SP+inTrypsin+5BPF-6	1..33&SP,36..248&inTrypsin,245..310&5BPF-6	5BPF-6
MFF3017334.1	Streptomyces_sp._NPDC057939_NPDC057939	SP+inTrypsin+5BPF-6	1..33&SP,36..247&inTrypsin,247..524&5BPF-6	5BPF-6
MFF3013704.1	Streptomyces_sp._NPDC057939_NPDC057939	SP+inTrypsin+6BPF-3	1..31&SP,34..250&inTrypsin,245..544&6BPF-3	6BPF-3
MFF3017338.1	Streptomyces_sp._NPDC057939_NPDC057939	SP+inTrypsin+RicinB-3	1..33&SP,36..242&inTrypsin,246..383&RicinB-3	RicinB-3
MFF3017335.1	Streptomyces_sp._NPDC057939_NPDC057939	SP+GDSL-1+5BPF-6	1..27&SP,33..243&GDSL-1,244..518&5BPF-6	GDSL-1+5BPF-6
MFF3154379.1	Streptomyces_sp._NPDC057910_NPDC057910	TM+inTrypsin+5BPF-5	29..48&TM,55..267&inTrypsin,283..544&5BPF-5	5BPF-5
MFE6607301.1	Streptomyces_sp._NPDC057781_NPDC057781	SP+inTrypsin+7BPF-4	1..30&SP,36..252&inTrypsin,256..737&7BPF-4	7BPF-4
MFE6595512.1	Streptomyces_sp._NPDC057780_NPDC057780	SP+inTrypsin+7BPF-4	1..30&SP,36..252&inTrypsin,256..737&7BPF-4	7BPF-4
MFE6690832.1	Streptomyces_sp._NPDC057743_NPDC057743	SP+inTrypsin+5BPF-5	1..31&SP,34..250&inTrypsin,255..512&5BPF-5	5BPF-5
MFE6839445.1	Streptomyces_sp._NPDC057705_NPDC057705	SP+inTrypsin+6BPF-4	1..33&SP,36..243&inTrypsin,245..445&6BPF-4	6BPF-4
MFE6846754.1	Streptomyces_sp._NPDC057686_NPDC057686	SP+inTrypsin+5BPF-6	1..30&SP,33..244&inTrypsin,246..523&5BPF-6	5BPF-6
MFE6846755.1	Streptomyces_sp._NPDC057686_NPDC057686	SP+inTrypsin+6BPF-1	1..30&SP,34..242&inTrypsin,252..536&6BPF-1	6BPF-1
MFE6843267.1	Streptomyces_sp._NPDC057686_NPDC057686	SP+inTrypsin+RicinB-3	1..33&SP,36..246&inTrypsin,246..384&RicinB-3	RicinB-3
MFE6786351.1	Streptomyces_sp._NPDC057680_NPDC057680	SP+inTrypsin+6BPF-1+6BPF-1	1..35&SP,36..241&inTrypsin,248..529&6BPF-1,530..815&6BPF-1	6BPF-1+6BPF-1
MFE6786352.1	Streptomyces_sp._NPDC057680_NPDC057680	SP+inTrypsin+6BPF-3	1..28&SP,36..252&inTrypsin,247..547&6BPF-3	6BPF-3
MFE7118381.1	Streptomyces_sp._NPDC057654_NPDC057654	inTrypsin+5BPF-10	2..217&inTrypsin,228..496&5BPF-10	5BPF-10
MFE7119189.1	Streptomyces_sp._NPDC057654_NPDC057654	SP+inTrypsin+5BPF-10	1..31&SP,37..247&inTrypsin,258..531&5BPF-10	5BPF-10
MFE7121206.1	Streptomyces_sp._NPDC057654_NPDC057654	SP+inTrypsin+5BPF-10	1..40&SP,41..261&inTrypsin,272..496&5BPF-10	5BPF-10
MFE7135072.1	Streptomyces_sp._NPDC057638_NPDC057638	SP+inTrypsin+6BPF-2	1..32&SP,35..244&inTrypsin,239..604&6BPF-2	6BPF-2
MFE7130655.1	Streptomyces_sp._NPDC057638_NPDC057638	SP+inTrypsin+7BPF-4	1..39&SP,42..262&inTrypsin,266..737&7BPF-4	7BPF-4
MFE7135071.1	Streptomyces_sp._NPDC057638_NPDC057638	SP+inTrypsin+7BPF-4	1..38&SP,41..256&inTrypsin,260..731&7BPF-4	7BPF-4
MFE7135649.1	Streptomyces_sp._NPDC057638_NPDC057638	SP+inTrypsin+Bulb-lectin+6BPF-4	1..31&SP,33..245&inTrypsin,251..358&Bulb-lectin,355..711&6BPF-4	Bulb-lectin+6BPF-4
MFE7122561.1	Streptomyces_sp._NPDC057617_NPDC057617	SP+inTrypsin+7BPF-4	1..38&SP,34..253&inTrypsin,255..732&7BPF-4	7BPF-4
MFE7166375.1	Streptomyces_sp._NPDC057616_NPDC057616	SP+inTrypsin+5BPF-11	1..15&SP,66..312&inTrypsin,336..588&5BPF-11	5BPF-11
MFE7216261.1	Streptomyces_sp._NPDC057611_NPDC057611	inTrypsin+TM	7..146&inTrypsin,179..199&TM	TM
MFE7403892.1	Streptomyces_sp._NPDC057557_NPDC057557	SP+inTrypsin+5BPF-4	1..32&SP,35..253&inTrypsin,254..499&5BPF-4	5BPF-4
MFE7403893.1	Streptomyces_sp._NPDC057557_NPDC057557	SP+inTrypsin+6BPF-3	1..32&SP,35..247&inTrypsin,250..549&6BPF-3	6BPF-3
MFE7313071.1	Streptomyces_sp._NPDC057555_NPDC057555	SP+inTrypsin+5BPF-10	1..23&SP,24..250&inTrypsin,254..528&5BPF-10	5BPF-10
MFE7458000.1	Streptomyces_sp._NPDC057554_NPDC057554	SP+inTrypsin+6BPF-2	1..30&SP,33..253&inTrypsin,251..614&6BPF-2	6BPF-2
MFE7515558.1	Streptomyces_sp._NPDC057540_NPDC057540	SP+inTrypsin+7BPF-4	1..24&SP,40..248&inTrypsin,252..734&7BPF-4	7BPF-4
MFE7628514.1	Streptomyces_sp._NPDC057509_NPDC057509	SP+inTrypsin+5BPF-5	1..33&SP,34..255&inTrypsin,260..525&5BPF-5	5BPF-5
MFE7467185.1	Streptomyces_sp._NPDC057499_NPDC057499	SP+inTrypsin+6BPF-2	1..32&SP,35..251&inTrypsin,250..614&6BPF-2	6BPF-2
MFE7773922.1	Streptomyces_sp._NPDC057445_NPDC057445	SP+inTrypsin+5BPF-10	1..31&SP,34..250&inTrypsin,262..528&5BPF-10	5BPF-10
MFE7811277.1	Streptomyces_sp._NPDC057433_NPDC057433	SP+inTrypsin+6BPF-2	1..34&SP,45..260&inTrypsin,256..507&6BPF-2	6BPF-2
MFE7816494.1	Streptomyces_sp._NPDC057433_NPDC057433	SP+inTrypsin+7BPF-4	1..30&SP,35..256&inTrypsin,257..733&7BPF-4	7BPF-4
MFE7814883.1	Streptomyces_sp._NPDC057433_NPDC057433	SP+inTrypsin+RicinB-1	1..28&SP,31..244&inTrypsin,247..411&RicinB-1	RicinB-1
MFE7959190.1	Streptomyces_sp._NPDC057413_NPDC057413	SP+inTrypsin+6BPF-3	1..31&SP,33..246&inTrypsin,250..549&6BPF-3	6BPF-3
MFC7893582.1	Streptomyces_sp._NPDC057381_NPDC057381	6BPF-2	22..282&6BPF-2	6BPF-2
MFC7894211.1	Streptomyces_sp._NPDC057381_NPDC057381	SP+inTrypsin+5BPF-12	1..21&SP,27..236&inTrypsin,240..496&5BPF-12	5BPF-12
MFC7893583.1	Streptomyces_sp._NPDC057381_NPDC057381	SP+inTrypsin+6BPF-2	1..48&SP,51..267&inTrypsin,260..367&6BPF-2	6BPF-2
MFC7892964.1	Streptomyces_sp._NPDC057381_NPDC057381	SP+inTrypsin+7BPF-4	1..30&SP,34..249&inTrypsin,253..735&7BPF-4	7BPF-4
MFC7897879.1	Streptomyces_sp._NPDC057381_NPDC057381	SP+inTrypsin+RicinB-1	1..28&SP,31..244&inTrypsin,247..409&RicinB-1	RicinB-1
MFC7882444.1	Streptomyces_sp._NPDC057376_NPDC057376	5BPF-8	1..98&5BPF-8	5BPF-8
MFC7884259.1	Streptomyces_sp._NPDC057376_NPDC057376	6BPF-2	1..153&6BPF-2	6BPF-2
MFC7882443.1	Streptomyces_sp._NPDC057376_NPDC057376	SP+inTrypsin+5BPF-8	1..46&SP,37..246&inTrypsin,249..445&5BPF-8	5BPF-8
MFC7884258.1	Streptomyces_sp._NPDC057376_NPDC057376	SP+inTrypsin+6BPF-2	1..47&SP,50..264&inTrypsin,259..386&6BPF-2	6BPF-2
MFC7887154.1	Streptomyces_sp._NPDC057376_NPDC057376	SP+inTrypsin+7BPF-4	1..30&SP,41..249&inTrypsin,253..735&7BPF-4	7BPF-4
MFC7883337.1	Streptomyces_sp._NPDC057376_NPDC057376	SP+inTrypsin+Bulb-lectin+6BPF-4	1..31&SP,34..247&inTrypsin,247..354&Bulb-lectin,351..704&6BPF-4	Bulb-lectin+6BPF-4
MFC7886850.1	Streptomyces_sp._NPDC057376_NPDC057376	SP+inTrypsin+RicinB-1	1..28&SP,31..244&inTrypsin,247..409&RicinB-1	RicinB-1
MFC7818583.1	Streptomyces_sp._NPDC057367_NPDC057367	6BPF-2	1..156&6BPF-2	6BPF-2
MFC7816926.1	Streptomyces_sp._NPDC057367_NPDC057367	SP+inTrypsin+5BPF-12	1..21&SP,27..236&inTrypsin,240..496&5BPF-12	5BPF-12
MFC7818309.1	Streptomyces_sp._NPDC057367_NPDC057367	SP+inTrypsin+6BPF-2	1..42&SP,45..259&inTrypsin,270..641&6BPF-2	6BPF-2
MFC7819960.1	Streptomyces_sp._NPDC057367_NPDC057367	SP+inTrypsin+7BPF-4	1..30&SP,34..249&inTrypsin,253..735&7BPF-4	7BPF-4
MFC7819750.1	Streptomyces_sp._NPDC057367_NPDC057367	SP+inTrypsin+Bulb-lectin+6BPF-4	1..17&SP,20..231&inTrypsin,233..340&Bulb-lectin,337..690&6BPF-4	Bulb-lectin+6BPF-4
MFC8097432.1	Streptomyces_sp._NPDC057363_NPDC057363	SP+inTrypsin+RicinB-1	1..27&SP,44..258&inTrypsin,259..423&RicinB-1	RicinB-1
MFC8087982.1	Streptomyces_sp._NPDC057340_NPDC057340	5BPF-8	1..135&5BPF-8	5BPF-8
MFC8087983.1	Streptomyces_sp._NPDC057340_NPDC057340	SP+inTrypsin+5BPF-5	1..29&SP,32..239&inTrypsin,251..505&5BPF-5	5BPF-5
MFC8087981.1	Streptomyces_sp._NPDC057340_NPDC057340	SP+inTrypsin+5BPF-8	1..36&SP,39..247&inTrypsin,251..389&5BPF-8	5BPF-8
MFC8085861.1	Streptomyces_sp._NPDC057340_NPDC057340	SP+inTrypsin+7BPF-4	1..22&SP,32..244&inTrypsin,248..729&7BPF-4	7BPF-4
MFC7982167.1	Streptomyces_sp._NPDC057336_NPDC057336	6BPF-2	22..282&6BPF-2	6BPF-2
MFC7986714.1	Streptomyces_sp._NPDC057336_NPDC057336	SP+inTrypsin+5BPF-12	1..21&SP,27..236&inTrypsin,240..496&5BPF-12	5BPF-12
MFC7982004.1	Streptomyces_sp._NPDC057336_NPDC057336	SP+inTrypsin+5BPF-8	1..36&SP,39..247&inTrypsin,251..338&5BPF-8	5BPF-8
MFC7982168.1	Streptomyces_sp._NPDC057336_NPDC057336	SP+inTrypsin+6BPF-2	1..48&SP,51..267&inTrypsin,260..367&6BPF-2	6BPF-2
MFC7985133.1	Streptomyces_sp._NPDC057336_NPDC057336	SP+inTrypsin+7BPF-4	1..30&SP,34..249&inTrypsin,253..735&7BPF-4	7BPF-4
MFC7981758.1	Streptomyces_sp._NPDC057336_NPDC057336	SP+inTrypsin+Bulb-lectin+6BPF-4	1..31&SP,34..247&inTrypsin,247..354&Bulb-lectin,351..704&6BPF-4	Bulb-lectin+6BPF-4
MFC7983077.1	Streptomyces_sp._NPDC057336_NPDC057336	SP+inTrypsin+Bulb-lectin+6BPF-4	1..31&SP,34..247&inTrypsin,247..354&Bulb-lectin,351..707&6BPF-4	Bulb-lectin+6BPF-4
MFC7987005.1	Streptomyces_sp._NPDC057336_NPDC057336	SP+inTrypsin+RicinB-1	1..27&SP,30..243&inTrypsin,246..408&RicinB-1	RicinB-1
MFC8062695.1	Streptomyces_sp._NPDC057315_NPDC057315	SP+inTrypsin+6BPF-2	1..36&SP,39..253&inTrypsin,248..622&6BPF-2	6BPF-2
MFC8068037.1	Streptomyces_sp._NPDC057315_NPDC057315	SP+inTrypsin+7BPF-4	1..30&SP,38..252&inTrypsin,256..737&7BPF-4	7BPF-4
MFC8183005.1	Streptomyces_sp._NPDC057305_NPDC057305	SP+inTrypsin+6BPF-2	1..36&SP,39..253&inTrypsin,248..622&6BPF-2	6BPF-2
MFC8187258.1	Streptomyces_sp._NPDC057305_NPDC057305	SP+inTrypsin+7BPF-4	1..30&SP,38..252&inTrypsin,256..737&7BPF-4	7BPF-4
MFC8108809.1	Streptomyces_sp._NPDC057299_NPDC057299	SP+inTrypsin+6BPF-2	1..36&SP,39..253&inTrypsin,248..622&6BPF-2	6BPF-2
MFC8115269.1	Streptomyces_sp._NPDC057299_NPDC057299	SP+inTrypsin+7BPF-4	1..30&SP,38..252&inTrypsin,256..737&7BPF-4	7BPF-4
MFC8213408.1	Streptomyces_sp._NPDC057296_NPDC057296	SP+inTrypsin+6BPF-2	1..36&SP,39..253&inTrypsin,248..622&6BPF-2	6BPF-2
MFC8216424.1	Streptomyces_sp._NPDC057296_NPDC057296	SP+inTrypsin+7BPF-4	1..30&SP,38..252&inTrypsin,256..737&7BPF-4	7BPF-4
MFC8165013.1	Streptomyces_sp._NPDC057293_NPDC057293	SP+inTrypsin+6BPF-2	1..36&SP,39..253&inTrypsin,248..622&6BPF-2	6BPF-2
MFC8168385.1	Streptomyces_sp._NPDC057293_NPDC057293	SP+inTrypsin+7BPF-4	1..30&SP,38..252&inTrypsin,256..737&7BPF-4	7BPF-4
MFC8251125.1	Streptomyces_sp._NPDC057286_NPDC057286	SP+inTrypsin+6BPF-2	1..36&SP,39..253&inTrypsin,248..622&6BPF-2	6BPF-2
MFC8253138.1	Streptomyces_sp._NPDC057286_NPDC057286	SP+inTrypsin+7BPF-4	1..30&SP,38..252&inTrypsin,256..737&7BPF-4	7BPF-4
MFC8294390.1	Streptomyces_sp._NPDC057254_NPDC057254	SP+Peptidase_M20+Concanavalin-like	1..17&SP,706..779&Peptidase_M20,1017..1152&Concanavalin-like	Peptidase_M20+Concanavalin-like
MFC8436269.1	Streptomyces_sp._NPDC057253_NPDC057253	SP+inTrypsin+7BPF-4	1..29&SP,35..250&inTrypsin,254..730&7BPF-4	7BPF-4
MFC8467370.1	Streptomyces_sp._NPDC057250_NPDC057250	SP+Peptidase_M20+Concanavalin-like	1..17&SP,706..779&Peptidase_M20,1017..1152&Concanavalin-like	Peptidase_M20+Concanavalin-like
MFC8567004.1	Streptomyces_sp._NPDC057245_NPDC057245	SP+inTrypsin+7BPF-4	1..36&SP,47..258&inTrypsin,262..743&7BPF-4	7BPF-4
MFC8567755.1	Streptomyces_sp._NPDC057245_NPDC057245	SP+inTrypsin+Bulb-lectin+6BPF-4	1..31&SP,34..247&inTrypsin,251..358&Bulb-lectin,355..707&6BPF-4	Bulb-lectin+6BPF-4
MFC8564981.1	Streptomyces_sp._NPDC057245_NPDC057245	SP+inTrypsin+RicinB-1	1..25&SP,28..242&inTrypsin,243..406&RicinB-1	RicinB-1
MFC8474200.1	Streptomyces_sp._NPDC057241_NPDC057241	SP+Peptidase_M20+Concanavalin-like	1..17&SP,706..779&Peptidase_M20,1017..1152&Concanavalin-like	Peptidase_M20+Concanavalin-like
MFC8373973.1	Streptomyces_sp._NPDC057239_NPDC057239	SP+inTrypsin+RicinB-1	1..19&SP,22..237&inTrypsin,238..402&RicinB-1	RicinB-1
MFC8390938.1	Streptomyces_sp._NPDC057238_NPDC057238	SP+inTrypsin+RicinB-1	1..19&SP,22..237&inTrypsin,238..402&RicinB-1	RicinB-1
MFC8764744.1	Streptomyces_sp._NPDC057193_NPDC057193	SP+inTrypsin+6BPF-3	1..31&SP,34..240&inTrypsin,246..543&6BPF-3	6BPF-3
MFC8738589.1	Streptomyces_sp._NPDC057176_NPDC057176	SP+inTrypsin+6BPF-2	1..23&SP,26..242&inTrypsin,236..617&6BPF-2	6BPF-2
MFC8738593.1	Streptomyces_sp._NPDC057176_NPDC057176	SP+inTrypsin+6BPF-4	1..34&SP,37..260&inTrypsin,261..606&6BPF-4	6BPF-4
MFC8866779.1	Streptomyces_sp._NPDC057148_NPDC057148	5BPF-8	1..136&5BPF-8	5BPF-8
MFC8872394.1	Streptomyces_sp._NPDC057148_NPDC057148	6BPF-2	21..280&6BPF-2	6BPF-2
MFC8869782.1	Streptomyces_sp._NPDC057148_NPDC057148	SP+inTrypsin+5BPF-12	1..24&SP,27..235&inTrypsin,240..496&5BPF-12	5BPF-12
MFC8866778.1	Streptomyces_sp._NPDC057148_NPDC057148	SP+inTrypsin+5BPF-8	1..36&SP,39..247&inTrypsin,251..329&5BPF-8	5BPF-8
MFC8871918.1	Streptomyces_sp._NPDC057148_NPDC057148	SP+inTrypsin+6BPF-2	1..26&SP,29..243&inTrypsin,254..625&6BPF-2	6BPF-2
MFC8872393.1	Streptomyces_sp._NPDC057148_NPDC057148	SP+inTrypsin+6BPF-2	1..47&SP,50..264&inTrypsin,259..366&6BPF-2	6BPF-2
MFC8873138.1	Streptomyces_sp._NPDC057148_NPDC057148	SP+inTrypsin+7BPF-4	1..30&SP,33..249&inTrypsin,253..735&7BPF-4	7BPF-4
MFC8867689.1	Streptomyces_sp._NPDC057148_NPDC057148	SP+inTrypsin+Bulb-lectin+6BPF-4	1..31&SP,34..247&inTrypsin,247..354&Bulb-lectin,351..707&6BPF-4	Bulb-lectin+6BPF-4
MFC8872930.1	Streptomyces_sp._NPDC057148_NPDC057148	SP+inTrypsin+Bulb-lectin+6BPF-4	1..31&SP,34..247&inTrypsin,247..354&Bulb-lectin,351..704&6BPF-4	Bulb-lectin+6BPF-4
MFC8870104.1	Streptomyces_sp._NPDC057148_NPDC057148	SP+inTrypsin+RicinB-1	1..28&SP,31..244&inTrypsin,247..409&RicinB-1	RicinB-1
MFC8917216.1	Streptomyces_sp._NPDC057116_NPDC057116	inTrypsin+5BPF-4+CBM_4_9	12..234&inTrypsin,235..482&5BPF-4,483..622&CBM_4_9	5BPF-4+CBM_4_9
MFC8914941.1	Streptomyces_sp._NPDC057116_NPDC057116	SP+inTrypsin+7BPF-4	1..30&SP,33..249&inTrypsin,251..732&7BPF-4	7BPF-4
MFC9172902.1	Streptomyces_sp._NPDC057107_NPDC057107	inTrypsin+6BPF-2	12..232&inTrypsin,230..593&6BPF-2	6BPF-2
MFC9178929.1	Streptomyces_sp._NPDC057107_NPDC057107	SP+inTrypsin+Bulb-lectin+6BPF-4	1..32&SP,35..248&inTrypsin,249..356&Bulb-lectin,353..717&6BPF-4	Bulb-lectin+6BPF-4
MFC8957240.1	Streptomyces_sp._NPDC057101_NPDC057101	SP+UmbB+inTrypsin+6BPF-3	1..18&SP,43..155&UmbB,173..385&inTrypsin,384..683&6BPF-3	6BPF-3
MFC9117920.1	Streptomyces_sp._NPDC057092_NPDC057092	SP+inTrypsin+6BPF-2	1..31&SP,34..251&inTrypsin,253..427&6BPF-2	6BPF-2
MFC9113756.1	Streptomyces_sp._NPDC057092_NPDC057092	SP+inTrypsin+7BPF-4	1..24&SP,40..249&inTrypsin,253..733&7BPF-4	7BPF-4
MFC9061451.1	Streptomyces_sp._NPDC057074_NPDC057074	SP+inTrypsin+6BPF-2	1..36&SP,39..253&inTrypsin,248..559&6BPF-2	6BPF-2
MFC9058730.1	Streptomyces_sp._NPDC057074_NPDC057074	SP+inTrypsin+7BPF-4	1..24&SP,41..252&inTrypsin,256..737&7BPF-4	7BPF-4
MFC9063525.1	Streptomyces_sp._NPDC057074_NPDC057074	SP+inTrypsin+unclassifiedBulb-lectin	1..31&SP,41..243&inTrypsin,260..351&unclassifiedBulb-lectin	unclassifiedBulb-lectin
MFC9336825.1	Streptomyces_sp._NPDC057021_NPDC057021	SP+UmbB+inTrypsin+6BPF-3	1..18&SP,43..155&UmbB,173..385&inTrypsin,384..683&6BPF-3	6BPF-3
MFC9382297.1	Streptomyces_sp._NPDC057020_NPDC057020	SP+UmbB+inTrypsin+6BPF-3	1..18&SP,43..155&UmbB,173..385&inTrypsin,384..683&6BPF-3	6BPF-3
MFC9426533.1	Streptomyces_sp._NPDC056987_NPDC056987	SP+inTrypsin+7BPF-4	1..30&SP,40..254&inTrypsin,256..737&7BPF-4	7BPF-4
MFC9424512.1	Streptomyces_sp._NPDC056987_NPDC056987	SP+inTrypsin+RicinB-1	1..24&SP,32..248&inTrypsin,249..413&RicinB-1	RicinB-1
MFC9649384.1	Streptomyces_sp._NPDC056937_NPDC056937	SP+inTrypsin+6BPF-3	1..16&SP,17..228&inTrypsin,232..532&6BPF-3	6BPF-3
MFC9627627.1	Streptomyces_sp._NPDC056930_NPDC056930	inTrypsin+Bulb-lectin+6BPF-4	4..208&inTrypsin,213..320&Bulb-lectin,317..685&6BPF-4	Bulb-lectin+6BPF-4
MFC9627626.1	Streptomyces_sp._NPDC056930_NPDC056930	SP+inTrypsin+6BPF-2	1..32&SP,35..254&inTrypsin,250..554&6BPF-2	6BPF-2
MFC9622227.1	Streptomyces_sp._NPDC056930_NPDC056930	SP+inTrypsin+6BPF-3	1..33&SP,34..246&inTrypsin,249..548&6BPF-3	6BPF-3
MFE4171389.1	Streptomyces_sp._NPDC056909_NPDC056909	SP+inTrypsin+5BPF-2+7BPF-1	1..33&SP,36..255&inTrypsin,257..516&5BPF-2,518..848&7BPF-1	5BPF-2+7BPF-1
MFE4172475.1	Streptomyces_sp._NPDC056909_NPDC056909	SP+inTrypsin+7BPF-4	1..31&SP,34..247&inTrypsin,245..722&7BPF-4	7BPF-4
MFE4289967.1	Streptomyces_sp._NPDC056907_NPDC056907	SP+inTrypsin+6BPF-3	1..33&SP,34..245&inTrypsin,249..549&6BPF-3	6BPF-3
MFE4291761.1	Streptomyces_sp._NPDC056907_NPDC056907	SP+inTrypsin+6BPF-3	1..31&SP,34..246&inTrypsin,249..548&6BPF-3	6BPF-3
MFE4305694.1	Streptomyces_sp._NPDC056891_NPDC056891	SP+inTrypsin+5BPF-7	1..31&SP,31..245&inTrypsin,245..509&5BPF-7	5BPF-7
MFE4263776.1	Streptomyces_sp._NPDC056883_NPDC056883	6BPF-4	1..167&6BPF-4	6BPF-4
MFE4263688.1	Streptomyces_sp._NPDC056883_NPDC056883	SP+inTrypsin+5BPF-7	1..31&SP,34..244&inTrypsin,240..503&5BPF-7	5BPF-7
MFE4263777.1	Streptomyces_sp._NPDC056883_NPDC056883	SP+inTrypsin+6BPF-4	1..33&SP,36..247&inTrypsin,245..282&6BPF-4	6BPF-4
MFE4332140.1	Streptomyces_sp._NPDC056831_NPDC056831	6BPF-2	1..189&6BPF-2	6BPF-2
MFE4332138.1	Streptomyces_sp._NPDC056831_NPDC056831	inTrypsin+6BPF-3	17..229&inTrypsin,232..531&6BPF-3	6BPF-3
MFE4335639.1	Streptomyces_sp._NPDC056831_NPDC056831	SP+inTrypsin+5BPF-4	1..31&SP,34..252&inTrypsin,253..498&5BPF-4	5BPF-4
MFE4332139.1	Streptomyces_sp._NPDC056831_NPDC056831	SP+inTrypsin+6BPF-2	1..32&SP,35..248&inTrypsin,250..424&6BPF-2	6BPF-2
MFE4634880.1	Streptomyces_sp._NPDC056773_NPDC056773	SP+UmbB+inTrypsin+6BPF-3	1..26&SP,48..161&UmbB,169..389&inTrypsin,391..689&6BPF-3	6BPF-3
MFE4790592.1	Streptomyces_sp._NPDC056756_NPDC056756	SP+UmbB+inTrypsin+6BPF-3	1..26&SP,48..161&UmbB,169..389&inTrypsin,391..689&6BPF-3	6BPF-3
MFE4643898.1	Streptomyces_sp._NPDC056730_NPDC056730	SP+inTrypsin+6BPF-3	1..16&SP,17..228&inTrypsin,232..532&6BPF-3	6BPF-3
MFE4819216.1	Streptomyces_sp._NPDC056704_NPDC056704	inTrypsinFrag+7BPF-4	104..175&inTrypsinFrag,176..281&7BPF-4	7BPF-4
MFE4819273.1	Streptomyces_sp._NPDC056704_NPDC056704	SP+inTrypsin+7BPF-4	1..32&SP,35..252&inTrypsin,256..733&7BPF-4	7BPF-4
MFE4824707.1	Streptomyces_sp._NPDC056704_NPDC056704	SP+inTrypsin+7BPF-4	1..30&SP,33..250&inTrypsin,254..734&7BPF-4	7BPF-4
MFE4827773.1	Streptomyces_sp._NPDC056672_NPDC056672	SP+inTrypsin+5BPF-2+7BPF-1	1..33&SP,36..255&inTrypsin,257..516&5BPF-2,518..848&7BPF-1	5BPF-2+7BPF-1
MFE4825674.1	Streptomyces_sp._NPDC056672_NPDC056672	SP+inTrypsin+7BPF-4	1..31&SP,34..247&inTrypsin,245..722&7BPF-4	7BPF-4
MFE4856889.1	Streptomyces_sp._NPDC056670_NPDC056670	SP+inTrypsin+5BPF-5	1..31&SP,34..247&inTrypsin,253..525&5BPF-5	5BPF-5
MFE4859865.1	Streptomyces_sp._NPDC056670_NPDC056670	SP+inTrypsin+5BPF-5	1..27&SP,38..248&inTrypsin,254..517&5BPF-5	5BPF-5
MFE4858037.1	Streptomyces_sp._NPDC056670_NPDC056670	SP+inTrypsin+5BPF-7	1..26&SP,34..251&inTrypsin,251..514&5BPF-7	5BPF-7
MFE4862101.1	Streptomyces_sp._NPDC056670_NPDC056670	SP+inTrypsin+5BPF-7	1..26&SP,36..249&inTrypsin,249..512&5BPF-7	5BPF-7
MFE4858946.1	Streptomyces_sp._NPDC056670_NPDC056670	SP+inTrypsin+unclassifiedBetaPropeller	1..31&SP,34..249&inTrypsin,261..320&unclassifiedBetaPropeller	unclassifiedBetaPropeller
MFE4858947.1	Streptomyces_sp._NPDC056670_NPDC056670	unclassifiedBetaPropeller	71..130&unclassifiedBetaPropeller	unclassifiedBetaPropeller
MFE4856888.1	Streptomyces_sp._NPDC056670_NPDC056670	SP+GDSL-2+5BPF-4	1..22&SP,385..598&GDSL-2,599..840&5BPF-4	GDSL-2+5BPF-4
MFE4983861.1	Streptomyces_sp._NPDC056664_NPDC056664	SP+inTrypsin+5BPF-7	1..35&SP,34..245&inTrypsin,245..509&5BPF-7	5BPF-7
MFE4983857.1	Streptomyces_sp._NPDC056664_NPDC056664	SP+inTrypsin+5BPF-8	1..33&SP,33..248&inTrypsin,253..477&5BPF-8	5BPF-8
MFE4966836.1	Streptomyces_sp._NPDC056660_NPDC056660	SP+inTrypsin+5BPF-5	1..29&SP,37..262&inTrypsin,269..523&5BPF-5	5BPF-5
MFE5105199.1	Streptomyces_sp._NPDC056659_NPDC056659	SP+inTrypsin+5BPF-7	1..35&SP,34..245&inTrypsin,245..509&5BPF-7	5BPF-7
MFE5105195.1	Streptomyces_sp._NPDC056659_NPDC056659	SP+inTrypsin+5BPF-8	1..33&SP,33..248&inTrypsin,253..477&5BPF-8	5BPF-8
MFE4913063.1	Streptomyces_sp._NPDC056652_NPDC056652	SP+inTrypsin+6BPF-3	1..16&SP,17..228&inTrypsin,232..532&6BPF-3	6BPF-3
MEV8389345.1	Streptomyces_sp._NPDC056650_NPDC056650	SP+inTrypsin+6BPF-3	1..33&SP,34..245&inTrypsin,249..549&6BPF-3	6BPF-3
MEV8389951.1	Streptomyces_sp._NPDC056650_NPDC056650	SP+inTrypsin+6BPF-3	1..31&SP,34..246&inTrypsin,249..548&6BPF-3	6BPF-3
MFE4934488.1	Streptomyces_sp._NPDC056649_NPDC056649	SP+inTrypsin+6BPF-3	1..33&SP,34..245&inTrypsin,249..549&6BPF-3	6BPF-3
MFE4936898.1	Streptomyces_sp._NPDC056649_NPDC056649	SP+inTrypsin+6BPF-3	1..31&SP,34..246&inTrypsin,249..548&6BPF-3	6BPF-3
MFE4926980.1	Streptomyces_sp._NPDC056647_NPDC056647	SP+inTrypsin+6BPF-3	1..31&SP,34..246&inTrypsin,249..548&6BPF-3	6BPF-3
MFE4928520.1	Streptomyces_sp._NPDC056647_NPDC056647	SP+inTrypsin+6BPF-3	1..33&SP,34..245&inTrypsin,249..549&6BPF-3	6BPF-3
MFE4944154.1	Streptomyces_sp._NPDC056641_NPDC056641	SP+inTrypsin+6BPF-3	1..16&SP,17..228&inTrypsin,232..532&6BPF-3	6BPF-3
MFE5070658.1	Streptomyces_sp._NPDC056639_NPDC056639	SP+inTrypsin+5BPF-7	1..35&SP,34..245&inTrypsin,245..509&5BPF-7	5BPF-7
MFE5070654.1	Streptomyces_sp._NPDC056639_NPDC056639	SP+inTrypsin+5BPF-8	1..33&SP,33..248&inTrypsin,253..477&5BPF-8	5BPF-8
MFE5393267.1	Streptomyces_sp._NPDC056568_NPDC056568	5BPF-8	1..140&5BPF-8	5BPF-8
MFE5393268.1	Streptomyces_sp._NPDC056568_NPDC056568	SP+inTrypsin+5BPF-8	1..30&SP,33..247&inTrypsin,250..318&5BPF-8	5BPF-8
MFE5395058.1	Streptomyces_sp._NPDC056568_NPDC056568	SP+inTrypsin+6BPF-2	1..34&SP,37..252&inTrypsin,246..525&6BPF-2	6BPF-2
MFE5394437.1	Streptomyces_sp._NPDC056568_NPDC056568	SP+inTrypsin+7BPF-4	1..37&SP,38..254&inTrypsin,256..737&7BPF-4	7BPF-4
MFE5514175.1	Streptomyces_sp._NPDC056529_NPDC056529	SP+inTrypsin+5BPF-5	1..32&SP,35..244&inTrypsin,250..506&5BPF-5	5BPF-5
MFE5516008.1	Streptomyces_sp._NPDC056529_NPDC056529	SP+inTrypsin+Bulb-lectin+Bulb-lectin+RicinB-6	1..35&SP,38..245&inTrypsin,249..378&Bulb-lectin,379..492&Bulb-lectin,491..612&RicinB-6	Bulb-lectin+Bulb-lectin+RicinB-6
MFE5510828.1	Streptomyces_sp._NPDC056529_NPDC056529	SP+UmbB+inTrypsin+5BPF-12	1..16&SP,34..152&UmbB,164..373&inTrypsin,377..633&5BPF-12	5BPF-12
MFE5513016.1	Streptomyces_sp._NPDC056529_NPDC056529	SP+UmbB+inTrypsin+6BPF-3	1..21&SP,39..154&UmbB,177..378&inTrypsin,383..683&6BPF-3	6BPF-3
MFE5487959.1	Streptomyces_sp._NPDC056527_NPDC056527	inTrypsin+5BPF-8	3..208&inTrypsin,211..340&5BPF-8	5BPF-8
MFE5487957.1	Streptomyces_sp._NPDC056527_NPDC056527	SP+inTrypsin+5BPF-7	1..27&SP,32..244&inTrypsin,244..507&5BPF-7	5BPF-7
MFE6066692.1	Streptomyces_sp._NPDC056525_NPDC056525	SP+inTrypsin+5BPF-7	1..31&SP,31..245&inTrypsin,245..509&5BPF-7	5BPF-7
MFE5536589.1	Streptomyces_sp._NPDC056519_NPDC056519	SP+inTrypsin+5BPF-5+RicinB-4	1..31&SP,34..249&inTrypsin,262..524&5BPF-5,525..668&RicinB-4	5BPF-5+RicinB-4
MFE5536588.1	Streptomyces_sp._NPDC056519_NPDC056519	SP+inTrypsin+6BPF-1+6BPF-1	1..33&SP,36..243&inTrypsin,249..531&6BPF-1,532..817&6BPF-1	6BPF-1+6BPF-1
MFE5536590.1	Streptomyces_sp._NPDC056519_NPDC056519	SP+inTrypsin+Bulb-lectin+Bulb-lectin+5BPF-6	1..33&SP,36..243&inTrypsin,250..368&Bulb-lectin,369..491&Bulb-lectin,492..774&5BPF-6	Bulb-lectin+Bulb-lectin+5BPF-6
MFE5536591.1	Streptomyces_sp._NPDC056519_NPDC056519	SP+GDSL-1+5BPF-6	1..29&SP,35..245&GDSL-1,246..533&5BPF-6	GDSL-1+5BPF-6
MFE5831538.1	Streptomyces_sp._NPDC056508_NPDC056508	SP+inTrypsin+5BPF-12	1..29&SP,34..244&inTrypsin,248..504&5BPF-12	5BPF-12
MFE5794226.1	Streptomyces_sp._NPDC056503_NPDC056503	SP+inTrypsin+5BPF-7	1..30&SP,38..247&inTrypsin,247..509&5BPF-7	5BPF-7
MFE5795777.1	Streptomyces_sp._NPDC056503_NPDC056503	SP+inTrypsin+6BPF-2	1..32&SP,35..244&inTrypsin,255..626&6BPF-2	6BPF-2
MFE5793973.1	Streptomyces_sp._NPDC056503_NPDC056503	SP+UmbB+inTrypsin+6BPF-3	1..23&SP,54..167&UmbB,188..388&inTrypsin,386..684&6BPF-3	6BPF-3
MFE5765886.1	Streptomyces_sp._NPDC056492_NPDC056492	SP+inTrypsin+5BPF-5+RicinB-4	1..31&SP,34..249&inTrypsin,262..524&5BPF-5,525..668&RicinB-4	5BPF-5+RicinB-4
MFE5765885.1	Streptomyces_sp._NPDC056492_NPDC056492	SP+inTrypsin+6BPF-1+6BPF-1	1..33&SP,36..243&inTrypsin,249..531&6BPF-1,532..817&6BPF-1	6BPF-1+6BPF-1
MFE5765887.1	Streptomyces_sp._NPDC056492_NPDC056492	SP+inTrypsin+Bulb-lectin+Bulb-lectin+5BPF-6	1..33&SP,36..243&inTrypsin,250..368&Bulb-lectin,369..491&Bulb-lectin,492..774&5BPF-6	Bulb-lectin+Bulb-lectin+5BPF-6
MFE5765888.1	Streptomyces_sp._NPDC056492_NPDC056492	SP+GDSL-1+5BPF-6	1..29&SP,35..245&GDSL-1,246..533&5BPF-6	GDSL-1+5BPF-6
MFE5896746.1	Streptomyces_sp._NPDC056488_NPDC056488	SP+inTrypsin+5BPF-12	1..29&SP,34..244&inTrypsin,248..504&5BPF-12	5BPF-12
MFE5898241.1	Streptomyces_sp._NPDC056488_NPDC056488	SP+UmbB+inTrypsin+6BPF-3	1..28&SP,51..168&UmbB,179..392&inTrypsin,396..694&6BPF-3	6BPF-3
MFE5768682.1	Streptomyces_sp._NPDC056485_NPDC056485	SP+inTrypsin+5BPF-5+RicinB-4	1..31&SP,34..249&inTrypsin,262..524&5BPF-5,525..668&RicinB-4	5BPF-5+RicinB-4
MFE5768683.1	Streptomyces_sp._NPDC056485_NPDC056485	SP+inTrypsin+6BPF-1+6BPF-1	1..33&SP,36..243&inTrypsin,249..531&6BPF-1,532..817&6BPF-1	6BPF-1+6BPF-1
MFE5768681.1	Streptomyces_sp._NPDC056485_NPDC056485	SP+inTrypsin+Bulb-lectin+Bulb-lectin+5BPF-6	1..33&SP,36..243&inTrypsin,250..368&Bulb-lectin,369..491&Bulb-lectin,492..774&5BPF-6	Bulb-lectin+Bulb-lectin+5BPF-6
MFE5768680.1	Streptomyces_sp._NPDC056485_NPDC056485	SP+GDSL-1+5BPF-6	1..29&SP,35..245&GDSL-1,246..533&5BPF-6	GDSL-1+5BPF-6
MFE5998804.1	Streptomyces_sp._NPDC056454_NPDC056454	SP+inTrypsin+5BPF-4	1..31&SP,34..254&inTrypsin,257..502&5BPF-4	5BPF-4
MFE6004390.1	Streptomyces_sp._NPDC056450_NPDC056450	SP+inTrypsin+6BPF-3	1..16&SP,17..228&inTrypsin,232..532&6BPF-3	6BPF-3
MFE6144192.1	Streptomyces_sp._NPDC056442_NPDC056442	SP+inTrypsin+5BPF-7	1..31&SP,31..245&inTrypsin,245..509&5BPF-7	5BPF-7
MFE6129315.1	Streptomyces_sp._NPDC056437_NPDC056437	SP+inTrypsin+Bulb-lectin+6BPF-4	1..30&SP,33..249&inTrypsin,250..356&Bulb-lectin,353..708&6BPF-4	Bulb-lectin+6BPF-4
MFE6126086.1	Streptomyces_sp._NPDC056436_NPDC056436	SP+inTrypsin+5BPF-7	1..35&SP,34..245&inTrypsin,245..509&5BPF-7	5BPF-7
MFE6126082.1	Streptomyces_sp._NPDC056436_NPDC056436	SP+inTrypsin+5BPF-8	1..33&SP,33..248&inTrypsin,253..477&5BPF-8	5BPF-8
MFE6062177.1	Streptomyces_sp._NPDC056431_NPDC056431	SP+inTrypsin+5BPF-7	1..47&SP,47..261&inTrypsin,261..525&5BPF-7	5BPF-7
MFB6553625.1	Streptomyces_sp._NPDC056405_NPDC056405	SP+inTrypsin+7BPF-4	1..30&SP,36..252&inTrypsin,256..737&7BPF-4	7BPF-4
MFB6519252.1	Streptomyces_sp._NPDC056401_NPDC056401	SP+inTrypsin+5BPF-7	1..31&SP,34..240&inTrypsin,240..503&5BPF-7	5BPF-7
MFB6806498.1	Streptomyces_sp._NPDC056387_NPDC056387	SP+inTrypsin+5BPF-5+RicinB-4	1..31&SP,34..247&inTrypsin,262..523&5BPF-5,524..666&RicinB-4	5BPF-5+RicinB-4
MFB6806581.1	Streptomyces_sp._NPDC056387_NPDC056387	SP+inTrypsin+5BPF-5+RicinB-4	1..31&SP,34..247&inTrypsin,262..523&5BPF-5,524..666&RicinB-4	5BPF-5+RicinB-4
MFB6812622.1	Streptomyces_sp._NPDC056387_NPDC056387	SP+inTrypsin+6BPF-1+6BPF-1	1..32&SP,35..241&inTrypsin,249..531&6BPF-1,532..817&6BPF-1	6BPF-1+6BPF-1
MFB6812623.1	Streptomyces_sp._NPDC056387_NPDC056387	SP+inTrypsin+6BPF-3	1..30&SP,38..255&inTrypsin,249..547&6BPF-3	6BPF-3
MFB6627283.1	Streptomyces_sp._NPDC056375_NPDC056375	SP+UmbB+inTrypsin+6BPF-3	1..24&SP,43..155&UmbB,173..385&inTrypsin,384..683&6BPF-3	6BPF-3
MFB6797181.1	Streptomyces_sp._NPDC056374_NPDC056374	SP+UmbB+inTrypsin+6BPF-3	1..24&SP,43..155&UmbB,173..385&inTrypsin,384..683&6BPF-3	6BPF-3
MFB6774164.1	Streptomyces_sp._NPDC056337_NPDC056337	6BPF-2	1..198&6BPF-2	6BPF-2
MFB6774165.1	Streptomyces_sp._NPDC056337_NPDC056337	SP+inTrypsin+6BPF-2	1..36&SP,39..254&inTrypsin,248..433&6BPF-2	6BPF-2
MFB6774514.1	Streptomyces_sp._NPDC056337_NPDC056337	SP+inTrypsin+7BPF-4	1..30&SP,38..252&inTrypsin,256..737&7BPF-4	7BPF-4
MFB6963166.1	Streptomyces_sp._NPDC056309_NPDC056309	SP+inTrypsin+6BPF-2	1..31&SP,34..254&inTrypsin,253..620&6BPF-2	6BPF-2
MFB6985279.1	Streptomyces_sp._NPDC056304_NPDC056304	SP+inTrypsin+6BPF-2	1..32&SP,35..248&inTrypsin,250..614&6BPF-2	6BPF-2
MFB7091222.1	Streptomyces_sp._NPDC056296_NPDC056296	SP+inTrypsin+7BPF-4	1..37&SP,38..252&inTrypsin,256..737&7BPF-4	7BPF-4
MFB7030216.1	Streptomyces_sp._NPDC056295_NPDC056295	SP+inTrypsin+5BPF-12	1..29&SP,34..243&inTrypsin,248..503&5BPF-12	5BPF-12
MFB7029942.1	Streptomyces_sp._NPDC056295_NPDC056295	SP+inTrypsin+Bulb-lectin+Bulb-lectin+RicinB-6	1..35&SP,38..245&inTrypsin,249..378&Bulb-lectin,379..492&Bulb-lectin,491..612&RicinB-6	Bulb-lectin+Bulb-lectin+RicinB-6
MFB7025626.1	Streptomyces_sp._NPDC056295_NPDC056295	SP+UmbB+inTrypsin+6BPF-3	1..29&SP,49..163&UmbB,177..399&inTrypsin,394..692&6BPF-3	6BPF-3
MFB7040100.1	Streptomyces_sp._NPDC056294_NPDC056294	SP+inTrypsin+5BPF-12	1..29&SP,34..243&inTrypsin,248..503&5BPF-12	5BPF-12
MFB7040260.1	Streptomyces_sp._NPDC056294_NPDC056294	SP+inTrypsin+Bulb-lectin+Bulb-lectin+RicinB-6	1..35&SP,38..245&inTrypsin,249..378&Bulb-lectin,379..492&Bulb-lectin,491..612&RicinB-6	Bulb-lectin+Bulb-lectin+RicinB-6
MFB7037032.1	Streptomyces_sp._NPDC056294_NPDC056294	SP+UmbB+inTrypsin+6BPF-3	1..29&SP,49..163&UmbB,177..399&inTrypsin,394..692&6BPF-3	6BPF-3
MFB7069282.1	Streptomyces_sp._NPDC056290_NPDC056290	SP+inTrypsin+5BPF-12	1..29&SP,34..243&inTrypsin,248..503&5BPF-12	5BPF-12
MFB7070238.1	Streptomyces_sp._NPDC056290_NPDC056290	SP+inTrypsin+Bulb-lectin+Bulb-lectin+RicinB-6	1..35&SP,38..245&inTrypsin,249..378&Bulb-lectin,379..492&Bulb-lectin,491..612&RicinB-6	Bulb-lectin+Bulb-lectin+RicinB-6
MFB7073346.1	Streptomyces_sp._NPDC056290_NPDC056290	SP+UmbB+inTrypsin+6BPF-3	1..29&SP,49..163&UmbB,177..399&inTrypsin,394..692&6BPF-3	6BPF-3
MFB7234855.1	Streptomyces_sp._NPDC056269_NPDC056269	SP+inTrypsin+5BPF-8	1..37&SP,33..240&inTrypsin,250..477&5BPF-8	5BPF-8
MFB7177327.1	Streptomyces_sp._NPDC056257_NPDC056257	6BPF-4	28..149&6BPF-4	6BPF-4
MFB7177326.1	Streptomyces_sp._NPDC056257_NPDC056257	SP+inTrypsin+6BPF-4	1..33&SP,36..243&inTrypsin,245..293&6BPF-4	6BPF-4
MFB7169403.1	Streptomyces_sp._NPDC056254_NPDC056254	5BPF-6	1..108&5BPF-6	5BPF-6
MFB7169404.1	Streptomyces_sp._NPDC056254_NPDC056254	SP+inTrypsin+6BPF-1+6BPF-1	1..23&SP,26..234&inTrypsin,240..521&6BPF-1,522..807&6BPF-1	6BPF-1+6BPF-1
MFB7272577.1	Streptomyces_sp._NPDC056244_NPDC056244	SP+inTrypsin+7BPF-4	1..38&SP,34..253&inTrypsin,255..732&7BPF-4	7BPF-4
MFB7185442.1	Streptomyces_sp._NPDC056230_NPDC056230	SP+inTrypsin+6BPF-2	1..32&SP,35..248&inTrypsin,250..614&6BPF-2	6BPF-2
MFB7449251.1	Streptomyces_sp._NPDC056194_NPDC056194	SP+inTrypsin+RicinB-3	1..33&SP,36..242&inTrypsin,246..383&RicinB-3	RicinB-3
MFB7460154.1	Streptomyces_sp._NPDC056188_NPDC056188	6BPF-2	1..199&6BPF-2	6BPF-2
MFB7460153.1	Streptomyces_sp._NPDC056188_NPDC056188	SP+inTrypsin+6BPF-2	1..31&SP,34..248&inTrypsin,250..416&6BPF-2	6BPF-2
MFB7460148.1	Streptomyces_sp._NPDC056188_NPDC056188	SP+inTrypsin+Laminin_G_3+Laminin_G_3	1..20&SP,25..250&inTrypsin,244..463&Laminin_G_3,464..693&Laminin_G_3	Laminin_G_3+Laminin_G_3
MFB7531757.1	Streptomyces_sp._NPDC056178_NPDC056178	SP+inTrypsin+6BPF-2	1..32&SP,35..248&inTrypsin,250..614&6BPF-2	6BPF-2
MFB7494733.1	Streptomyces_sp._NPDC056161_NPDC056161	SP+inTrypsin+5BPF-2+7BPF-1	1..16&SP,23..235&inTrypsin,240..500&5BPF-2,502..829&7BPF-1	5BPF-2+7BPF-1
MFB7495481.1	Streptomyces_sp._NPDC056161_NPDC056161	SP+inTrypsin+7BPF-4	1..31&SP,34..253&inTrypsin,255..732&7BPF-4	7BPF-4
MFB7600311.1	Streptomyces_sp._NPDC056160_NPDC056160	SP+inTrypsin+5BPF-7	1..31&SP,38..253&inTrypsin,250..513&5BPF-7	5BPF-7
MFB7595214.1	Streptomyces_sp._NPDC056160_NPDC056160	SP+inTrypsin+6BPF-2	1..18&SP,24..242&inTrypsin,237..599&6BPF-2	6BPF-2
MFB7597163.1	Streptomyces_sp._NPDC056160_NPDC056160	SP+inTrypsin+6BPF-3	1..21&SP,22..236&inTrypsin,238..537&6BPF-3	6BPF-3
MFB7594780.1	Streptomyces_sp._NPDC056160_NPDC056160	SP+inTrypsin+7BPF-4	1..24&SP,33..251&inTrypsin,253..733&7BPF-4	7BPF-4
MFB7551999.1	Streptomyces_sp._NPDC056154_NPDC056154	SP+inTrypsin+6BPF-2	1..32&SP,35..248&inTrypsin,250..614&6BPF-2	6BPF-2
MFB7651147.1	Streptomyces_sp._NPDC056128_NPDC056128	SP+inTrypsin+5BPF-5	1..29&SP,32..248&inTrypsin,248..502&5BPF-5	5BPF-5
MFB7651317.1	Streptomyces_sp._NPDC056128_NPDC056128	SP+inTrypsin+6BPF-2	1..36&SP,39..252&inTrypsin,248..622&6BPF-2	6BPF-2
MFB7650604.1	Streptomyces_sp._NPDC056128_NPDC056128	SP+inTrypsin+7BPF-4	1..30&SP,33..250&inTrypsin,253..735&7BPF-4	7BPF-4
MFB7657805.1	Streptomyces_sp._NPDC056128_NPDC056128	SP+inTrypsin+Bulb-lectin+6BPF-4	1..31&SP,34..250&inTrypsin,252..359&Bulb-lectin,356..709&6BPF-4	Bulb-lectin+6BPF-4
MFB7725043.1	Streptomyces_sp._NPDC056127_NPDC056127	6BPF-2	1..125&6BPF-2	6BPF-2
MFB7731044.1	Streptomyces_sp._NPDC056127_NPDC056127	SP+inTrypsin+5BPF-5	1..29&SP,32..248&inTrypsin,248..502&5BPF-5	5BPF-5
MFB7725042.1	Streptomyces_sp._NPDC056127_NPDC056127	SP+inTrypsin+6BPF-2	1..36&SP,39..252&inTrypsin,248..539&6BPF-2	6BPF-2
MFB7726086.1	Streptomyces_sp._NPDC056127_NPDC056127	SP+inTrypsin+7BPF-4	1..30&SP,33..250&inTrypsin,253..735&7BPF-4	7BPF-4
MFB7732289.1	Streptomyces_sp._NPDC056127_NPDC056127	SP+inTrypsin+Bulb-lectin+6BPF-4	1..31&SP,34..250&inTrypsin,252..359&Bulb-lectin,356..709&6BPF-4	Bulb-lectin+6BPF-4
MFB7796451.1	Streptomyces_sp._NPDC056086_NPDC056086	SP+inTrypsin+6BPF-2	1..23&SP,26..246&inTrypsin,245..384&6BPF-2	6BPF-2
MFB7648070.1	Streptomyces_sp._NPDC056085_NPDC056085	SP+inTrypsin+5BPF-7	1..31&SP,34..252&inTrypsin,249..512&5BPF-7	5BPF-7
MFB7770867.1	Streptomyces_sp._NPDC056084_NPDC056084	SP+inTrypsin+5BPF-7	1..36&SP,39..257&inTrypsin,254..517&5BPF-7	5BPF-7
MFB7863259.1	Streptomyces_sp._NPDC056069_NPDC056069	SP+inTrypsin+Bulb-lectin+Bulb-lectin+RicinB-6	1..35&SP,38..250&inTrypsin,249..375&Bulb-lectin,376..489&Bulb-lectin,488..609&RicinB-6	Bulb-lectin+Bulb-lectin+RicinB-6
MFB7917354.1	Streptomyces_sp._NPDC056061_NPDC056061	6BPF-2	1..128&6BPF-2	6BPF-2
MFB7917356.1	Streptomyces_sp._NPDC056061_NPDC056061	inTrypsin+6BPF-3	3..215&inTrypsin,218..517&6BPF-3	6BPF-3
MFB7917355.1	Streptomyces_sp._NPDC056061_NPDC056061	SP+inTrypsin+6BPF-2	1..33&SP,36..249&inTrypsin,251..510&6BPF-2	6BPF-2
MFB7942287.1	Streptomyces_sp._NPDC056049_NPDC056049	SP+inTrypsin+7BPF-4	1..24&SP,34..253&inTrypsin,253..735&7BPF-4	7BPF-4
MFB8106116.1	Streptomyces_sp._NPDC056007_NPDC056007	SP+inTrypsin+6BPF-2	1..32&SP,35..253&inTrypsin,253..616&6BPF-2	6BPF-2
MFB8307764.1	Streptomyces_sp._NPDC055961_NPDC055961	SP+inTrypsin+RicinB-3	1..33&SP,36..242&inTrypsin,246..383&RicinB-3	RicinB-3
MFB8364087.1	Streptomyces_sp._NPDC055929_NPDC055929	SP+UmbB+inTrypsin+6BPF-3	1..29&SP,49..163&UmbB,172..400&inTrypsin,395..693&6BPF-3	6BPF-3
MFB8367146.1	Streptomyces_sp._NPDC055929_NPDC055929	UmbB+inTrypsin+6BPF-2	8..122&UmbB,131..340&inTrypsin,351..722&6BPF-2	6BPF-2
MEV5063422.1	Streptomyces_sp._NPDC053794_NPDC053794	SP+inTrypsin+7BPF-4	1..37&SP,34..241&inTrypsin,244..726&7BPF-4	7BPF-4
MEV5017288.1	Streptomyces_sp._NPDC053782_NPDC053782	6BPF-2	1..256&6BPF-2	6BPF-2
MEV5017287.1	Streptomyces_sp._NPDC053782_NPDC053782	SP+inTrypsin+6BPF-2	1..36&SP,39..254&inTrypsin,248..375&6BPF-2	6BPF-2
MEV5013286.1	Streptomyces_sp._NPDC053782_NPDC053782	SP+inTrypsin+7BPF-4	1..30&SP,41..247&inTrypsin,250..734&7BPF-4	7BPF-4
MEV5015837.1	Streptomyces_sp._NPDC053782_NPDC053782	SP+inTrypsin+7BPF-4	1..30&SP,40..252&inTrypsin,256..737&7BPF-4	7BPF-4
MEV5020155.1	Streptomyces_sp._NPDC053782_NPDC053782	SP+inTrypsin+Bulb-lectin+6BPF-4	1..31&SP,36..243&inTrypsin,246..353&Bulb-lectin,350..703&6BPF-4	Bulb-lectin+6BPF-4
MFI8846969.1	Streptomyces_sp._NPDC053780_NPDC053780	6BPF-2	1..257&6BPF-2	6BPF-2
MFI8846970.1	Streptomyces_sp._NPDC053780_NPDC053780	SP+inTrypsin+6BPF-2	1..36&SP,39..254&inTrypsin,248..376&6BPF-2	6BPF-2
MFI8842091.1	Streptomyces_sp._NPDC053780_NPDC053780	SP+inTrypsin+7BPF-4	1..30&SP,41..247&inTrypsin,250..734&7BPF-4	7BPF-4
MFI8848472.1	Streptomyces_sp._NPDC053780_NPDC053780	SP+inTrypsin+7BPF-4	1..30&SP,40..252&inTrypsin,256..737&7BPF-4	7BPF-4
MFI8843233.1	Streptomyces_sp._NPDC053780_NPDC053780	SP+inTrypsin+Bulb-lectin+6BPF-4	1..31&SP,36..243&inTrypsin,246..353&Bulb-lectin,350..703&6BPF-4	Bulb-lectin+6BPF-4
MEV4948989.1	Streptomyces_sp._NPDC053755_NPDC053755	SP+inTrypsin+5BPF-12	1..30&SP,33..245&inTrypsin,250..505&5BPF-12	5BPF-12
MEV4949066.1	Streptomyces_sp._NPDC053755_NPDC053755	SP+inTrypsin+Bulb-lectin+Bulb-lectin+RicinB-6	1..35&SP,38..249&inTrypsin,249..376&Bulb-lectin,377..490&Bulb-lectin,489..610&RicinB-6	Bulb-lectin+Bulb-lectin+RicinB-6
MFI8945266.1	Streptomyces_sp._NPDC053750_NPDC053750	SP+inTrypsin+7BPF-4	1..30&SP,41..250&inTrypsin,253..735&7BPF-4	7BPF-4
MEV5162824.1	Streptomyces_sp._NPDC053728_NPDC053728	SP+inTrypsin+6BPF-3	1..27&SP,36..247&inTrypsin,248..368&6BPF-3	6BPF-3
MFI8914482.1	Streptomyces_sp._NPDC053513_NPDC053513	SP+inTrypsin+5BPF-8	1..26&SP,34..244&inTrypsin,248..402&5BPF-8	5BPF-8
MFI8959795.1	Streptomyces_sp._NPDC053495_NPDC053495	5BPF-8	1..139&5BPF-8	5BPF-8
MFI8959794.1	Streptomyces_sp._NPDC053495_NPDC053495	SP+inTrypsin+5BPF-8	1..26&SP,34..244&inTrypsin,248..316&5BPF-8	5BPF-8
MFI8966144.1	Streptomyces_sp._NPDC053493_NPDC053493	SP+inTrypsin+5BPF-12	1..30&SP,34..248&inTrypsin,250..505&5BPF-12	5BPF-12
MFI9065660.1	Streptomyces_sp._NPDC053429_NPDC053429	SP+inTrypsin+5BPF-5	1..30&SP,33..246&inTrypsin,251..515&5BPF-5	5BPF-5
MFI9236559.1	Streptomyces_sp._NPDC053079_NPDC053079	SP+inTrypsin+5BPF-10	1..28&SP,31..248&inTrypsin,259..530&5BPF-10	5BPF-10
MFI9236560.1	Streptomyces_sp._NPDC053079_NPDC053079	SP+inTrypsin+6BPF-2	1..31&SP,34..250&inTrypsin,244..621&6BPF-2	6BPF-2
MFI9201842.1	Streptomyces_sp._NPDC053048_NPDC053048	GDSL-1+5BPF-6	92..302&GDSL-1,303..413&5BPF-6	GDSL-1+5BPF-6
MFI9201843.1	Streptomyces_sp._NPDC053048_NPDC053048	SP+inTrypsin+5BPF-10	1..30&SP,35..249&inTrypsin,260..526&5BPF-10	5BPF-10
MFI9201214.1	Streptomyces_sp._NPDC053048_NPDC053048	SP+inTrypsin+7BPF-4	1..26&SP,32..248&inTrypsin,252..727&7BPF-4	7BPF-4
MEV5283131.1	Streptomyces_sp._NPDC052811_NPDC052811	SP+inTrypsin+5BPF-5	1..33&SP,34..246&inTrypsin,262..516&5BPF-5	5BPF-5
MEV5433393.1	Streptomyces_sp._NPDC052701_NPDC052701	SP+inTrypsin+7BPF-4	1..31&SP,34..250&inTrypsin,255..288&7BPF-4	7BPF-4
MEV5442100.1	Streptomyces_sp._NPDC052644_NPDC052644	SP+inTrypsin+6BPF-2	1..27&SP,36..253&inTrypsin,263..638&6BPF-2	6BPF-2
MEV5444295.1	Streptomyces_sp._NPDC052644_NPDC052644	SP+inTrypsin+6BPF-2	1..32&SP,35..254&inTrypsin,253..618&6BPF-2	6BPF-2
MEV5446974.1	Streptomyces_sp._NPDC052644_NPDC052644	SP+inTrypsin+6BPF-3	1..31&SP,34..250&inTrypsin,246..549&6BPF-3	6BPF-3
MEV5445930.1	Streptomyces_sp._NPDC052644_NPDC052644	SP+inTrypsin+7BPF-4	1..30&SP,33..250&inTrypsin,254..738&7BPF-4	7BPF-4
MEV5445339.1	Streptomyces_sp._NPDC052644_NPDC052644	SP+inTrypsin+Bulb-lectin+6BPF-4	1..34&SP,37..250&inTrypsin,255..361&Bulb-lectin,358..715&6BPF-4	Bulb-lectin+6BPF-4
MEV5596663.1	Streptomyces_sp._NPDC052496_NPDC052496	SP+Laminin_G_3+Laminin_G_3+GDPD	1..26&SP,46..260&Laminin_G_3,261..481&Laminin_G_3,482..713&GDPD	Laminin_G_3+Laminin_G_3+GDPD
MEV5596664.1	Streptomyces_sp._NPDC052496_NPDC052496	SP+UmbB+inTrypsin+Laminin_G_3+Laminin_G_3	1..23&SP,54..167&UmbB,178..378&inTrypsin,380..594&Laminin_G_3,595..814&Laminin_G_3	Laminin_G_3+Laminin_G_3
MFI9469823.1	Streptomyces_sp._NPDC052492_NPDC052492	SP+inTrypsin+7BPF-4	1..24&SP,40..249&inTrypsin,253..733&7BPF-4	7BPF-4
MEV5544674.1	Streptomyces_sp._NPDC052309_NPDC052309	SP+inTrypsin+6BPF-2	1..44&SP,47..261&inTrypsin,257..629&6BPF-2	6BPF-2
MEV5546375.1	Streptomyces_sp._NPDC052309_NPDC052309	SP+inTrypsin+7BPF-4	1..37&SP,38..252&inTrypsin,256..737&7BPF-4	7BPF-4
MEV5547878.1	Streptomyces_sp._NPDC052309_NPDC052309	SP+inTrypsin+Bulb-lectin+6BPF-4	1..34&SP,37..251&inTrypsin,253..359&Bulb-lectin,356..712&6BPF-4	Bulb-lectin+6BPF-4
MEV5549740.1	Streptomyces_sp._NPDC052309_NPDC052309	SP+inTrypsin+Bulb-lectin+6BPF-4	1..36&SP,35..250&inTrypsin,253..360&Bulb-lectin,357..715&6BPF-4	Bulb-lectin+6BPF-4
MEV5551585.1	Streptomyces_sp._NPDC052309_NPDC052309	SP+inTrypsin+RicinB-1	1..26&SP,29..243&inTrypsin,244..407&RicinB-1	RicinB-1
MFI9583740.1	Streptomyces_sp._NPDC052236_NPDC052236	SP+inTrypsin+Bulb-lectin+6BPF-4	1..33&SP,36..248&inTrypsin,253..360&Bulb-lectin,357..710&6BPF-4	Bulb-lectin+6BPF-4
MEV5566792.1	Streptomyces_sp._NPDC052196_NPDC052196	inTrypsin+unclassifiedBetaPropeller	9..148&inTrypsin,148..172&unclassifiedBetaPropeller	unclassifiedBetaPropeller
MEV6117673.1	Streptomyces_sp._NPDC052109_NPDC052109	SP+inTrypsin+5BPF-10	1..44&SP,35..246&inTrypsin,250..519&5BPF-10	5BPF-10
MEV8451477.1	Streptomyces_sp._NPDC052097_NPDC052097	SP+inTrypsin+6BPF-2	1..32&SP,35..253&inTrypsin,250..614&6BPF-2	6BPF-2
MEV8481745.1	Streptomyces_sp._NPDC052095_NPDC052095	SP+inTrypsin+6BPF-2	1..32&SP,35..253&inTrypsin,250..614&6BPF-2	6BPF-2
MFI9728802.1	Streptomyces_sp._NPDC052092_NPDC052092	SP+inTrypsin+7BPF-4	1..24&SP,40..249&inTrypsin,253..733&7BPF-4	7BPF-4
MEV5859898.1	Streptomyces_sp._NPDC052071_NPDC052071	SP+inTrypsin+6BPF-2	1..32&SP,35..256&inTrypsin,253..615&6BPF-2	6BPF-2
MEV5859899.1	Streptomyces_sp._NPDC052071_NPDC052071	SP+inTrypsin+Bulb-lectin+6BPF-4	1..24&SP,27..238&inTrypsin,241..347&Bulb-lectin,344..700&6BPF-4	Bulb-lectin+6BPF-4
MEV6165608.1	Streptomyces_sp._NPDC052052_NPDC052052	SP+inTrypsin+5BPF-4	1..44&SP,47..270&inTrypsin,270..515&5BPF-4	5BPF-4
MEV6162458.1	Streptomyces_sp._NPDC052052_NPDC052052	SP+inTrypsin+6BPF-2	1..32&SP,35..257&inTrypsin,253..616&6BPF-2	6BPF-2
MEV6161251.1	Streptomyces_sp._NPDC052052_NPDC052052	SP+inTrypsin+7BPF-4	1..38&SP,37..254&inTrypsin,256..737&7BPF-4	7BPF-4
MEV5988861.1	Streptomyces_sp._NPDC052051_NPDC052051	SP+inTrypsin+5BPF-5	1..32&SP,35..257&inTrypsin,258..514&5BPF-5	5BPF-5
MEV5985222.1	Streptomyces_sp._NPDC052051_NPDC052051	SP+inTrypsin+Bulb-lectin+6BPF-4	1..24&SP,27..243&inTrypsin,242..349&Bulb-lectin,346..702&6BPF-4	Bulb-lectin+6BPF-4
MFI9645452.1	Streptomyces_sp._NPDC052040_NPDC052040	SP+inTrypsin+5BPF-10	1..32&SP,35..250&inTrypsin,256..525&5BPF-10	5BPF-10
MFI9646759.1	Streptomyces_sp._NPDC052040_NPDC052040	SP+inTrypsin+5BPF-7	1..36&SP,33..251&inTrypsin,247..511&5BPF-7	5BPF-7
MFI9646164.1	Streptomyces_sp._NPDC052040_NPDC052040	SP+inTrypsin+7BPF-4	1..25&SP,33..253&inTrypsin,254..734&7BPF-4	7BPF-4
MEV6023601.1	Streptomyces_sp._NPDC052036_NPDC052036	inTrypsin+5BPF-10	17..172&inTrypsin,177..446&5BPF-10	5BPF-10
MEV6022399.1	Streptomyces_sp._NPDC052036_NPDC052036	SP+inTrypsin+5BPF-5	1..18&SP,27..256&inTrypsin,259..513&5BPF-5	5BPF-5
MFI9616917.1	Streptomyces_sp._NPDC052023_NPDC052023	SP+inTrypsin+6BPF-2	1..32&SP,35..256&inTrypsin,254..623&6BPF-2	6BPF-2
MFI9614074.1	Streptomyces_sp._NPDC052023_NPDC052023	SP+inTrypsin+7BPF-4	1..22&SP,25..242&inTrypsin,246..733&7BPF-4	7BPF-4
MEV8490359.1	Streptomyces_sp._NPDC052002_NPDC052002	SP+inTrypsin+5BPF-7	1..33&SP,34..247&inTrypsin,247..510&5BPF-7	5BPF-7
MEV8529560.1	Streptomyces_sp._NPDC052000_NPDC052000	SP+inTrypsin+5BPF-5	1..27&SP,35..252&inTrypsin,261..524&5BPF-5	5BPF-5
MEV5939147.1	Streptomyces_sp._NPDC051994_NPDC051994	SP+inTrypsin+5BPF-7	1..33&SP,34..247&inTrypsin,247..510&5BPF-7	5BPF-7
MEV5946895.1	Streptomyces_sp._NPDC051993_NPDC051993	SP+inTrypsin+5BPF-7	1..33&SP,34..247&inTrypsin,247..510&5BPF-7	5BPF-7
MFI9760790.1	Streptomyces_sp._NPDC051963_NPDC051963	SP+inTrypsin+7BPF-4	1..37&SP,37..252&inTrypsin,256..737&7BPF-4	7BPF-4
MEV6329270.1	Streptomyces_sp._NPDC051909_NPDC051909	SP+inTrypsin+RicinB-3	1..33&SP,36..243&inTrypsin,246..383&RicinB-3	RicinB-3
MEV6398097.1	Streptomyces_sp._NPDC051907_NPDC051907	SP+inTrypsin+6BPF-3	1..30&SP,33..245&inTrypsin,246..545&6BPF-3	6BPF-3
MFI5579417.1	Streptomyces_sp._NPDC051822_NPDC051822	SP+inTrypsin+5BPF-7	1..36&SP,48..265&inTrypsin,277..541&5BPF-7	5BPF-7
MFI5579416.1	Streptomyces_sp._NPDC051822_NPDC051822	SP+Exo_endo_phos	1..30&SP,45..320&Exo_endo_phos	Exo_endo_phos
MEV6203059.1	Streptomyces_sp._NPDC051771_NPDC051771	SP+UmbB+inTrypsin+Bulb-lectin+6BPF-4	1..19&SP,42..159&UmbB,170..380&inTrypsin,382..488&Bulb-lectin,485..838&6BPF-4	Bulb-lectin+6BPF-4
MEV6247190.1	Streptomyces_sp._NPDC051742_NPDC051742	SP+inTrypsin+5BPF-7	1..36&SP,48..265&inTrypsin,277..541&5BPF-7	5BPF-7
MEV6247191.1	Streptomyces_sp._NPDC051742_NPDC051742	SP+Exo_endo_phos	1..30&SP,45..320&Exo_endo_phos	Exo_endo_phos
MFI5669402.1	Streptomyces_sp._NPDC051704_NPDC051704	SP+inTrypsin+5BPF-5+RicinB-4	1..33&SP,34..248&inTrypsin,262..523&5BPF-5,524..667&RicinB-4	5BPF-5+RicinB-4
MFI5669553.1	Streptomyces_sp._NPDC051704_NPDC051704	SP+inTrypsin+6BPF-1	1..37&SP,38..249&inTrypsin,256..541&6BPF-1	6BPF-1
MFI5670643.1	Streptomyces_sp._NPDC051704_NPDC051704	SP+inTrypsin+6BPF-3	1..31&SP,34..238&inTrypsin,245..542&6BPF-3	6BPF-3
MFI5672462.1	Streptomyces_sp._NPDC051704_NPDC051704	SP+inTrypsin+Bulb-lectin+Bulb-lectin	1..40&SP,43..248&inTrypsin,251..378&Bulb-lectin,379..501&Bulb-lectin	Bulb-lectin+Bulb-lectin
MEV6477603.1	Streptomyces_sp._NPDC051657_NPDC051657	UmbB+inTrypsin+7BPF-4	26..138&UmbB,148..363&inTrypsin,368..838&7BPF-4	7BPF-4
MFI5791325.1	Streptomyces_sp._NPDC051640_NPDC051640	UmbB+inTrypsin+7BPF-4	26..138&UmbB,148..363&inTrypsin,368..838&7BPF-4	7BPF-4
MEV6549771.1	Streptomyces_sp._NPDC051597_NPDC051597	SP+inTrypsin+RicinB-3	1..33&SP,36..242&inTrypsin,246..383&RicinB-3	RicinB-3
MFI5828730.1	Streptomyces_sp._NPDC051578_NPDC051578	SP+inTrypsin+5BPF-5+RicinB-4	1..18&SP,21..237&inTrypsin,249..511&5BPF-5,512..655&RicinB-4	5BPF-5+RicinB-4
MEV6572885.1	Streptomyces_sp._NPDC051577_NPDC051577	SP+inTrypsin+5BPF-6	1..33&SP,36..243&inTrypsin,247..523&5BPF-6	5BPF-6
MEV6573000.1	Streptomyces_sp._NPDC051577_NPDC051577	SP+inTrypsin+6BPF-1+6BPF-1	1..35&SP,36..241&inTrypsin,248..529&6BPF-1,530..815&6BPF-1	6BPF-1+6BPF-1
MEV6572886.1	Streptomyces_sp._NPDC051577_NPDC051577	SP+inTrypsin+6BPF-3	1..33&SP,36..243&inTrypsin,247..545&6BPF-3	6BPF-3
MEV6572999.1	Streptomyces_sp._NPDC051577_NPDC051577	SP+inTrypsin+6BPF-3	1..23&SP,26..241&inTrypsin,237..538&6BPF-3	6BPF-3
MEV6572887.1	Streptomyces_sp._NPDC051577_NPDC051577	SP+inTrypsin+Bulb-lectin+Bulb-lectin+RicinB-6	1..17&SP,20..228&inTrypsin,231..355&Bulb-lectin,356..467&Bulb-lectin,466..585&RicinB-6	Bulb-lectin+Bulb-lectin+RicinB-6
MFI5616780.1	Streptomyces_sp._NPDC051567_NPDC051567	SP+inTrypsin+Bulb-lectin+Bulb-lectin	1..28&SP,36..245&inTrypsin,247..370&Bulb-lectin,371..492&Bulb-lectin	Bulb-lectin+Bulb-lectin
MFI5806028.1	Streptomyces_sp._NPDC051561_NPDC051561	inTrypsin+5BPF-7	34..249&inTrypsin,249..512&5BPF-7	5BPF-7
MFI5808951.1	Streptomyces_sp._NPDC051561_NPDC051561	SP+inTrypsin+5BPF-7	1..44&SP,37..252&inTrypsin,252..515&5BPF-7	5BPF-7
[truncated: 7,579 more rows]

## Sheet: Sheet2
Sheet 2. Domain architecture of UmbC proteins identified from diverse Streptomyces strains. List includes candidate UmbC proteins and their toxin domains. For some UmbC proteins, the C-terminal toxin domain has not been classified and is not annotated.
Protein accession	Strains	Architecture	Domain boundaries	Toxin domain
MFD7961219.1	Streptomyces_zaomyceticus_NPDC059778	SP+ALF_repeat+P:ALF+ALF_repeat+ALF_repeat+ALF_repeat+P:ALF+P:ALF+ALF_CC_1+HINT.2+S8-BECR1	1..18&SP,31..70&ALF_repeat,78..117&P:ALF,124..163&ALF_repeat,170..210&ALF_repeat,623..665&ALF_repeat,671..712&P:ALF,720..758&P:ALF,755..913&ALF_CC_1,1092..1217&HINT.2,1227..1328&S8-BECR1	S8-BECR1
MEV4942174.1	Streptomyces_zaomyceticus_NPDC053778	SP+P:ALF+P:ALF+P:ALF+P:ALF+P:ALF+P:ALF+P:ALF+ALF_CC_1+4TM_Toxin	1..32&SP,47..84&P:ALF,93..131&P:ALF,139..180&P:ALF,186..224&P:ALF,600..637&P:ALF,693..729&P:ALF,740..780&P:ALF,778..938&ALF_CC_1,991..1098&4TM_Toxin	4TM_Toxin
MFH8712679.1	Streptomyces_zaomyceticus_NPDC017971	ALF_repeat+P:ALF+ALF_repeat+ALF_repeat+P:ALF+ALF_repeat+P:ALF+ALF_repeat+ALF_CC_1+P:Cytotoxic	3..32&ALF_repeat,44..83&P:ALF,90..128&ALF_repeat,135..176&ALF_repeat,560..591&P:ALF,597..638&ALF_repeat,644..681&P:ALF,690..733&ALF_repeat,730..890&ALF_CC_1,1040..1120&P:Cytotoxic	Cytotoxic
WSQ24023.1	Streptomyces_zaomyceticus_NBC_01228	P:ALF+P:ALF+ALF_repeat+ALF_repeat+P:ALF+ALF_repeat+P:ALF+P:ALF+ALF_CC_1+HINT.2+DEAM_Toxin7.7	14..48&P:ALF,59..98&P:ALF,105..145&ALF_repeat,150..191&ALF_repeat,566..606&P:ALF,612..653&ALF_repeat,659..698&P:ALF,709..746&P:ALF,743..903&ALF_CC_1,1055..1187&HINT.2,1194..1336&DEAM_Toxin7.7	DEAM_Toxin7.7
WTR75872.1	Streptomyces_zaomyceticus_NBC_00123	P:ALF+P:ALF+ALF_repeat+ALF_repeat+P:ALF+ALF_repeat+P:ALF+P:ALF+ALF_CC_1+HINT.2+DEAM_Toxin7.7	14..48&P:ALF,59..98&P:ALF,105..145&ALF_repeat,150..191&ALF_repeat,566..606&P:ALF,612..653&ALF_repeat,659..698&P:ALF,709..746&P:ALF,743..903&ALF_CC_1,1055..1187&HINT.2,1194..1336&DEAM_Toxin7.7	DEAM_Toxin7.7
WTV26553.1	Streptomyces_zaomyceticus_NBC_00044	P:ALF+P:ALF+ALF_repeat+ALF_repeat+P:ALF+ALF_repeat+P:ALF+P:ALF+ALF_CC_1+HINT.2+DEAM_Toxin7.7	14..48&P:ALF,59..98&P:ALF,105..145&ALF_repeat,150..191&ALF_repeat,566..606&P:ALF,612..653&ALF_repeat,659..698&P:ALF,709..746&P:ALF,743..903&ALF_CC_1,1055..1187&HINT.2,1194..1336&DEAM_Toxin7.7	DEAM_Toxin7.7
MFC9585945.1	Streptomyces_yangpuensis_NPDC127610	SP+P:ALF+P:ALF+P:ALF+P:ALF+P:ALF+P:ALF+ALF_CC_1+4TM_Toxin	1..34&SP,59..99&P:ALF,105..143&P:ALF,151..192&P:ALF,198..238&P:ALF,615..649&P:ALF,707..749&P:ALF,792..953&ALF_CC_1,1007..1114&4TM_Toxin	4TM_Toxin
MFD5618502.1	Streptomyces_yangpuensis_NPDC127057	SP+P:ALF+P:ALF+P:ALF+P:ALF+P:ALF+ALF_CC_1+4TM_Toxin	1..34&SP,52..91&P:ALF,98..136&P:ALF,144..185&P:ALF,191..231&P:ALF,608..644&P:ALF,786..946&ALF_CC_1,1001..1114&4TM_Toxin	4TM_Toxin
MFJ6783176.1	Streptomyces_yangpuensis_NPDC091197	SP+P:ALF+P:ALF+P:ALF+P:ALF+P:ALF+P:ALF+ALF_CC_1+4TM_Toxin	1..34&SP,59..99&P:ALF,105..143&P:ALF,151..192&P:ALF,198..238&P:ALF,615..649&P:ALF,707..749&P:ALF,792..953&ALF_CC_1,1007..1113&4TM_Toxin	4TM_Toxin
MFJ6784275.1	Streptomyces_yangpuensis_NPDC091197	SP+P:ALF+ALF.1+ALF.1+P:ALF+P:ALF+ALF_repeat+P:ALF+ALF_CC_1+Ntox71	1..38&SP,58..98&P:ALF,104..145&ALF.1,150..192&ALF.1,197..238&P:ALF,615..655&P:ALF,707..749&ALF_repeat,757..796&P:ALF,794..953&ALF_CC_1,1002..1173&Ntox71	Ntox71
MFD6113740.1	Streptomyces_yangpuensis_NPDC060262	SP+P:ALF+P:ALF+P:ALF+P:ALF+ALF_CC_1+P:ALF+P:ALF+ALF_CC_1+4TM_Toxin	1..34&SP,52..91&P:ALF,98..136&P:ALF,144..185&P:ALF,191..231&P:ALF,228..384&ALF_CC_1,608..644&P:ALF,700..738&P:ALF,786..946&ALF_CC_1,1001..1114&4TM_Toxin	4TM_Toxin
MFG2335355.1	Streptomyces_yangpuensis_NPDC048605	SP+P:ALF+P:ALF+P:ALF+P:ALF+P:ALF+P:ALF+ALF_CC_1+4TM_Toxin	1..34&SP,59..99&P:ALF,105..143&P:ALF,151..192&P:ALF,198..238&P:ALF,615..649&P:ALF,707..749&P:ALF,792..953&ALF_CC_1,1007..1114&4TM_Toxin	4TM_Toxin
MFG2336508.1	Streptomyces_yangpuensis_NPDC048605	ALF_repeat+P:ALF+P:ALF+ALF_repeat+P:ALF+ALF_repeat+P:ALF+ALF_CC_1+4TM_Toxin	7..41&ALF_repeat,52..92&P:ALF,98..139&P:ALF,145..185&ALF_repeat,562..602&P:ALF,654..690&ALF_repeat,704..741&P:ALF,740..901&ALF_CC_1,950..1066&4TM_Toxin	4TM_Toxin
MEU5152376.1	Streptomyces_yangpuensis_NPDC021559	SP+P:ALF+P:ALF+P:ALF+P:ALF+P:ALF+P:ALF+ALF_CC_1+4TM_Toxin	1..34&SP,59..99&P:ALF,105..143&P:ALF,151..192&P:ALF,198..238&P:ALF,615..649&P:ALF,707..749&P:ALF,792..953&ALF_CC_1,1007..1114&4TM_Toxin	4TM_Toxin
GLF95180.1	Streptomyces_yaizuensis_YSPA8	SP+ALF_repeat+P:ALF+ALF_repeat+ALF_repeat+P:ALF+ALF_repeat+ALF_repeat+ALF_repeat+ALF_CC_1+P:PT-HINT+SCP1201-deaminases	1..37&SP,62..87&ALF_repeat,98..138&P:ALF,145..185&ALF_repeat,190..231&ALF_repeat,606..646&P:ALF,652..693&ALF_repeat,699..740&ALF_repeat,745..786&ALF_repeat,783..943&ALF_CC_1,1101..1229&P:PT-HINT,1243..1374&SCP1201-deaminases	SCP1201-deaminases
MFG2750979.1	Streptomyces_xanthophaeus_NPDC048359	SP+ALF_repeat+P:ALF+P:ALF+P:ALF+P:ALF+P:ALF+P:ALF+ALF_CC_1+4TM_Toxin	1..36&SP,52..88&ALF_repeat,99..137&P:ALF,145..186&P:ALF,192..232&P:ALF,610..650&P:ALF,703..741&P:ALF,752..790&P:ALF,788..948&ALF_CC_1,996..1110&4TM_Toxin	4TM_Toxin
WST20766.1	Streptomyces_xanthophaeus_NBC_01147	SP+ALF_repeat+P:ALF+P:ALF+P:ALF+P:ALF+P:ALF+P:ALF+ALF_CC_1+4TM_Toxin	1..36&SP,52..88&ALF_repeat,104..137&P:ALF,145..186&P:ALF,192..232&P:ALF,610..650&P:ALF,703..741&P:ALF,752..790&P:ALF,788..948&ALF_CC_1,996..1110&4TM_Toxin	4TM_Toxin
WST64248.1	Streptomyces_xanthophaeus_NBC_01137	SP+ALF_repeat+P:ALF+P:ALF+P:ALF+P:ALF+P:ALF+P:ALF+ALF_CC_1+4TM_Toxin	1..36&SP,52..88&ALF_repeat,104..137&P:ALF,145..186&P:ALF,192..232&P:ALF,610..650&P:ALF,703..741&P:ALF,752..790&P:ALF,788..948&ALF_CC_1,996..1110&4TM_Toxin	4TM_Toxin
MFK0174861.1	Streptomyces_xanthochromogenes_NPDC090294	SP+P:ALF+P:ALF+P:ALF+ALF_repeat+P:ALF+P:ALF+P:ALF+ALF_CC_1+4TM_Toxin	1..36&SP,56..91&P:ALF,102..139&P:ALF,149..189&P:ALF,195..235&ALF_repeat,612..649&P:ALF,705..747&P:ALF,754..792&P:ALF,790..951&ALF_CC_1,1000..1117&4TM_Toxin	4TM_Toxin
MFJ4473883.1	Streptomyces_xanthochromogenes_NPDC088913	SP+P:ALF+P:ALF+P:ALF+ALF_repeat+P:ALF+P:ALF+P:ALF+ALF_CC_1+4TM_Toxin	1..36&SP,56..91&P:ALF,102..139&P:ALF,149..189&P:ALF,195..235&ALF_repeat,612..649&P:ALF,705..747&P:ALF,754..792&P:ALF,790..951&ALF_CC_1,1000..1117&4TM_Toxin	4TM_Toxin
MFJ2400598.1	Streptomyces_xanthochromogenes_NPDC087838	SP+P:ALF+P:ALF+P:ALF+ALF_repeat+P:ALF+P:ALF+P:ALF+ALF_CC_1+4TM_Toxin	1..36&SP,56..91&P:ALF,102..139&P:ALF,149..189&P:ALF,195..235&ALF_repeat,612..649&P:ALF,705..747&P:ALF,754..792&P:ALF,790..951&ALF_CC_1,1000..1117&4TM_Toxin	4TM_Toxin
MEV6048338.1	Streptomyces_xanthochromogenes_NPDC051973	SP+P:ALF+P:ALF+P:ALF+ALF_repeat+P:ALF+P:ALF+P:ALF+ALF_CC_1+4TM_Toxin	1..36&SP,56..91&P:ALF,102..139&P:ALF,149..189&P:ALF,195..235&ALF_repeat,612..649&P:ALF,705..747&P:ALF,754..792&P:ALF,790..951&ALF_CC_1,1000..1117&4TM_Toxin	4TM_Toxin
MEV6048394.1	Streptomyces_xanthochromogenes_NPDC051973	SP+ALF_repeat+P:ALF+ALF_repeat+ALF_repeat+P:ALF+ALF_repeat+P:ALF+ALF_repeat+ALF_CC_1+Ntox35	1..52&SP,65..100&ALF_repeat,112..152&P:ALF,158..198&ALF_repeat,204..244&ALF_repeat,620..659&P:ALF,665..705&ALF_repeat,713..753&P:ALF,761..797&ALF_repeat,796..955&ALF_CC_1,1081..1173&Ntox35	Ntox35
MFI5699859.1	Streptomyces_xanthochromogenes_NPDC051701	SP+P:ALF+P:ALF+P:ALF+ALF_repeat+P:ALF+P:ALF+P:ALF+ALF_CC_1+4TM_Toxin	1..36&SP,56..91&P:ALF,102..139&P:ALF,149..189&P:ALF,195..235&ALF_repeat,612..649&P:ALF,705..747&P:ALF,754..792&P:ALF,790..951&ALF_CC_1,1000..1117&4TM_Toxin	4TM_Toxin
MEV6719741.1	Streptomyces_xanthochromogenes_NPDC051157	SP+P:ALF+P:ALF+P:ALF+ALF_repeat+P:ALF+P:ALF+P:ALF+ALF_CC_1+4TM_Toxin	1..36&SP,56..91&P:ALF,102..139&P:ALF,149..189&P:ALF,195..235&ALF_repeat,612..649&P:ALF,705..747&P:ALF,754..792&P:ALF,790..951&ALF_CC_1,1000..1117&4TM_Toxin	4TM_Toxin
MEU6054681.1	Streptomyces_xanthochromogenes_NPDC047132	SP+P:ALF+P:ALF+P:ALF+ALF_repeat+P:ALF+P:ALF+P:ALF+ALF_CC_1+4TM_Toxin	1..36&SP,56..91&P:ALF,102..139&P:ALF,149..189&P:ALF,195..235&ALF_repeat,612..649&P:ALF,705..747&P:ALF,754..792&P:ALF,790..951&ALF_CC_1,1000..1117&4TM_Toxin	4TM_Toxin
MEU6055841.1	Streptomyces_xanthochromogenes_NPDC047132	P:ALF+P:ALF+P:ALF+ALF_repeat+P:ALF+P:ALF+ALF_CC_1+4TM_Toxin	3..37&P:ALF,43..80&P:ALF,89..129&P:ALF,135..176&ALF_repeat,596..633&P:ALF,643..684&P:ALF,729..889&ALF_CC_1,939..1045&4TM_Toxin	4TM_Toxin
MEU6055814.1	Streptomyces_xanthochromogenes_NPDC047132	SP+ALF_repeat+P:ALF+ALF_repeat+ALF_repeat+ALF_repeat+P:ALF+P:ALF+ALF_CC_1+HINT.2+Ntox7	1..29&SP,41..76&ALF_repeat,87..127&P:ALF,134..174&ALF_repeat,179..220&ALF_repeat,641..682&ALF_repeat,688..727&P:ALF,735..775&P:ALF,772..932&ALF_CC_1,1085..1212&HINT.2,1221..1311&Ntox7	Ntox7
MEU2955437.1	Streptomyces_xanthochromogenes_NPDC007159	SP+P:ALF+P:ALF+P:ALF+ALF_repeat+P:ALF+P:ALF+P:ALF+ALF_CC_1+4TM_Toxin	1..36&SP,56..91&P:ALF,102..139&P:ALF,149..189&P:ALF,195..235&ALF_repeat,612..649&P:ALF,705..747&P:ALF,754..792&P:ALF,790..951&ALF_CC_1,1000..1117&4TM_Toxin	4TM_Toxin
MEU2955785.1	Streptomyces_xanthochromogenes_NPDC007159	SP+P:ALF+P:ALF+P:ALF+ALF_repeat+P:ALF+P:ALF+ALF_CC_1+4TM_Toxin	1..18&SP,28..68&P:ALF,74..111&P:ALF,120..160&P:ALF,166..207&ALF_repeat,627..664&P:ALF,674..715&P:ALF,760..920&ALF_CC_1,970..1076&4TM_Toxin	4TM_Toxin
MEU2953920.1	Streptomyces_xanthochromogenes_NPDC007159	SP+P:ALF+P:ALF+P:ALF+ALF_repeat+ALF_CC_1+P:ALF+P:ALF+P:ALF+ALF_CC_1+4TM_Toxin	1..18&SP,33..71&P:ALF,79..117&P:ALF,125..165&P:ALF,171..212&ALF_repeat,209..363&ALF_CC_1,590..630&P:ALF,682..722&P:ALF,730..769&P:ALF,766..927&ALF_CC_1,984..1093&4TM_Toxin	4TM_Toxin
MER7145540.1	Streptomyces_xanthochromogenes_NPDC000181	SP+P:ALF+P:ALF+P:ALF+ALF_repeat+P:ALF+P:ALF+P:ALF+ALF_CC_1+4TM_Toxin	1..36&SP,56..91&P:ALF,102..139&P:ALF,149..189&P:ALF,195..235&ALF_repeat,612..649&P:ALF,705..747&P:ALF,754..792&P:ALF,790..951&ALF_CC_1,1000..1117&4TM_Toxin	4TM_Toxin
GHB33276.1	Streptomyces_xanthochromogenes_JCM_4612	SP+P:ALF+P:ALF+P:ALF+ALF_repeat+P:ALF+P:ALF+P:ALF+ALF_CC_1+4TM_Toxin	1..36&SP,56..91&P:ALF,102..139&P:ALF,149..189&P:ALF,195..235&ALF_repeat,612..649&P:ALF,705..747&P:ALF,754..792&P:ALF,790..951&ALF_CC_1,1000..1117&4TM_Toxin	4TM_Toxin
GHB80463.1	Streptomyces_xanthochromogenes_JCM_4612	SP+ALF_repeat+ALF_repeat+P:ALF+ALF_repeat+P:ALF+ALF_repeat+P:ALF+P:ALF+ALF_CC_1+HINT.2+Tox-LHH	1..15&SP,36..72&ALF_repeat,90..120&ALF_repeat,129..168&P:ALF,179..215&ALF_repeat,590..631&P:ALF,636..678&ALF_repeat,684..724&P:ALF,732..771&P:ALF,768..928&ALF_CC_1,1089..1218&HINT.2,1229..1333&Tox-LHH	Tox-LHH
MFC3260324.1	Streptomyces_xanthochromogenes_JCM_4594__1	P:ALF+P:ALF+P:ALF+ALF_CC_1+4TM_Toxin	227..264&P:ALF,320..362&P:ALF,369..407&P:ALF,405..566&ALF_CC_1,615..732&4TM_Toxin	4TM_Toxin
GGY16716.1	Streptomyces_xanthochromogenes_JCM_4594	SP+P:ALF+P:ALF+P:ALF+ALF_repeat+P:ALF+P:ALF+P:ALF+ALF_CC_1+4TM_Toxin	1..36&SP,56..91&P:ALF,102..139&P:ALF,149..189&P:ALF,195..235&ALF_repeat,612..649&P:ALF,705..747&P:ALF,754..792&P:ALF,790..951&ALF_CC_1,1000..1117&4TM_Toxin	4TM_Toxin
MFJ9801140.1	Streptomyces_wuyuanensis_NPDC101141	P:ALF+ALF_repeat+ALF_CC_1+HINT.2+CdiA-VOC	11..51&P:ALF,60..97&ALF_repeat,94..254&ALF_CC_1,337..422&HINT.2,433..529&CdiA-VOC	CdiA-VOC
MFJ9802640.1	Streptomyces_wuyuanensis_NPDC101141	SP+ALF_repeat+P:ALF+ALF_repeat+ALF_repeat+ALF_repeat+P:ALF+P:ALF+ALF_CC_1+Ntox62	1..32&SP,56..91&ALF_repeat,101..140&P:ALF,147..186&ALF_repeat,192..233&ALF_repeat,653..695&ALF_repeat,701..742&P:ALF,748..788&P:ALF,786..945&ALF_CC_1,1116..1231&Ntox62	Ntox62
MFJ9806549.1	Streptomyces_wuyuanensis_NPDC101141	SP+ALF_repeat+P:ALF+P:ALF+ALF_repeat+P:ALF+ALF_repeat+P:ALF+ALF_CC_1+HINT.2+Tox-BECR-2	1..34&SP,51..77&ALF_repeat,89..124&P:ALF,135..175&P:ALF,182..221&ALF_repeat,595..634&P:ALF,687..728&ALF_repeat,734..774&P:ALF,772..932&ALF_CC_1,1068..1199&HINT.2,1211..1307&Tox-BECR-2	Tox-BECR-2
MFD8192061.1	Streptomyces_wuyuanensis_NPDC059686	SP+ALF_repeat+P:ALF+ALF_repeat+ALF_repeat+ALF_repeat+P:ALF+P:ALF+ALF_CC_1+Ntox62	1..32&SP,56..91&ALF_repeat,101..140&P:ALF,147..186&ALF_repeat,192..233&ALF_repeat,653..695&ALF_repeat,701..742&P:ALF,748..788&P:ALF,786..945&ALF_CC_1,1116..1231&Ntox62	Ntox62
MFD8194203.1	Streptomyces_wuyuanensis_NPDC059686	SP+P:ALF+P:ALF+P:ALF+ALF_repeat+P:ALF+ALF_repeat+P:ALF+ALF_CC_1+HINT.2+Ntox69	1..34&SP,46..77&P:ALF,89..124&P:ALF,135..175&P:ALF,182..221&ALF_repeat,595..634&P:ALF,687..728&ALF_repeat,734..774&P:ALF,772..932&ALF_CC_1,1068..1197&HINT.2,1196..1313&Ntox69	Ntox69
MFG2756781.1	Streptomyces_wuyuanensis_NPDC048396	SP+ALF_repeat+P:ALF+P:ALF+ALF_repeat+P:ALF+ALF_repeat+P:ALF+ALF_repeat+ALF_CC_1+S8-BECR2	1..16&SP,36..72&ALF_repeat,83..123&P:ALF,129..169&P:ALF,174..215&ALF_repeat,590..630&P:ALF,636..677&ALF_repeat,683..724&P:ALF,729..770&ALF_repeat,767..928&ALF_CC_1,1101..1187&S8-BECR2	S8-BECR2
MFG3310304.1	Streptomyces_wuyuanensis_NPDC048178	SP+ALF_repeat+P:ALF+P:ALF+ALF_repeat+P:ALF+ALF_repeat+P:ALF+P:ALF+ALF_CC_1+PBECR1.2	1..27&SP,51..75&ALF_repeat,86..126&P:ALF,133..173&P:ALF,178..219&ALF_repeat,594..634&P:ALF,640..681&ALF_repeat,687..728&P:ALF,734..774&P:ALF,771..931&ALF_CC_1,1094..1167&PBECR1.2	PBECR1.2
MEU6708994.1	Streptomyces_wuyuanensis_NPDC046703	SP+P:ALF+P:ALF+P:ALF+P:ALF+P:ALF+P:ALF+P:ALF+ALF_CC_1+4TM_Toxin	1..18&SP,33..73&P:ALF,79..117&P:ALF,125..166&P:ALF,172..210&P:ALF,586..626&P:ALF,679..720&P:ALF,726..766&P:ALF,763..924&ALF_CC_1,976..1083&4TM_Toxin	4TM_Toxin
MEU6704688.1	Streptomyces_wuyuanensis_NPDC046703	SP+ALF_repeat+P:ALF+ALF_repeat+ALF_repeat+P:ALF+ALF_repeat+P:ALF+P:ALF+ALF_CC_1+P:PT-HINT+Ntox43	1..17&SP,32..67&ALF_repeat,78..118&P:ALF,123..163&ALF_repeat,169..210&ALF_repeat,585..625&P:ALF,631..672&ALF_repeat,678..719&P:ALF,725..765&P:ALF,762..923&ALF_CC_1,1064..1194&P:PT-HINT,1192..1312&Ntox43	Ntox43
MEU6706630.1	Streptomyces_wuyuanensis_NPDC046703	SP+ALF_repeat+P:ALF+ALF_repeat+ALF_repeat+ALF_repeat+P:ALF+P:ALF+ALF_CC_1+Ntox62	1..26&SP,50..85&ALF_repeat,95..134&P:ALF,141..180&ALF_repeat,186..227&ALF_repeat,647..689&ALF_repeat,695..736&P:ALF,742..782&P:ALF,779..939&ALF_CC_1,1111..1226&Ntox62	Ntox62
MEU6704767.1	Streptomyces_wuyuanensis_NPDC046703	SP+ALF_repeat+P:ALF+ALF_repeat+ALF_repeat+P:ALF+ALF_repeat+P:ALF+P:ALF+ALF_CC_1+Ntox68	1..26&SP,45..80&ALF_repeat,91..130&P:ALF,136..176&ALF_repeat,182..223&ALF_repeat,600..638&P:ALF,643..685&ALF_repeat,691..732&P:ALF,738..778&P:ALF,775..936&ALF_CC_1,1106..1188&Ntox68	Ntox68
MEU4128644.1	Streptomyces_wuyuanensis_NPDC028221	P:ALF+P:ALF+P:ALF+P:ALF+P:ALF+P:ALF+P:ALF+ALF_CC_1+4TM_Toxin	22..62&P:ALF,68..106&P:ALF,114..155&P:ALF,161..199&P:ALF,575..615&P:ALF,668..709&P:ALF,715..755&P:ALF,752..913&ALF_CC_1,965..1072&4TM_Toxin	4TM_Toxin
MEU4130807.1	Streptomyces_wuyuanensis_NPDC028221	SP+ALF_repeat+P:ALF+ALF_repeat+ALF_repeat+ALF_repeat+P:ALF+P:ALF+ALF_CC_1+Ntox62	1..32&SP,56..91&ALF_repeat,101..140&P:ALF,147..186&ALF_repeat,192..233&ALF_repeat,653..695&ALF_repeat,701..742&P:ALF,748..788&P:ALF,786..945&ALF_CC_1,1116..1231&Ntox62	Ntox62
SDM31125.1	Streptomyces_wuyuanensis_CGMCC_4.7042	SP+ALF_repeat+P:ALF+ALF_repeat+ALF_repeat+ALF_repeat+P:ALF+P:ALF+ALF_CC_1+Ntox62	1..32&SP,56..91&ALF_repeat,101..140&P:ALF,147..186&ALF_repeat,192..233&ALF_repeat,653..695&ALF_repeat,701..742&P:ALF,748..788&P:ALF,786..945&ALF_CC_1,1116..1231&Ntox62	Ntox62
MER7714940.1	Streptomyces_werraensis_NPDC096188	P:ALF+P:ALF+P:ALF+P:ALF+ALF_CC_1+4TM_Toxin	276..310&P:ALF,322..361&P:ALF,369..408&P:ALF,417..455&P:ALF,454..615&ALF_CC_1,671..789&4TM_Toxin	4TM_Toxin
MFJ6680282.1	Streptomyces_werraensis_NPDC091364	SP+P:ALF+P:ALF+P:ALF+ALF_repeat+P:ALF+P:ALF+P:ALF+ALF_CC_1+4TM_Toxin	1..35&SP,51..87&P:ALF,97..135&P:ALF,145..184&P:ALF,190..230&ALF_repeat,607..641&P:ALF,700..739&P:ALF,748..786&P:ALF,785..946&ALF_CC_1,1002..1120&4TM_Toxin	4TM_Toxin
MFJ6685892.1	Streptomyces_werraensis_NPDC091364	SP+P:ALF+P:ALF+P:ALF+ALF_CC_1+P:ALF+P:ALF+P:ALF+P:ALF+ALF_CC_1+4TM_Toxin	1..34&SP,53..93&P:ALF,145..186&P:ALF,192..233&P:ALF,230..385&ALF_CC_1,610..647&P:ALF,656..693&P:ALF,704..745&P:ALF,751..786&P:ALF,793..949&ALF_CC_1,1001..1121&4TM_Toxin	4TM_Toxin
MFJ6856028.1	Streptomyces_werraensis_NPDC090928	SP+P:ALF+P:ALF+P:ALF+ALF_repeat+P:ALF+P:ALF+P:ALF+ALF_CC_1+4TM_Toxin	1..35&SP,51..87&P:ALF,97..135&P:ALF,145..184&P:ALF,190..230&ALF_repeat,607..641&P:ALF,700..739&P:ALF,748..786&P:ALF,785..946&ALF_CC_1,1002..1120&4TM_Toxin	4TM_Toxin
MFK0058295.1	Streptomyces_werraensis_NPDC090925	SP+P:ALF+P:ALF+P:ALF+ALF_repeat+P:ALF+P:ALF+P:ALF+ALF_CC_1+4TM_Toxin	1..35&SP,51..87&P:ALF,97..135&P:ALF,145..184&P:ALF,190..230&ALF_repeat,607..641&P:ALF,700..739&P:ALF,748..786&P:ALF,785..946&ALF_CC_1,1002..1120&4TM_Toxin	4TM_Toxin
MFJ9994944.1	Streptomyces_werraensis_NPDC090923	SP+P:ALF+P:ALF+P:ALF+ALF_repeat+P:ALF+P:ALF+P:ALF+ALF_CC_1+4TM_Toxin	1..35&SP,51..87&P:ALF,97..135&P:ALF,145..184&P:ALF,190..230&ALF_repeat,607..641&P:ALF,700..739&P:ALF,748..786&P:ALF,785..946&ALF_CC_1,1002..1120&4TM_Toxin	4TM_Toxin
MFK0000013.1	Streptomyces_werraensis_NPDC090923	SP+P:ALF+P:ALF+P:ALF+ALF_CC_1+P:ALF+P:ALF+P:ALF+P:ALF+ALF_CC_1+4TM_Toxin	1..34&SP,53..93&P:ALF,145..186&P:ALF,192..233&P:ALF,230..386&ALF_CC_1,610..647&P:ALF,656..693&P:ALF,704..745&P:ALF,751..786&P:ALF,793..949&ALF_CC_1,1001..1121&4TM_Toxin	4TM_Toxin
MFI8211133.1	Streptomyces_werraensis_NPDC085933	SP+P:ALF+P:ALF+P:ALF+ALF_repeat+P:ALF+P:ALF+P:ALF+ALF_CC_1+4TM_Toxin	1..35&SP,51..87&P:ALF,97..135&P:ALF,145..184&P:ALF,190..230&ALF_repeat,607..641&P:ALF,700..739&P:ALF,748..786&P:ALF,785..946&ALF_CC_1,1002..1120&4TM_Toxin	4TM_Toxin
MFI8213374.1	Streptomyces_werraensis_NPDC085933	SP+P:ALF+P:ALF+P:ALF+ALF_CC_1+P:ALF+P:ALF+P:ALF+P:ALF+ALF_CC_1+4TM_Toxin	1..34&SP,53..93&P:ALF,145..186&P:ALF,192..233&P:ALF,231..385&ALF_CC_1,610..647&P:ALF,656..693&P:ALF,704..745&P:ALF,751..786&P:ALF,793..949&ALF_CC_1,1001..1121&4TM_Toxin	4TM_Toxin
MFD8257204.1	Streptomyces_werraensis_NPDC059705	P:ALF+P:ALF+P:ALF+P:ALF+ALF_CC_1+4TM_Toxin	206..243&P:ALF,252..289&P:ALF,300..341&P:ALF,347..382&P:ALF,389..545&ALF_CC_1,597..717&4TM_Toxin	4TM_Toxin
MEV5163142.1	Streptomyces_werraensis_NPDC052793	SP+P:ALF+P:ALF+P:ALF+ALF_repeat+P:ALF+P:ALF+P:ALF+ALF_CC_1+4TM_Toxin	1..35&SP,51..87&P:ALF,97..135&P:ALF,145..184&P:ALF,190..230&ALF_repeat,607..641&P:ALF,700..739&P:ALF,748..786&P:ALF,785..946&ALF_CC_1,1002..1120&4TM_Toxin	4TM_Toxin
MEV5168428.1	Streptomyces_werraensis_NPDC052793	SP+P:ALF+P:ALF+P:ALF+ALF_CC_1+P:ALF+P:ALF+P:ALF+P:ALF+ALF_CC_1+4TM_Toxin	1..34&SP,53..93&P:ALF,145..186&P:ALF,192..233&P:ALF,230..385&ALF_CC_1,610..647&P:ALF,656..693&P:ALF,704..745&P:ALF,751..786&P:ALF,793..949&ALF_CC_1,1001..1121&4TM_Toxin	4TM_Toxin
MEV5269047.1	Streptomyces_werraensis_NPDC052779	P:ALF+P:ALF+P:ALF+P:ALF+ALF_CC_1+4TM_Toxin	170..204&P:ALF,216..255&P:ALF,263..302&P:ALF,311..349&P:ALF,348..509&ALF_CC_1,565..683&4TM_Toxin	4TM_Toxin
MEV5155468.1	Streptomyces_werraensis_NPDC052772	SP+P:ALF+P:ALF+P:ALF+P:ALF+P:ALF+P:ALF+P:ALF+P:ALF+ALF_CC_1+4TM_Toxin	1..35&SP,51..87&P:ALF,97..135&P:ALF,144..184&P:ALF,190..230&P:ALF,607..641&P:ALF,653..692&P:ALF,700..739&P:ALF,749..786&P:ALF,785..946&ALF_CC_1,1002..1120&4TM_Toxin	4TM_Toxin
MEV5155326.1	Streptomyces_werraensis_NPDC052772	SP+P:ALF+P:ALF+P:ALF+ALF_CC_1+P:ALF+P:ALF+P:ALF+P:ALF+ALF_CC_1+4TM_Toxin	1..34&SP,53..93&P:ALF,145..186&P:ALF,192..233&P:ALF,230..385&ALF_CC_1,610..647&P:ALF,656..693&P:ALF,704..745&P:ALF,751..786&P:ALF,793..949&ALF_CC_1,1001..1121&4TM_Toxin	4TM_Toxin
MEV5243790.1	Streptomyces_werraensis_NPDC052768	SP+P:ALF+P:ALF+P:ALF+P:ALF+P:ALF+P:ALF+P:ALF+P:ALF+ALF_CC_1+4TM_Toxin	1..35&SP,51..87&P:ALF,97..135&P:ALF,144..184&P:ALF,190..230&P:ALF,607..641&P:ALF,653..692&P:ALF,700..739&P:ALF,749..786&P:ALF,785..946&ALF_CC_1,1002..1120&4TM_Toxin	4TM_Toxin
MEV5249327.1	Streptomyces_werraensis_NPDC052768	SP+P:ALF+P:ALF+P:ALF+ALF_CC_1+P:ALF+P:ALF+P:ALF+P:ALF+ALF_CC_1+4TM_Toxin	1..34&SP,53..93&P:ALF,145..186&P:ALF,192..233&P:ALF,230..385&ALF_CC_1,610..647&P:ALF,656..693&P:ALF,704..745&P:ALF,751..786&P:ALF,793..949&ALF_CC_1,1001..1121&4TM_Toxin	4TM_Toxin
MFI9214859.1	Streptomyces_werraensis_NPDC052767	SP+P:ALF+P:ALF+P:ALF+ALF_repeat+P:ALF+P:ALF+P:ALF+ALF_CC_1+4TM_Toxin	1..35&SP,51..87&P:ALF,97..135&P:ALF,145..184&P:ALF,190..230&ALF_repeat,607..641&P:ALF,700..739&P:ALF,748..786&P:ALF,785..946&ALF_CC_1,1002..1120&4TM_Toxin	4TM_Toxin
MEV5270499.1	Streptomyces_werraensis_NPDC052752	SP+P:ALF+P:ALF+P:ALF+P:ALF+P:ALF+P:ALF+P:ALF+ALF_CC_1+4TM_Toxin	1..35&SP,51..87&P:ALF,97..135&P:ALF,145..184&P:ALF,190..230&P:ALF,607..641&P:ALF,700..739&P:ALF,748..786&P:ALF,785..946&ALF_CC_1,1002..1120&4TM_Toxin	4TM_Toxin
MEV5184783.1	Streptomyces_werraensis_NPDC052749	SP+P:ALF+P:ALF+P:ALF+ALF_repeat+P:ALF+P:ALF+P:ALF+ALF_CC_1+4TM_Toxin	1..35&SP,51..87&P:ALF,97..135&P:ALF,145..184&P:ALF,190..230&ALF_repeat,607..641&P:ALF,700..739&P:ALF,748..786&P:ALF,785..946&ALF_CC_1,1002..1120&4TM_Toxin	4TM_Toxin
MFI9284913.1	Streptomyces_werraensis_NPDC052738	SP+P:ALF+P:ALF+P:ALF+ALF_repeat+P:ALF+P:ALF+P:ALF+ALF_CC_1+4TM_Toxin	1..35&SP,51..87&P:ALF,97..135&P:ALF,145..184&P:ALF,190..230&ALF_repeat,607..641&P:ALF,700..739&P:ALF,748..786&P:ALF,785..946&ALF_CC_1,1002..1120&4TM_Toxin	4TM_Toxin
MEV5178713.1	Streptomyces_werraensis_NPDC052735	SP+P:ALF+P:ALF+P:ALF+ALF_repeat+P:ALF+P:ALF+P:ALF+ALF_CC_1+4TM_Toxin	1..35&SP,51..87&P:ALF,97..135&P:ALF,145..184&P:ALF,190..230&ALF_repeat,607..641&P:ALF,700..739&P:ALF,748..786&P:ALF,785..946&ALF_CC_1,1002..1120&4TM_Toxin	4TM_Toxin
MFI9263357.1	Streptomyces_werraensis_NPDC052732	SP+P:ALF+P:ALF+P:ALF+ALF_repeat+P:ALF+P:ALF+P:ALF+ALF_CC_1+4TM_Toxin	1..35&SP,51..87&P:ALF,97..135&P:ALF,145..184&P:ALF,190..230&ALF_repeat,607..641&P:ALF,700..739&P:ALF,748..786&P:ALF,785..946&ALF_CC_1,1002..1120&4TM_Toxin	4TM_Toxin
MFI9415631.1	Streptomyces_werraensis_NPDC052731	SP+P:ALF+P:ALF+P:ALF+ALF_repeat+P:ALF+P:ALF+P:ALF+ALF_CC_1+4TM_Toxin	1..35&SP,51..87&P:ALF,97..135&P:ALF,145..184&P:ALF,190..230&ALF_repeat,607..641&P:ALF,700..739&P:ALF,748..786&P:ALF,785..946&ALF_CC_1,1002..1120&4TM_Toxin	4TM_Toxin
MEV5250283.1	Streptomyces_werraensis_NPDC052728	SP+P:ALF+P:ALF+P:ALF+ALF_repeat+P:ALF+P:ALF+P:ALF+ALF_CC_1+4TM_Toxin	1..35&SP,51..87&P:ALF,97..135&P:ALF,145..184&P:ALF,190..230&ALF_repeat,607..641&P:ALF,700..739&P:ALF,748..786&P:ALF,785..946&ALF_CC_1,1002..1120&4TM_Toxin	4TM_Toxin
MEV5336374.1	Streptomyces_werraensis_NPDC052652	SP+P:ALF+P:ALF+P:ALF+ALF_CC_1+P:ALF+P:ALF+P:ALF+P:ALF+ALF_CC_1+4TM_Toxin	1..34&SP,53..93&P:ALF,145..186&P:ALF,192..233&P:ALF,230..386&ALF_CC_1,610..647&P:ALF,656..693&P:ALF,704..745&P:ALF,751..786&P:ALF,793..949&ALF_CC_1,1001..1121&4TM_Toxin	4TM_Toxin
MEU9553018.1	Streptomyces_werraensis_NPDC048131	SP+P:ALF+P:ALF+P:ALF+ALF_CC_1+P:ALF+P:ALF+P:ALF+P:ALF+ALF_CC_1+4TM_Toxin	1..34&SP,53..93&P:ALF,145..186&P:ALF,192..233&P:ALF,230..385&ALF_CC_1,610..647&P:ALF,656..693&P:ALF,704..745&P:ALF,751..786&P:ALF,793..949&ALF_CC_1,1001..1121&4TM_Toxin	4TM_Toxin
MEU9581992.1	Streptomyces_werraensis_NPDC048124	SP+P:ALF+P:ALF+P:ALF+ALF_repeat+P:ALF+P:ALF+P:ALF+ALF_CC_1+4TM_Toxin	1..35&SP,51..87&P:ALF,97..135&P:ALF,145..184&P:ALF,190..230&ALF_repeat,607..641&P:ALF,700..739&P:ALF,749..786&P:ALF,785..946&ALF_CC_1,1002..1120&4TM_Toxin	4TM_Toxin
MFF8539320.1	Streptomyces_werraensis_NPDC015453	SP+P:ALF+P:ALF+P:ALF+P:ALF+P:ALF+P:ALF+P:ALF+P:ALF+ALF_CC_1+4TM_Toxin	1..35&SP,51..87&P:ALF,97..135&P:ALF,144..184&P:ALF,190..230&P:ALF,607..641&P:ALF,653..692&P:ALF,700..739&P:ALF,749..786&P:ALF,785..946&ALF_CC_1,1002..1120&4TM_Toxin	4TM_Toxin
MFF8521174.1	Streptomyces_werraensis_NPDC015409	SP+P:ALF+P:ALF+P:ALF+P:ALF+P:ALF+P:ALF+P:ALF+P:ALF+ALF_CC_1+4TM_Toxin	1..35&SP,51..87&P:ALF,97..135&P:ALF,144..184&P:ALF,190..230&P:ALF,607..641&P:ALF,653..692&P:ALF,700..739&P:ALF,749..786&P:ALF,785..946&ALF_CC_1,1002..1120&4TM_Toxin	4TM_Toxin
MFF8627891.1	Streptomyces_werraensis_NPDC015315	SP+P:ALF+P:ALF+P:ALF+P:ALF+P:ALF+P:ALF+P:ALF+P:ALF+ALF_CC_1+4TM_Toxin	1..35&SP,51..87&P:ALF,97..135&P:ALF,144..184&P:ALF,190..230&P:ALF,607..641&P:ALF,653..692&P:ALF,700..739&P:ALF,749..786&P:ALF,785..946&ALF_CC_1,1002..1120&4TM_Toxin	4TM_Toxin
MEU0047649.1	Streptomyces_werraensis_NPDC006325	SP+P:ALF+P:ALF+P:ALF+ALF_repeat+P:ALF+P:ALF+P:ALF+ALF_CC_1+4TM_Toxin	1..35&SP,51..87&P:ALF,97..135&P:ALF,145..184&P:ALF,190..230&ALF_repeat,607..641&P:ALF,700..739&P:ALF,748..786&P:ALF,785..946&ALF_CC_1,1002..1120&4TM_Toxin	4TM_Toxin
GHE88662.1	Streptomyces_werraensis_JCM_4860	SP+P:ALF+P:ALF+P:ALF+ALF_repeat+P:ALF+P:ALF+P:ALF+ALF_CC_1+4TM_Toxin	1..35&SP,51..87&P:ALF,97..135&P:ALF,145..184&P:ALF,190..230&ALF_repeat,607..641&P:ALF,700..739&P:ALF,748..786&P:ALF,785..946&ALF_CC_1,1002..1120&4TM_Toxin	4TM_Toxin
MFI1975987.1	Streptomyces_wedmorensis_NPDC020349	SP+P:ALF+ALF.1+P:ALF+ALF_repeat+P:ALF+P:ALF+P:ALF+ALF_CC_1+4TM_Toxin	1..36&SP,54..90&P:ALF,100..141&ALF.1,146..187&P:ALF,193..233&ALF_repeat,610..645&P:ALF,703..745&P:ALF,752..789&P:ALF,788..947&ALF_CC_1,997..1125&4TM_Toxin	4TM_Toxin
GHB71481.1	Streptomyces_viridiviolaceus_JCM_4855	SP+P:ALF+P:ALF+P:ALF+P:ALF+P:ALF+P:ALF+ALF_CC_1+4TM_Toxin	1..34&SP,56..93&P:ALF,102..140&P:ALF,149..189&P:ALF,195..235&P:ALF,612..649&P:ALF,705..746&P:ALF,790..950&ALF_CC_1,1006..1125&4TM_Toxin	4TM_Toxin
GHB32429.1	Streptomyces_viridiviolaceus_JCM_4855	SP+P:ALF+ALF.1+P:ALF+P:ALF+P:ALF+P:ALF+P:ALF+ALF_CC_1+4TM_Toxin	1..35&SP,51..89&P:ALF,97..137&ALF.1,145..184&P:ALF,190..230&P:ALF,607..641&P:ALF,653..692&P:ALF,700..736&P:ALF,785..946&ALF_CC_1,1002..1120&4TM_Toxin	4TM_Toxin
MFC7010414.1	Streptomyces_viridiviolaceus_CGMCC_1.12430	P:ALF+P:ALF+P:ALF+P:ALF+ALF_CC_1+4TM_Toxin	223..257&P:ALF,269..308&P:ALF,316..352&P:ALF,364..402&P:ALF,401..562&ALF_CC_1,618..736&4TM_Toxin	4TM_Toxin
MFC7011269.1	Streptomyces_viridiviolaceus_CGMCC_1.12430	P:ALF+P:ALF+ALF_CC_1+4TM_Toxin	212..249&P:ALF,305..346&P:ALF,390..550&ALF_CC_1,605..725&4TM_Toxin	4TM_Toxin
MFJ9598062.1	Streptomyces_virginiae_NPDC101180	SP+P:ALF+P:ALF+P:ALF+P:ALF+P:ALF+ALF_CC_1+4TM_Toxin	1..34&SP,52..91&P:ALF,98..136&P:ALF,144..185&P:ALF,191..231&P:ALF,608..644&P:ALF,786..946&ALF_CC_1,1001..1114&4TM_Toxin	4TM_Toxin
MFJ9596005.1	Streptomyces_virginiae_NPDC101180	SP+P:ALF+ALF.1+ALF.1+P:ALF+P:ALF+ALF_repeat+P:ALF+ALF_CC_1+Ntox71	1..38&SP,58..98&P:ALF,104..145&ALF.1,150..192&ALF.1,197..238&P:ALF,615..652&P:ALF,707..748&ALF_repeat,757..796&P:ALF,794..953&ALF_CC_1,1002..1173&Ntox71	Ntox71
MFD4740178.1	Streptomyces_virginiae_NPDC058419	ALF_repeat+P:ALF+ALF_repeat+ALF_repeat+ALF_repeat+P:ALF+ALF_repeat+ALF_CC_1+P:PT-HINT+Ntox41	15..55&ALF_repeat,62..101&P:ALF,108..147&ALF_repeat,154..194&ALF_repeat,608..650&ALF_repeat,656..697&P:ALF,703..743&ALF_repeat,740..900&ALF_CC_1,1071..1197&P:PT-HINT,1212..1334&Ntox41	Ntox41
MFD4940033.1	Streptomyces_virginiae_NPDC058408	SP+ALF_repeat+P:ALF+ALF_repeat+ALF_repeat+ALF_repeat+P:ALF+ALF_repeat+ALF_CC_1+P:PT-HINT+Ntox41	1..37&SP,49..89&ALF_repeat,96..135&P:ALF,142..181&ALF_repeat,188..228&ALF_repeat,642..684&ALF_repeat,690..731&P:ALF,737..777&ALF_repeat,774..934&ALF_CC_1,1105..1231&P:PT-HINT,1246..1368&Ntox41	Ntox41
MFD4918736.1	Streptomyces_virginiae_NPDC058399	ALF_repeat+P:ALF+ALF_repeat+ALF_repeat+ALF_repeat+P:ALF+ALF_repeat+ALF_CC_1+P:PT-HINT+Ntox41	15..55&ALF_repeat,62..101&P:ALF,108..147&ALF_repeat,154..194&ALF_repeat,608..650&ALF_repeat,656..697&P:ALF,703..743&ALF_repeat,740..900&ALF_CC_1,1071..1197&P:PT-HINT,1212..1334&Ntox41	Ntox41
MFF1803968.1	Streptomyces_virginiae_NPDC058242	ALF_repeat+P:ALF+ALF_repeat+ALF_repeat+ALF_repeat+P:ALF+ALF_repeat+ALF_CC_1+P:PT-HINT+Ntox41	15..55&ALF_repeat,62..101&P:ALF,108..147&ALF_repeat,154..194&ALF_repeat,608..650&ALF_repeat,656..697&P:ALF,703..743&ALF_repeat,740..900&ALF_CC_1,1071..1197&P:PT-HINT,1212..1334&Ntox41	Ntox41
MFE5518740.1	Streptomyces_virginiae_NPDC056530	SP+ALF_repeat+P:ALF+ALF_repeat+P:ALF+P:ALF+ALF_repeat+P:ALF+ALF_repeat+ALF_CC_1+HINT.2+Tox-Barnase	1..13&SP,23..64&ALF_repeat,70..109&P:ALF,116..155&ALF_repeat,162..201&P:ALF,571..610&P:ALF,615..657&ALF_repeat,663..704&P:ALF,709..750&ALF_repeat,747..906&ALF_CC_1,1079..1203&HINT.2,1241..1306&Tox-Barnase	Tox-Barnase
MFB6479333.1	Streptomyces_virginiae_NPDC056418	SP+ALF_repeat+P:ALF+ALF_repeat+P:ALF+P:ALF+ALF_repeat+P:ALF+ALF_repeat+ALF_CC_1+HINT.2+Tox-Barnase	1..13&SP,23..64&ALF_repeat,70..109&P:ALF,116..155&ALF_repeat,162..201&P:ALF,571..610&P:ALF,615..657&ALF_repeat,663..704&P:ALF,709..750&ALF_repeat,747..906&ALF_CC_1,1079..1203&HINT.2,1241..1306&Tox-Barnase	Tox-Barnase
MFB6545065.1	Streptomyces_virginiae_NPDC056403	SP+ALF_repeat+P:ALF+ALF_repeat+P:ALF+P:ALF+ALF_repeat+P:ALF+ALF_repeat+ALF_CC_1+HINT.2+Tox-Barnase	1..13&SP,23..64&ALF_repeat,70..109&P:ALF,116..155&ALF_repeat,162..201&P:ALF,571..610&P:ALF,615..657&ALF_repeat,663..704&P:ALF,709..750&ALF_repeat,747..906&ALF_CC_1,1079..1203&HINT.2,1241..1306&Tox-Barnase	Tox-Barnase
MFB6509445.1	Streptomyces_virginiae_NPDC056398	SP+ALF_repeat+P:ALF+ALF_repeat+P:ALF+P:ALF+ALF_repeat+P:ALF+ALF_repeat+ALF_CC_1+HINT.2+Tox-Barnase	1..13&SP,23..64&ALF_repeat,70..109&P:ALF,116..155&ALF_repeat,162..201&P:ALF,571..610&P:ALF,615..657&ALF_repeat,663..704&P:ALF,709..750&ALF_repeat,747..906&ALF_CC_1,1079..1203&HINT.2,1241..1306&Tox-Barnase	Tox-Barnase
MFB6862833.1	Streptomyces_virginiae_NPDC056386	SP+P:ALF+P:ALF+P:ALF+P:ALF+P:ALF+ALF_CC_1+4TM_Toxin	1..34&SP,52..91&P:ALF,98..136&P:ALF,144..185&P:ALF,191..231&P:ALF,608..644&P:ALF,786..946&ALF_CC_1,1001..1114&4TM_Toxin	4TM_Toxin
MFB6823827.1	Streptomyces_virginiae_NPDC056368	SP+ALF_repeat+P:ALF+P:ALF+P:ALF+ALF_repeat+P:ALF+P:ALF+ALF_CC_1+HINT.2+Ntox69	1..43&SP,52..93&ALF_repeat,99..138&P:ALF,145..183&P:ALF,191..230&P:ALF,644..686&ALF_repeat,692..733&P:ALF,739..779&P:ALF,776..934&ALF_CC_1,1113..1237&HINT.2,1236..1353&Ntox69	Ntox69
MFB6998213.1	Streptomyces_virginiae_NPDC056276	SP+ALF_repeat+P:ALF+ALF_repeat+P:ALF+P:ALF+ALF_repeat+P:ALF+ALF_repeat+ALF_CC_1+HINT.2+Tox-Barnase	1..13&SP,23..64&ALF_repeat,70..109&P:ALF,116..155&ALF_repeat,162..201&P:ALF,571..610&P:ALF,615..657&ALF_repeat,663..704&P:ALF,709..750&ALF_repeat,747..906&ALF_CC_1,1079..1203&HINT.2,1241..1306&Tox-Barnase	Tox-Barnase
MFB7096190.1	Streptomyces_virginiae_NPDC056275	SP+ALF_repeat+P:ALF+ALF_repeat+P:ALF+P:ALF+ALF_repeat+P:ALF+ALF_repeat+ALF_CC_1+HINT.2+Tox-Barnase	1..13&SP,23..64&ALF_repeat,70..109&P:ALF,116..155&ALF_repeat,162..201&P:ALF,571..610&P:ALF,615..657&ALF_repeat,663..704&P:ALF,709..750&ALF_repeat,747..906&ALF_CC_1,1079..1203&HINT.2,1241..1306&Tox-Barnase	Tox-Barnase
MFB7206779.1	Streptomyces_virginiae_NPDC056253	SP+P:ALF+P:ALF+P:ALF+P:ALF+P:ALF+ALF_CC_1+4TM_Toxin	1..34&SP,52..91&P:ALF,98..136&P:ALF,144..185&P:ALF,191..231&P:ALF,608..644&P:ALF,786..946&ALF_CC_1,1001..1114&4TM_Toxin	4TM_Toxin
WTB26325.1	Streptomyces_virginiae_NBC_00831	SP+ALF_repeat+P:ALF+P:ALF+P:ALF+P:ALF+ALF_repeat+P:ALF+P:ALF+ALF_CC_1+HINT.1+Ntox67	1..12&SP,22..62&ALF_repeat,69..108&P:ALF,115..154&P:ALF,161..200&P:ALF,572..609&P:ALF,614..656&ALF_repeat,662..703&P:ALF,709..749&P:ALF,746..905&ALF_CC_1,1053..1194&HINT.1,1207..1303&Ntox67	Ntox67
WTB28128.1	Streptomyces_virginiae_NBC_00831	ALF_repeat+P:ALF+ALF_repeat+ALF_repeat+P:ALF+ALF_repeat+P:ALF+P:ALF+ALF_CC_1+HINT.1+SCP1201-deaminases	6..38&ALF_repeat,47..85&P:ALF,92..130&ALF_repeat,136..177&ALF_repeat,545..585&P:ALF,592..632&ALF_repeat,639..678&P:ALF,685..725&P:ALF,722..883&ALF_CC_1,1030..1213&HINT.1,1187..1305&SCP1201-deaminases	SCP1201-deaminases
WTB20282.1	Streptomyces_virginiae_NBC_00831	SP+ALF_repeat+P:ALF+ALF_repeat+P:ALF+P:ALF+ALF_repeat+P:ALF+ALF_repeat+ALF_CC_1+HINT.2+Tox-Barnase	1..26&SP,36..77&ALF_repeat,83..122&P:ALF,129..168&ALF_repeat,175..214&P:ALF,584..623&P:ALF,628..670&ALF_repeat,676..717&P:ALF,722..763&ALF_repeat,760..919&ALF_CC_1,1092..1216&HINT.2,1254..1319&Tox-Barnase	Tox-Barnase
WUT15819.1	Streptomyces_virginiae_NBC_00701	SP+P:ALF+ALF.1+ALF.1+P:ALF+P:ALF+P:ALF+P:ALF+ALF_CC_1+Ntox71	1..38&SP,55..95&P:ALF,101..142&ALF.1,147..189&ALF.1,194..235&P:ALF,612..647&P:ALF,705..748&P:ALF,754..793&P:ALF,791..949&ALF_CC_1,999..1170&Ntox71	Ntox71
MCX4960158.1	Streptomyces_virginiae_NBC_00640	SP+P:ALF+ALF.1+ALF.1+P:ALF+P:ALF+P:ALF+P:ALF+ALF_CC_1+Ntox71	1..38&SP,55..95&P:ALF,101..142&ALF.1,147..189&ALF.1,194..235&P:ALF,612..647&P:ALF,705..748&P:ALF,754..793&P:ALF,791..949&ALF_CC_1,999..1170&Ntox71	Ntox71
WUQ10193.1	Streptomyces_virginiae_NBC_00248	SP+ALF_repeat+P:ALF+ALF_repeat+P:ALF+P:ALF+ALF_repeat+P:ALF+ALF_repeat+ALF_CC_1+HINT.2+Tox-Barnase	1..26&SP,36..77&ALF_repeat,83..122&P:ALF,129..168&ALF_repeat,175..214&P:ALF,584..623&P:ALF,628..670&ALF_repeat,676..717&P:ALF,722..763&ALF_repeat,760..919&ALF_CC_1,1092..1216&HINT.2,1254..1319&Tox-Barnase	Tox-Barnase
WTP99962.1	Streptomyces_virginiae_NBC_00179	SP+ALF_repeat+P:ALF+ALF_repeat+P:ALF+P:ALF+ALF_repeat+P:ALF+ALF_repeat+ALF_CC_1+HINT.2+Tox-Barnase	1..26&SP,36..77&ALF_repeat,83..122&P:ALF,129..168&ALF_repeat,175..214&P:ALF,584..623&P:ALF,628..670&ALF_repeat,676..717&P:ALF,722..763&ALF_repeat,760..919&ALF_CC_1,1092..1216&HINT.2,1254..1319&Tox-Barnase	Tox-Barnase
MFD7168466.1	Streptomyces_violascens_NPDC059882	SP+ALF_repeat+P:ALF+P:ALF+P:ALF+P:ALF+ALF_repeat+P:ALF+ALF_repeat+ALF_CC_1+HINT.2+ColD-like.1	1..13&SP,26..61&ALF_repeat,73..112&P:ALF,119..158&P:ALF,165..205&P:ALF,585..620&P:ALF,625..667&ALF_repeat,673..713&P:ALF,719..760&ALF_repeat,757..918&ALF_CC_1,1063..1190&HINT.2,1196..1308&ColD-like.1	ColD-like.1
MFD7164730.1	Streptomyces_violascens_NPDC059882	SP+P:ALF+P:ALF+P:ALF+P:ALF+P:ALF+P:ALF+P:ALF+ALF_CC_1	1..36&SP,53..92&P:ALF,99..139&P:ALF,145..186&P:ALF,192..232&P:ALF,609..647&P:ALF,703..744&P:ALF,751..789&P:ALF,787..948&ALF_CC_1	unclassified
MFE3187165.1	Streptomyces_violascens_NPDC059207	SP+P:ALF+P:ALF+P:ALF+P:ALF+ALF_repeat+P:ALF+ALF_CC_1+4TM_Toxin	1..34&SP,55..95&P:ALF,147..181&P:ALF,195..235&P:ALF,612..651&P:ALF,705..743&ALF_repeat,754..789&P:ALF,791..951&ALF_CC_1,1001..1127&4TM_Toxin	4TM_Toxin
MFD9817536.1	Streptomyces_violascens_NPDC059085	ALF_repeat+P:ALF+P:ALF+ALF_repeat+P:ALF+ALF_repeat+P:ALF+P:ALF+ALF_CC_1+HINT.2+S8-VOC2	3..41&ALF_repeat,50..89&P:ALF,96..136&P:ALF,141..182&ALF_repeat,561..597&P:ALF,602..644&ALF_repeat,650..691&P:ALF,697..737&P:ALF,734..895&ALF_CC_1,1048..1173&HINT.2,1177..1263&S8-VOC2	S8-VOC2
MFD9822863.1	Streptomyces_violascens_NPDC059085	SP+ALF_repeat+P:ALF+ALF_repeat+ALF_repeat+P:ALF+ALF_repeat+P:ALF+P:ALF+ALF_CC_1+HINT.2+Tox-BECR-2	1..65&SP,79..110&ALF_repeat,121..161&P:ALF,168..208&ALF_repeat,213..254&ALF_repeat,629..669&P:ALF,675..716&ALF_repeat,722..763&P:ALF,769..809&P:ALF,806..966&ALF_CC_1,1112..1240&HINT.2,1253..1338&Tox-BECR-2	Tox-BECR-2
MFD9635197.1	Streptomyces_violascens_NPDC059075	SP+P:ALF+P:ALF+P:ALF+P:ALF+P:ALF+ALF_repeat+P:ALF+ALF_CC_1+4TM_Toxin	1..34&SP,55..95&P:ALF,147..181&P:ALF,195..235&P:ALF,612..651&P:ALF,659..697&P:ALF,705..743&ALF_repeat,754..789&P:ALF,791..951&ALF_CC_1,1001..1127&4TM_Toxin	4TM_Toxin
MFD9633135.1	Streptomyces_violascens_NPDC059075	SP+P:ALF+P:ALF+P:ALF+ALF_repeat+ALF_CC_1+ALF_CC_1+P:ALF+P:ALF+P:ALF+ALF_CC_1+4TM_Toxin	1..18&SP,32..72&P:ALF,78..117&P:ALF,124..165&P:ALF,170..211&ALF_repeat,209..362&ALF_CC_1,364..519&ALF_CC_1,587..627&P:ALF,679..720&P:ALF,726..766&P:ALF,763..924&ALF_CC_1,982..1090&4TM_Toxin	4TM_Toxin
MFD9633515.1	Streptomyces_violascens_NPDC059075	ALF_repeat+P:ALF+ALF_repeat+P:ALF+P:ALF+ALF_repeat+ALF_repeat+P:ALF+ALF_CC_1+HINT.2+ColD-like.2	11..44&ALF_repeat,57..93&P:ALF,103..143&ALF_repeat,150..189&P:ALF,563..603&P:ALF,608..649&ALF_repeat,655..696&ALF_repeat,702..742&P:ALF,740..900&ALF_CC_1,1036..1167&HINT.2,1192..1262&ColD-like.2	ColD-like.2
MFI6056367.1	Streptomyces_violascens_NPDC051203	ALF_repeat+P:ALF+ALF_repeat+ALF_repeat+P:ALF+ALF_repeat+P:ALF+P:ALF+ALF_CC_1+P:Cytotoxic	29..65&ALF_repeat,78..115&P:ALF,122..161&ALF_repeat,167..208&ALF_repeat,583..623&P:ALF,628..670&ALF_repeat,676..717&P:ALF,723..763&P:ALF,760..921&ALF_CC_1,1070..1149&P:Cytotoxic	Cytotoxic
MFI6056295.1	Streptomyces_violascens_NPDC051203	SP+P:ALF+P:ALF+P:ALF+ALF_repeat+ALF_repeat+P:ALF+P:ALF+ALF_CC_1+HINT.2+Tox-BECR-2	1..12&SP,22..56&P:ALF,67..107&P:ALF,114..155&P:ALF,160..201&ALF_repeat,622..662&ALF_repeat,669..710&P:ALF,716..756&P:ALF,753..913&ALF_CC_1,1060..1190&HINT.2,1194..1291&Tox-BECR-2	Tox-BECR-2
MFJ8719670.1	Streptomyces_violaceus_NPDC093574	SP+P:ALF+P:ALF+P:ALF+ALF_repeat+P:ALF+ALF_repeat+P:ALF+P:ALF+ALF_CC_1+P:PT-HINT+Ntox67	1..28&SP,39..72&P:ALF,82..122&P:ALF,128..168&P:ALF,173..214&ALF_repeat,589..629&P:ALF,635..676&ALF_repeat,682..723&P:ALF,729..769&P:ALF,766..926&ALF_CC_1,1062..1193&P:PT-HINT,1200..1295&Ntox67	Ntox67
MFJ8712614.1	Streptomyces_violaceus_NPDC093574	SP+ALF_repeat+P:ALF+P:ALF+P:ALF+P:ALF+ALF_repeat+ALF_repeat+P:ALF+ALF_CC_1+HINT.1+Tox-BECR-2	1..34&SP,42..77&ALF_repeat,89..123&P:ALF,135..175&P:ALF,181..221&P:ALF,595..634&P:ALF,640..681&ALF_repeat,687..728&ALF_repeat,734..774&P:ALF,772..932&ALF_CC_1,1054..1187&HINT.1,1211..1296&Tox-BECR-2	Tox-BECR-2
GAA4599822.1	Streptomyces_violaceoruber_JCM_4423__1	P:ALF+P:ALF+P:ALF+P:ALF+ALF_CC_1+4TM_Toxin	50..91&P:ALF,100..138&P:ALF,144..181&P:ALF,191..231&P:ALF,228..389&ALF_CC_1,443..567&4TM_Toxin	4TM_Toxin
MFD0455948.1	Streptomyces_violaceoruber_JCM_4423	P:ALF+P:ALF+P:ALF+P:ALF+P:ALF+P:ALF+ALF_CC_1	42..81&P:ALF,87..128&P:ALF,505..546&P:ALF,555..593&P:ALF,599..636&P:ALF,646..686&P:ALF,683..844&ALF_CC_1	unclassified
WOY97263.1	Streptomyces_violaceoruber_CGMCC_4.1801	SP+P:ALF+P:ALF+P:ALF+P:ALF+P:ALF+P:ALF+P:ALF+ALF_CC_1+4TM_Toxin	1..34&SP,55..95&P:ALF,149..188&P:ALF,194..235&P:ALF,612..653&P:ALF,662..700&P:ALF,706..743&P:ALF,753..793&P:ALF,790..951&ALF_CC_1,1005..1129&4TM_Toxin	4TM_Toxin
WOY96908.1	Streptomyces_violaceoruber_CGMCC_4.1801	P:ALF+ALF.1+P:ALF+P:ALF+P:ALF+P:ALF+P:ALF+ALF_CC_1+Ntox71	30..70&P:ALF,76..117&ALF.1,123..163&P:ALF,169..210&P:ALF,587..624&P:ALF,681..723&P:ALF,730..768&P:ALF,766..924&ALF_CC_1,972..1145&Ntox71	Ntox71
GAA2674281.1	Streptomyces_violaceolatus_JCM_4531	SP+P:ALF+P:ALF+P:ALF+P:ALF+P:ALF+P:ALF+P:ALF+ALF_CC_1+4TM_Toxin	1..21&SP,42..82&P:ALF,136..175&P:ALF,181..222&P:ALF,599..640&P:ALF,649..687&P:ALF,693..730&P:ALF,740..780&P:ALF,777..938&ALF_CC_1,992..1116&4TM_Toxin	4TM_Toxin
UXI77434.1	Streptomyces_vinaceusdrappus_AC-40	P:ALF+P:ALF+P:ALF+ALF_CC_1+Ntox71	127..163&P:ALF,221..263&P:ALF,270..308&P:ALF,306..466&ALF_CC_1,512..685&Ntox71	Ntox71
MFD8794109.1	Streptomyces_vinaceus_NPDC059620	ALF_repeat+P:ALF+ALF_repeat+ALF_repeat+ALF_CC_1+ALF_repeat+P:ALF+ALF_repeat+ALF_CC_1+P:PT-HINT+Ntox27	2..30&ALF_repeat,42..80&P:ALF,88..126&ALF_repeat,134..174&ALF_repeat,329..475&ALF_CC_1,595..635&ALF_repeat,642..683&P:ALF,688..729&ALF_repeat,726..886&ALF_CC_1,1027..1155&P:PT-HINT,1156..1271&Ntox27	Ntox27
MFD8789745.1	Streptomyces_vinaceus_NPDC059620	ALF_repeat+P:ALF+P:ALF+P:ALF+P:ALF+ALF_repeat+P:ALF+P:ALF+ALF_CC_1+HINT.2	67..107&ALF_repeat,113..152&P:ALF,159..198&P:ALF,205..245&P:ALF,620..653&P:ALF,658..700&ALF_repeat,706..747&P:ALF,754..793&P:ALF,790..950&ALF_CC_1,1115..1251&HINT.2	unclassified
MFD8855453.1	Streptomyces_vinaceus_NPDC059580	ALF_repeat+P:ALF+ALF_repeat+ALF_repeat+ALF_CC_1+ALF_repeat+P:ALF+ALF_repeat+ALF_CC_1+P:PT-HINT+Ntox27	2..30&ALF_repeat,42..80&P:ALF,88..126&ALF_repeat,134..174&ALF_repeat,329..475&ALF_CC_1,595..635&ALF_repeat,642..683&P:ALF,688..729&ALF_repeat,726..886&ALF_CC_1,1027..1155&P:PT-HINT,1156..1271&Ntox27	Ntox27
MFD8861846.1	Streptomyces_vinaceus_NPDC059580	ALF_repeat+P:ALF+P:ALF+P:ALF+P:ALF+ALF_repeat+P:ALF+P:ALF+ALF_CC_1+HINT.2	67..107&ALF_repeat,113..152&P:ALF,159..198&P:ALF,205..245&P:ALF,620..653&P:ALF,658..700&ALF_repeat,706..747&P:ALF,754..793&P:ALF,790..950&ALF_CC_1,1115..1251&HINT.2	unclassified
MQL64813.1	Streptomyces_vinaceus_MOSEL-ME28	P:ALF+P:ALF+P:ALF+P:ALF+ALF_CC_1+4TM_Toxin	182..219&P:ALF,228..265&P:ALF,276..317&P:ALF,323..358&P:ALF,365..521&ALF_CC_1,573..693&4TM_Toxin	4TM_Toxin
WRK40012.1	Streptomyces_venezuelae_SvWT	SP+ALF_repeat+P:ALF+P:ALF+ALF_repeat+P:ALF+P:ALF+ALF_CC_1+4TM_Toxin	1..26&SP,43..79&ALF_repeat,90..130&P:ALF,136..177&P:ALF,183..223&ALF_repeat,600..640&P:ALF,693..735&P:ALF,778..938&ALF_CC_1,987..1114&4TM_Toxin	4TM_Toxin
APE19656.1	Streptomyces_venezuelae_NRRL_B-65442	SP+P:ALF+P:ALF+P:ALF+P:ALF+P:ALF+ALF_repeat+P:ALF+ALF_repeat+ALF_CC_1+HINT.2+Ntox41.1	1..44&SP,55..95&P:ALF,101..141&P:ALF,147..186&P:ALF,193..232&P:ALF,607..641&P:ALF,646..688&ALF_repeat,694..735&P:ALF,740..781&ALF_repeat,779..937&ALF_CC_1,1108..1233&HINT.2,1239..1363&Ntox41.1	Ntox41.1
MFC9388554.1	Streptomyces_venezuelae_NPDC057007	SP+P:ALF+P:ALF+P:ALF+P:ALF+P:ALF+ALF_repeat+P:ALF+ALF_repeat+ALF_CC_1+HINT.2+Ntox41.1	1..44&SP,55..95&P:ALF,101..141&P:ALF,147..186&P:ALF,193..232&P:ALF,607..641&P:ALF,646..688&ALF_repeat,694..735&P:ALF,740..781&ALF_repeat,779..937&ALF_CC_1,1108..1233&HINT.2,1239..1362&Ntox41.1	Ntox41.1
MFI9115299.1	Streptomyces_venezuelae_NPDC053370	SP+P:ALF+P:ALF+P:ALF+P:ALF+P:ALF+ALF_repeat+P:ALF+ALF_repeat+ALF_CC_1+HINT.2+Ntox41.1	1..44&SP,55..95&P:ALF,101..141&P:ALF,147..186&P:ALF,193..232&P:ALF,607..641&P:ALF,646..688&ALF_repeat,694..735&P:ALF,740..781&ALF_repeat,779..937&ALF_CC_1,1108..1233&HINT.2,1239..1363&Ntox41.1	Ntox41.1
MEU4081060.1	Streptomyces_venezuelae_NPDC027878	SP+P:ALF+P:ALF+P:ALF+P:ALF+P:ALF+ALF_repeat+P:ALF+ALF_repeat+ALF_CC_1+HINT.2+Ntox41.1	1..44&SP,55..95&P:ALF,101..141&P:ALF,147..186&P:ALF,193..232&P:ALF,607..641&P:ALF,646..688&ALF_repeat,694..735&P:ALF,740..781&ALF_repeat,779..937&ALF_CC_1,1108..1233&HINT.2,1239..1363&Ntox41.1	Ntox41.1
MER6444322.1	Streptomyces_venezuelae_NPDC001517	SP+P:ALF+P:ALF+P:ALF+P:ALF+P:ALF+ALF_CC_1+4TM_Toxin	1..20&SP,38..74&P:ALF,84..124&P:ALF,130..171&P:ALF,177..217&P:ALF,594..627&P:ALF,772..932&ALF_CC_1,987..1097&4TM_Toxin	4TM_Toxin
QES52836.1	Streptomyces_venezuelae_ATCC_21782	SP+ALF_repeat+P:ALF+ALF_repeat+P:ALF+P:ALF+ALF_repeat+P:ALF+P:ALF+ALF_CC_1+HINT.2+S8-BECR2	1..23&SP,33..74&ALF_repeat,80..120&P:ALF,126..165&ALF_repeat,172..212&P:ALF,583..618&P:ALF,625..667&ALF_repeat,673..714&P:ALF,720..760&P:ALF,757..917&ALF_CC_1,1091..1216&HINT.2,1249..1330&S8-BECR2	S8-BECR2
QES04257.1	Streptomyces_venezuelae_ATCC_21113	SP+P:ALF+P:ALF+P:ALF+P:ALF+P:ALF+ALF_repeat+P:ALF+ALF_repeat+ALF_CC_1+HINT.2+Ntox41.1	1..44&SP,55..95&P:ALF,101..141&P:ALF,147..186&P:ALF,193..232&P:ALF,607..641&P:ALF,646..688&ALF_repeat,694..735&P:ALF,740..781&ALF_repeat,779..937&ALF_CC_1,1108..1233&HINT.2,1239..1363&Ntox41.1	Ntox41.1
QES52928.1	Streptomyces_venezuelae_ATCC_21018	SP+P:ALF+P:ALF+P:ALF+P:ALF+P:ALF+ALF_CC_1+4TM_Toxin	1..34&SP,52..88&P:ALF,98..138&P:ALF,144..185&P:ALF,191..231&P:ALF,608..641&P:ALF,786..946&ALF_CC_1,1001..1111&4TM_Toxin	4TM_Toxin
CUM37804.1	Streptomyces_venezuelae_ATCC_15439__1	SP+ALF_repeat+P:ALF+P:ALF+ALF_repeat+P:ALF+P:ALF+ALF_CC_1+4TM_Toxin	1..26&SP,43..79&ALF_repeat,90..130&P:ALF,136..177&P:ALF,183..223&ALF_repeat,600..640&P:ALF,693..735&P:ALF,778..938&ALF_CC_1,987..1114&4TM_Toxin	4TM_Toxin
ALO11652.1	Streptomyces_venezuelae_ATCC_15439	SP+ALF_repeat+P:ALF+P:ALF+ALF_repeat+P:ALF+P:ALF+ALF_CC_1+4TM_Toxin	1..26&SP,43..79&ALF_repeat,90..130&P:ALF,136..177&P:ALF,183..223&ALF_repeat,600..640&P:ALF,693..735&P:ALF,778..938&ALF_CC_1,987..1114&4TM_Toxin	4TM_Toxin
QES21713.1	Streptomyces_venezuelae_ATCC_15068	SP+P:ALF+P:ALF+P:ALF+P:ALF+P:ALF+P:ALF+P:ALF+ALF_CC_1+4TM_Toxin	1..37&SP,47..84&P:ALF,93..131&P:ALF,139..180&P:ALF,186..224&P:ALF,600..638&P:ALF,693..733&P:ALF,740..780&P:ALF,778..938&ALF_CC_1,991..1098&4TM_Toxin	4TM_Toxin
QES18929.1	Streptomyces_venezuelae_ATCC_15068	SP+ALF_repeat+ALF.1+P:ALF+P:ALF+P:ALF+P:ALF+ALF_CC_1+Ntox71	1..38&SP,58..93&ALF_repeat,150..192&ALF.1,197..238&P:ALF,615..652&P:ALF,708..751&P:ALF,758..796&P:ALF,794..952&ALF_CC_1,1002..1173&Ntox71	Ntox71
CCA53438.1	Streptomyces_venezuelae_ATCC_10712_ATCC_10712__1	SP+P:ALF+P:ALF+P:ALF+P:ALF+P:ALF+ALF_repeat+P:ALF+ALF_repeat+ALF_CC_1+HINT.2+Ntox41.1	1..44&SP,55..95&P:ALF,101..141&P:ALF,147..186&P:ALF,193..232&P:ALF,607..641&P:ALF,646..688&ALF_repeat,694..735&P:ALF,740..781&ALF_repeat,779..937&ALF_CC_1,1108..1233&HINT.2,1239..1363&Ntox41.1	Ntox41.1
QES03383.1	Streptomyces_venezuelae_ATCC_10712_ATCC_10712	SP+P:ALF+P:ALF+P:ALF+P:ALF+P:ALF+ALF_repeat+P:ALF+ALF_repeat+ALF_CC_1+HINT.2+Ntox41.1	1..42&SP,53..93&P:ALF,99..139&P:ALF,145..184&P:ALF,191..230&P:ALF,605..639&P:ALF,644..686&ALF_repeat,692..733&P:ALF,738..779&ALF_repeat,777..935&ALF_CC_1,1106..1231&HINT.2,1237..1361&Ntox41.1	Ntox41.1
QES16991.1	Streptomyces_venezuelae_ATCC_10595	SP+P:ALF+P:ALF+P:ALF+P:ALF+P:ALF+ALF_repeat+P:ALF+ALF_repeat+ALF_CC_1+HINT.2+Ntox41.1	1..44&SP,55..95&P:ALF,101..141&P:ALF,147..186&P:ALF,193..232&P:ALF,607..641&P:ALF,646..688&ALF_repeat,694..735&P:ALF,740..781&ALF_repeat,779..937&ALF_CC_1,1108..1233&HINT.2,1239..1363&Ntox41.1	Ntox41.1
GAA2636688.1	Streptomyces_vastus_JCM_4524	SP+P:ALF+P:ALF+P:ALF+P:ALF+P:ALF+P:ALF+P:ALF+ALF_CC_1+4TM_Toxin	1..46&SP,65..102&P:ALF,111..151&P:ALF,158..198&P:ALF,204..244&P:ALF,621..658&P:ALF,714..756&P:ALF,763..802&P:ALF,799..959&ALF_CC_1,1015..1134&4TM_Toxin	4TM_Toxin
GGT62118.1	Streptomyces_variabilis_JCM_4422	SP+P:ALF+P:ALF+P:ALF+ALF_CC_1+P:ALF+P:ALF+P:ALF+P:ALF+ALF_CC_1+4TM_Toxin	1..34&SP,53..93&P:ALF,145..186&P:ALF,192..233&P:ALF,230..385&ALF_CC_1,610..647&P:ALF,656..693&P:ALF,704..745&P:ALF,751..786&P:ALF,793..949&ALF_CC_1,1001..1121&4TM_Toxin	4TM_Toxin
GGT63624.1	Streptomyces_variabilis_JCM_4422	SP+P:ALF+ALF.1+P:ALF+P:ALF+P:ALF+P:ALF+P:ALF+ALF_CC_1+Ntox71	1..25&SP,42..82&P:ALF,88..129&ALF.1,134..175&P:ALF,181..222&P:ALF,599..635&P:ALF,693..735&P:ALF,741..780&P:ALF,778..936&ALF_CC_1,985..1157&Ntox71	Ntox71
NGO47468.1	Streptomyces_ureilyticus_YC419	SP+ALF_repeat+P:ALF+ALF_repeat+ALF_repeat+P:ALF+ALF_repeat+P:ALF+P:ALF+ALF_CC_1+ColD-like.2	1..19&SP,44..80&ALF_repeat,91..130&P:ALF,137..177&ALF_repeat,183..223&ALF_repeat,598..638&P:ALF,645..685&ALF_repeat,691..732&P:ALF,738..778&P:ALF,775..934&ALF_CC_1,1075..1158&ColD-like.2	ColD-like.2
NGO45926.1	Streptomyces_ureilyticus_YC419	ALF_repeat+P:ALF+ALF_repeat+ALF_repeat+P:ALF+ALF_repeat+P:ALF+ALF_repeat+ALF_CC_1+HINT.2+Ntox61	1..22&ALF_repeat,33..72&P:ALF,79..119&ALF_repeat,124..165&ALF_repeat,540..580&P:ALF,585..627&ALF_repeat,633..674&P:ALF,679..720&ALF_repeat,717..878&ALF_CC_1,1011..1150&HINT.2,1155..1255&Ntox61	Ntox61
MVO89231.1	Streptomyces_typhae_p1417	SP+P:ALF+P:ALF+P:ALF+ALF_repeat+P:ALF+P:ALF+P:ALF+ALF_CC_1+4TM_Toxin	1..34&SP,51..85&P:ALF,97..135&P:ALF,143..183&P:ALF,190..230&ALF_repeat,607..641&P:ALF,700..742&P:ALF,749..788&P:ALF,785..946&ALF_CC_1,1000..1119&4TM_Toxin	4TM_Toxin
MDQ0930127.1	Streptomyces_turgidiscabies_W2I16	SP+P:ALF+P:ALF+P:ALF+P:ALF+P:ALF+P:ALF+ALF_CC_1+4TM_Toxin	1..37&SP,50..85&P:ALF,142..183&P:ALF,190..230&P:ALF,607..641&P:ALF,700..735&P:ALF,749..781&P:ALF,788..945&ALF_CC_1,1001..1119&4TM_Toxin	4TM_Toxin
MDQ0935448.1	Streptomyces_turgidiscabies_W2I16	SP+P:ALF+P:ALF+P:ALF+P:ALF+P:ALF+ALF_CC_1+4TM_Toxin	1..34&SP,51..87&P:ALF,97..134&P:ALF,190..230&P:ALF,607..641&P:ALF,700..742&P:ALF,785..946&ALF_CC_1,1003..1122&4TM_Toxin	4TM_Toxin
MBW8739143.1	Streptomyces_turgidiscabies	SP+P:ALF+P:ALF+P:ALF+P:ALF+P:ALF+P:ALF+ALF_CC_1+4TM_Toxin	1..40&SP,53..88&P:ALF,145..186&P:ALF,193..233&P:ALF,610..644&P:ALF,703..738&P:ALF,752..784&P:ALF,791..948&ALF_CC_1,1004..1122&4TM_Toxin	4TM_Toxin
MBW8738823.1	Streptomyces_turgidiscabies	P:ALF+P:ALF+ALF_CC_1+4TM_Toxin	165..199&P:ALF,258..300&P:ALF,343..504&ALF_CC_1,561..680&4TM_Toxin	4TM_Toxin
MBW8740215.1	Streptomyces_turgidiscabies	SP+ALF_repeat+P:ALF+ALF_repeat+ALF_repeat+P:ALF+ALF_repeat+ALF_repeat+ALF_CC_1+HINT.2+S8-VOC2	1..15&SP,35..70&ALF_repeat,81..118&P:ALF,126..166&ALF_repeat,172..213&ALF_repeat,588..628&P:ALF,633..674&ALF_repeat,727..768&ALF_repeat,765..926&ALF_CC_1,1074..1201&HINT.2,1209..1293&S8-VOC2	S8-VOC2
GAA4150369.1	Streptomyces_tunisiensis_JCM_17589	SP+P:ALF+P:ALF+P:ALF+ALF_CC_1+P:ALF+P:ALF+P:ALF+ALF_CC_1+4TM_Toxin	1..34&SP,53..93&P:ALF,145..186&P:ALF,192..233&P:ALF,230..386&ALF_CC_1,610..647&P:ALF,704..745&P:ALF,751..786&P:ALF,793..949&ALF_CC_1,1001..1121&4TM_Toxin	4TM_Toxin
GAA4148668.1	Streptomyces_tunisiensis_JCM_17589	P:ALF+P:ALF+P:ALF+ALF_repeat+P:ALF+ALF_repeat+P:ALF+P:ALF+ALF_CC_1+HINT.2+S8-BECR2	13..48&P:ALF,58..97&P:ALF,104..143&P:ALF,149..190&ALF_repeat,567..605&P:ALF,611..652&ALF_repeat,658..699&P:ALF,705..745&P:ALF,742..902&ALF_CC_1,1042..1169&HINT.2,1202..1283&S8-BECR2	S8-BECR2
MFE9142634.1	Streptomyces_tubercidicus_NPDC007103	P:ALF+P:ALF+ALF_repeat+ALF_repeat+P:ALF+ALF_repeat+P:ALF+P:ALF	24..58&P:ALF,70..112&P:ALF,120..159&ALF_repeat,165..205&ALF_repeat,580..620&P:ALF,626..666&ALF_repeat,674..714&P:ALF,723..760&P:ALF	unclassified
GFE35861.1	Streptomyces_tubercidicus_NBRC_13090	P:ALF+P:ALF+ALF_repeat+ALF_repeat+P:ALF+ALF_repeat+P:ALF+P:ALF	24..58&P:ALF,70..112&P:ALF,120..159&ALF_repeat,165..205&ALF_repeat,580..620&P:ALF,626..666&ALF_repeat,674..714&P:ALF,723..760&P:ALF	unclassified
GAA2620018.1	Streptomyces_tubercidicus_JCM_4054	P:ALF+P:ALF+ALF_repeat+ALF_repeat+P:ALF+ALF_repeat+P:ALF+P:ALF	24..58&P:ALF,70..112&P:ALF,120..159&ALF_repeat,165..205&ALF_repeat,580..620&P:ALF,626..666&ALF_repeat,674..714&P:ALF,723..760&P:ALF	unclassified
WAU10710.1	Streptomyces_tubercidicus_DSM_40261	P:ALF+P:ALF+ALF_repeat+ALF_repeat+P:ALF+ALF_repeat+P:ALF+P:ALF	24..58&P:ALF,70..112&P:ALF,120..159&ALF_repeat,165..205&ALF_repeat,580..620&P:ALF,626..666&ALF_repeat,674..714&P:ALF,723..760&P:ALF	unclassified
MEW1551828.1	Streptomyces_tsukubensis_NPDC093257	SP+P:ALF+P:ALF+ALF_repeat+P:ALF+P:ALF+ALF_repeat+P:ALF+P:ALF+ALF_CC_1+HINT.2+SCP1201-deaminases	1..47&SP,59..93&P:ALF,105..143&P:ALF,152..190&ALF_repeat,198..236&P:ALF,611..651&P:ALF,657..697&ALF_repeat,705..744&P:ALF,752..791&P:ALF,788..949&ALF_CC_1,1092..1224&HINT.2,1245..1364&SCP1201-deaminases	SCP1201-deaminases
MDF3298750.1	Streptomyces_tropicalis_K1PA1	ALF_repeat+P:ALF+ALF_repeat+ALF_repeat+P:ALF+ALF_repeat+P:ALF+P:ALF+ALF_CC_1+HINT.1+Ntox27	20..57&ALF_repeat,65..104&P:ALF,111..150&ALF_repeat,156..197&ALF_repeat,575..612&P:ALF,617..659&ALF_repeat,665..706&P:ALF,712..756&P:ALF,753..914&ALF_CC_1,1038..1168&HINT.1,1186..1302&Ntox27	Ntox27
MFI9309624.1	Streptomyces_triculaminicus_NPDC053077	ALF_repeat+P:ALF+ALF_repeat+ALF_repeat+ALF_repeat+P:ALF+P:ALF+ALF_CC_1+Tox-SerPeptidase	2..33&ALF_repeat,46..83&P:ALF,94..130&ALF_repeat,136..176&ALF_repeat,597..638&ALF_repeat,645..685&P:ALF,693..731&P:ALF,728..888&ALF_CC_1,1057..1127&Tox-SerPeptidase	Tox-SerPeptidase
MFI2073181.1	Streptomyces_triculaminicus_NPDC020323	P:ALF+P:ALF+ALF_repeat+ALF_repeat+P:ALF+ALF_repeat+ALF_repeat+P:ALF+ALF_CC_1+S8-BECR2	2..37&P:ALF,43..83&P:ALF,89..129&ALF_repeat,134..175&ALF_repeat,555..590&P:ALF,595..637&ALF_repeat,645..684&ALF_repeat,690..729&P:ALF,727..885&ALF_CC_1,1027..1123&S8-BECR2	S8-BECR2
MEU1372515.1	Streptomyces_triculaminicus_NPDC005810	ALF_repeat+P:ALF+ALF_repeat+ALF_repeat+ALF_repeat+P:ALF+P:ALF+ALF_CC_1+Tox-SerPeptidase	2..33&ALF_repeat,46..83&P:ALF,94..130&ALF_repeat,136..176&ALF_repeat,597..638&ALF_repeat,645..683&P:ALF,693..731&P:ALF,728..888&ALF_CC_1,1057..1127&Tox-SerPeptidase	Tox-SerPeptidase
GGS80733.1	Streptomyces_toxytricini_JCM_4421	SP+P:ALF+P:ALF+P:ALF+P:ALF+P:ALF+ALF_repeat+ALF_CC_1+4TM_Toxin	1..27&SP,43..83&P:ALF,135..176&P:ALF,183..223&P:ALF,601..638&P:ALF,647..685&P:ALF,693..731&ALF_repeat,782..938&ALF_CC_1,994..1103&4TM_Toxin	4TM_Toxin
GGS92085.1	Streptomyces_toxytricini_JCM_4421	SP+P:ALF+P:ALF+P:ALF+ALF_repeat+EP1.2+P:ALF+ALF_repeat+P:ALF+ALF_CC_1+4TM_Toxin	1..36&SP,58..94&P:ALF,104..144&P:ALF,150..191&P:ALF,197..237&ALF_repeat,492..603&EP1.2,614..651&P:ALF,706..742&ALF_repeat,756..794&P:ALF,792..953&ALF_CC_1,1002..1119&4TM_Toxin	4TM_Toxin
MEV4915900.1	Streptomyces_tirandamycinicus_NPDC053828	P:ALF+P:ALF+P:ALF+P:ALF+P:ALF+ALF_CC_1+4TM_Toxin	102..143&P:ALF,149..190&P:ALF,567..603&P:ALF,660..702&P:ALF,708..741&P:ALF,748..906&ALF_CC_1,962..1083&4TM_Toxin	4TM_Toxin
AWI33114.1	Streptomyces_tirandamycinicus_HNM0039	P:ALF+ALF.1+P:ALF+P:ALF+P:ALF+P:ALF+ALF_CC_1+4TM_Toxin	16..51&P:ALF,62..100&ALF.1,111..149&P:ALF,155..195&P:ALF,572..606&P:ALF,665..708&P:ALF,751..912&ALF_CC_1,967..1085&4TM_Toxin	4TM_Toxin
AWI28892.1	Streptomyces_tirandamycinicus_HNM0039	SP+P:ALF+P:ALF+P:ALF+ALF_repeat+P:ALF+ALF_repeat+P:ALF+ALF_repeat+ALF_CC_1+HINT.1+Ntox7.1	1..15&SP,29..61&P:ALF,72..111&P:ALF,118..156&P:ALF,163..203&ALF_repeat,578..615&P:ALF,624..664&ALF_repeat,672..712&P:ALF,721..758&ALF_repeat,755..915&ALF_CC_1,1038..1173&HINT.1,1209..1284&Ntox7.1	Ntox7.1
GAA2909524.1	Streptomyces_thioluteus_JCM_4087	SP+P:ALF+ALF_repeat+ALF_repeat+P:ALF+ALF_repeat+ALF_repeat+P:ALF+ALF_CC_1+DOC.2	1..54&SP,111..150&P:ALF,156..196&ALF_repeat,202..242&ALF_repeat,617..654&P:ALF,663..704&ALF_repeat,711..751&ALF_repeat,759..797&P:ALF,794..954&ALF_CC_1,1093..1200&DOC.2	DOC.2
MET7315565.1	Streptomyces_thermoviolaceus_NPDC005516	SP+ALF_repeat+P:ALF+P:ALF+P:ALF+P:ALF+P:ALF+P:ALF+P:ALF+ALF_CC_1+4TM_Toxin	1..36&SP,60..97&ALF_repeat,107..147&P:ALF,153..194&P:ALF,200..240&P:ALF,617..655&P:ALF,670..701&P:ALF,710..750&P:ALF,759..797&P:ALF,795..956&ALF_CC_1,1005..1133&4TM_Toxin	4TM_Toxin
MET7315559.1	Streptomyces_thermoviolaceus_NPDC005516	P:ALF+P:ALF+P:ALF+ALF_CC_1+4TM_Toxin	76..117&P:ALF,170..205&P:ALF,218..253&P:ALF,255..414&ALF_CC_1,464..586&4TM_Toxin	4TM_Toxin
GAA1434742.1	Streptomyces_thermospinosisporus_JCM_11756	SP+ALF_repeat+P:ALF+P:ALF+P:ALF+P:ALF+ALF_repeat+ALF_repeat+P:ALF+ALF_CC_1+HINT.1	1..34&SP,42..77&ALF_repeat,89..125&P:ALF,135..175&P:ALF,181..221&P:ALF,595..635&P:ALF,640..681&ALF_repeat,687..728&ALF_repeat,734..774&P:ALF,772..932&ALF_CC_1,1054..1237&HINT.1	unclassified
OEJ95865.1	Streptomyces_thermolilacinus_SPC6_SPC6	SP+ALF_repeat+P:ALF+P:ALF+P:ALF+P:ALF+P:ALF+P:ALF+ALF_CC_1+4TM_Toxin	1..37&SP,52..89&ALF_repeat,98..138&P:ALF,144..185&P:ALF,191..232&P:ALF,609..645&P:ALF,702..744&P:ALF,751..788&P:ALF,787..948&ALF_CC_1,999..1131&4TM_Toxin	4TM_Toxin
MEU3446541.1	Streptomyces_thermolilacinus_NPDC035096	SP+ALF_repeat+P:ALF+P:ALF+P:ALF+P:ALF+P:ALF+P:ALF+ALF_CC_1+4TM_Toxin	1..37&SP,52..89&ALF_repeat,98..138&P:ALF,144..185&P:ALF,191..232&P:ALF,609..645&P:ALF,702..744&P:ALF,751..788&P:ALF,787..948&ALF_CC_1,999..1131&4TM_Toxin	4TM_Toxin
MEU2184717.1	Streptomyces_thermolilacinus_NPDC016340	P:ALF+P:ALF+P:ALF+ALF_CC_1+4TM_Toxin	99..135&P:ALF,192..234&P:ALF,241..278&P:ALF,277..438&ALF_CC_1,489..621&4TM_Toxin	4TM_Toxin
MCE7553403.1	Streptomyces_thermodiastaticus_DSM_40573__1	P:ALF+ALF_repeat+P:ALF+P:ALF+ALF_CC_1+4TM_Toxin	193..231&P:ALF,239..281&ALF_repeat,287..322&P:ALF,335..370&P:ALF,372..532&ALF_CC_1,582..704&4TM_Toxin	4TM_Toxin
MDQ0487944.1	Streptomyces_thermodiastaticus_DSM_40573	SP+P:ALF+P:ALF+P:ALF+ALF_CC_1+P:ALF+P:ALF+P:ALF+P:ALF+ALF_CC_1+4TM_Toxin	1..34&SP,53..93&P:ALF,145..186&P:ALF,192..233&P:ALF,230..385&ALF_CC_1,612..647&P:ALF,656..693&P:ALF,704..745&P:ALF,751..786&P:ALF,793..949&ALF_CC_1,1001..1121&4TM_Toxin	4TM_Toxin
MDQ0486162.1	Streptomyces_thermodiastaticus_DSM_40573	SP+P:ALF+ALF.1+P:ALF+P:ALF+ALF_CC_1+P:ALF+P:ALF+P:ALF+ALF_CC_1+Ntox71	1..38&SP,55..95&P:ALF,101..142&ALF.1,147..188&P:ALF,194..235&P:ALF,232..382&ALF_CC_1,612..648&P:ALF,706..748&P:ALF,754..793&P:ALF,791..949&ALF_CC_1,998..1170&Ntox71	Ntox71
MDN3289467.1	Streptomyces_thermocarboxydus_MA27	SP+P:ALF+P:ALF+P:ALF+P:ALF+ALF_CC_1+4TM_Toxin	1..20&SP,192..221&P:ALF,238..277&P:ALF,285..324&P:ALF,333..371&P:ALF,370..530&ALF_CC_1,587..705&4TM_Toxin	4TM_Toxin
UVT11090.1	Streptomyces_thermocarboxydus_K155	SP+P:ALF+P:ALF+P:ALF+ALF_CC_1+P:ALF+P:ALF+P:ALF+ALF_CC_1+4TM_Toxin	1..34&SP,53..93&P:ALF,145..186&P:ALF,192..233&P:ALF,230..385&ALF_CC_1,612..647&P:ALF,704..745&P:ALF,751..786&P:ALF,793..949&ALF_CC_1,1001..1121&4TM_Toxin	4TM_Toxin
MDT6969812.1	Streptomyces_thermocarboxydus_CGMCC_4.1883	SP+P:ALF+P:ALF+P:ALF+ALF_CC_1+P:ALF+P:ALF+P:ALF+P:ALF+ALF_CC_1+4TM_Toxin	1..34&SP,53..93&P:ALF,145..186&P:ALF,192..233&P:ALF,230..386&ALF_CC_1,612..647&P:ALF,656..693&P:ALF,704..745&P:ALF,751..786&P:ALF,793..949&ALF_CC_1,1001..1121&4TM_Toxin	4TM_Toxin
MDT6968391.1	Streptomyces_thermocarboxydus_CGMCC_4.1883	SP+P:ALF+ALF.1+P:ALF+P:ALF+ALF_CC_1+P:ALF+P:ALF+P:ALF+ALF_CC_1+Ntox71	1..38&SP,55..95&P:ALF,101..142&ALF.1,147..188&P:ALF,194..235&P:ALF,232..382&ALF_CC_1,612..648&P:ALF,706..748&P:ALF,754..793&P:ALF,791..949&ALF_CC_1,998..1170&Ntox71	Ntox71
MFJ6866333.1	Streptomyces_termitum_NPDC090967	ALF_repeat+ALF.1+P:ALF+ALF_repeat+P:ALF+ALF_repeat+P:ALF+ALF_CC_1+Ntox71	41..70&ALF_repeat,81..122&ALF.1,127..166&P:ALF,173..215&ALF_repeat,592..628&P:ALF,684..728&ALF_repeat,734..773&P:ALF,771..930&ALF_CC_1,980..1158&Ntox71	Ntox71
MFH8729269.1	Streptomyces_termitum_NPDC017906	SP+ALF_repeat+P:ALF+ALF_repeat+P:ALF+P:ALF+P:ALF+ALF_CC_1+Ntox71	1..39&SP,66..94&ALF_repeat,152..191&P:ALF,198..240&ALF_repeat,617..653&P:ALF,710..753&P:ALF,759..798&P:ALF,796..955&ALF_CC_1,1005..1183&Ntox71	Ntox71
MET9351033.1	Streptomyces_termitum_NPDC006590	SP+ALF_repeat+P:ALF+ALF_repeat+P:ALF+P:ALF+P:ALF+ALF_CC_1+Ntox71	1..39&SP,66..94&ALF_repeat,152..191&P:ALF,198..240&ALF_repeat,617..653&P:ALF,710..753&P:ALF,759..798&P:ALF,796..955&ALF_CC_1,1005..1183&Ntox71	Ntox71
GHB04753.1	Streptomyces_termitum_JCM_4518	SP+ALF_repeat+ALF.1+P:ALF+ALF_repeat+P:ALF+ALF_repeat+P:ALF+ALF_CC_1+Ntox71	1..39&SP,66..95&ALF_repeat,106..147&ALF.1,152..191&P:ALF,198..240&ALF_repeat,617..653&P:ALF,709..753&ALF_repeat,759..798&P:ALF,796..955&ALF_CC_1,1005..1183&Ntox71	Ntox71
NEV91046.1	Streptomyces_tendae_VITAKN	SP+P:ALF+P:ALF+P:ALF+ALF_repeat+P:ALF+ALF_repeat+P:ALF+P:ALF+ALF_CC_1+4TM_Toxin	1..34&SP,52..88&P:ALF,98..136&P:ALF,147..184&P:ALF,192..231&ALF_repeat,609..642&P:ALF,654..692&ALF_repeat,703..744&P:ALF,751..790&P:ALF,787..947&ALF_CC_1,1002..1116&4TM_Toxin	4TM_Toxin
MFK4546318.1	Streptomyces_tendae_SAI-227	SP+P:ALF+P:ALF+P:ALF+ALF_repeat+P:ALF+ALF_repeat+P:ALF+P:ALF+ALF_CC_1+4TM_Toxin	1..34&SP,52..88&P:ALF,98..136&P:ALF,147..184&P:ALF,192..231&ALF_repeat,609..642&P:ALF,654..692&ALF_repeat,703..744&P:ALF,751..790&P:ALF,787..947&ALF_CC_1,1002..1116&4TM_Toxin	4TM_Toxin
MFJ7230867.1	Streptomyces_tendae_NPDC101120	SP+P:ALF+P:ALF+P:ALF+ALF_repeat+P:ALF+ALF_repeat+P:ALF+P:ALF+ALF_CC_1+4TM_Toxin	1..34&SP,52..88&P:ALF,98..136&P:ALF,147..184&P:ALF,192..231&ALF_repeat,609..642&P:ALF,654..692&ALF_repeat,703..744&P:ALF,751..790&P:ALF,787..947&ALF_CC_1,1002..1116&4TM_Toxin	4TM_Toxin
MFJ6064943.1	Streptomyces_tendae_NPDC092921	SP+P:ALF+P:ALF+P:ALF+P:ALF+P:ALF+P:ALF+P:ALF+ALF_CC_1+4TM_Toxin	1..34&SP,55..95&P:ALF,149..188&P:ALF,194..235&P:ALF,612..653&P:ALF,664..700&P:ALF,706..741&P:ALF,753..793&P:ALF,790..951&ALF_CC_1,1006..1130&4TM_Toxin	4TM_Toxin
MFJ3019659.1	Streptomyces_tendae_NPDC087198	SP+ALF_repeat+P:ALF+P:ALF+P:ALF+P:ALF+ALF_repeat+ALF_CC_1+4TM_Toxin	1..37&SP,64..89&ALF_repeat,146..187&P:ALF,193..234&P:ALF,611..645&P:ALF,704..746&P:ALF,751..785&ALF_repeat,793..949&ALF_CC_1,1003..1125&4TM_Toxin	4TM_Toxin
MFJ3038904.1	Streptomyces_tendae_NPDC087193	SP+ALF_repeat+P:ALF+P:ALF+P:ALF+P:ALF+ALF_repeat+ALF_CC_1+4TM_Toxin	1..37&SP,64..89&ALF_repeat,146..187&P:ALF,193..234&P:ALF,611..645&P:ALF,704..746&P:ALF,751..785&ALF_repeat,793..949&ALF_CC_1,1003..1125&4TM_Toxin	4TM_Toxin
MFD7563622.1	Streptomyces_tendae_NPDC059847	SP+P:ALF+P:ALF+P:ALF+P:ALF+P:ALF+P:ALF+P:ALF+ALF_CC_1+4TM_Toxin	1..34&SP,55..95&P:ALF,150..188&P:ALF,194..235&P:ALF,612..653&P:ALF,664..700&P:ALF,706..742&P:ALF,753..793&P:ALF,790..951&ALF_CC_1,1005..1129&4TM_Toxin	4TM_Toxin
MFD7470492.1	Streptomyces_tendae_NPDC059843	P:ALF+P:ALF+P:ALF+P:ALF+ALF_CC_1+4TM_Toxin	50..91&P:ALF,101..138&P:ALF,144..180&P:ALF,191..231&P:ALF,228..389&ALF_CC_1,443..567&4TM_Toxin	4TM_Toxin
MFE0369805.1	Streptomyces_tendae_NPDC058950	SP+ALF_repeat+P:ALF+P:ALF+P:ALF+P:ALF+ALF_repeat+ALF_CC_1+4TM_Toxin	1..37&SP,64..89&ALF_repeat,146..187&P:ALF,193..234&P:ALF,611..645&P:ALF,704..746&P:ALF,751..785&ALF_repeat,793..949&ALF_CC_1,1003..1125&4TM_Toxin	4TM_Toxin
MFE0416473.1	Streptomyces_tendae_NPDC058912	SP+P:ALF+P:ALF+P:ALF+ALF_repeat+P:ALF+ALF_repeat+P:ALF+P:ALF+ALF_CC_1+4TM_Toxin	1..34&SP,52..88&P:ALF,98..136&P:ALF,147..184&P:ALF,192..231&ALF_repeat,609..642&P:ALF,654..692&ALF_repeat,703..744&P:ALF,751..790&P:ALF,787..947&ALF_CC_1,1002..1116&4TM_Toxin	4TM_Toxin
MFE0480860.1	Streptomyces_tendae_NPDC058889	SP+P:ALF+P:ALF+P:ALF+ALF_repeat+P:ALF+ALF_repeat+P:ALF+P:ALF+ALF_CC_1+4TM_Toxin	1..34&SP,52..88&P:ALF,98..136&P:ALF,147..184&P:ALF,192..231&ALF_repeat,609..642&P:ALF,654..692&ALF_repeat,703..744&P:ALF,751..790&P:ALF,787..947&ALF_CC_1,1002..1116&4TM_Toxin	4TM_Toxin
MFE1237473.1	Streptomyces_tendae_NPDC058749	SP+ALF_repeat+P:ALF+P:ALF+P:ALF+P:ALF+ALF_repeat+ALF_CC_1+4TM_Toxin	1..37&SP,64..89&ALF_repeat,146..187&P:ALF,193..234&P:ALF,611..645&P:ALF,704..746&P:ALF,751..785&ALF_repeat,793..949&ALF_CC_1,1003..1125&4TM_Toxin	4TM_Toxin
MFD5055438.1	Streptomyces_tendae_NPDC058359	SP+P:ALF+P:ALF+P:ALF+P:ALF+P:ALF+P:ALF+P:ALF+ALF_CC_1+4TM_Toxin	1..34&SP,55..95&P:ALF,149..186&P:ALF,194..235&P:ALF,612..653&P:ALF,664..700&P:ALF,706..742&P:ALF,753..793&P:ALF,790..951&ALF_CC_1,1005..1129&4TM_Toxin	4TM_Toxin
MFD5056504.1	Streptomyces_tendae_NPDC058359	P:ALF+P:ALF+P:ALF+ALF_CC_1+4TM_Toxin	175..210&P:ALF,268..310&P:ALF,316..354&P:ALF,353..514&ALF_CC_1,568..677&4TM_Toxin	4TM_Toxin
MFD5222839.1	Streptomyces_tendae_NPDC058356	SP+P:ALF+P:ALF+P:ALF+P:ALF+P:ALF+P:ALF+P:ALF+ALF_CC_1+4TM_Toxin	1..34&SP,55..95&P:ALF,149..186&P:ALF,194..235&P:ALF,612..653&P:ALF,664..700&P:ALF,706..742&P:ALF,753..793&P:ALF,790..951&ALF_CC_1,1005..1129&4TM_Toxin	4TM_Toxin
MFD5222074.1	Streptomyces_tendae_NPDC058356	SP+P:ALF+P:ALF+P:ALF+P:ALF+P:ALF+P:ALF+ALF_CC_1+4TM_Toxin	1..38&SP,53..88&P:ALF,146..187&P:ALF,193..234&P:ALF,611..646&P:ALF,704..746&P:ALF,752..790&P:ALF,789..950&ALF_CC_1,1004..1113&4TM_Toxin	4TM_Toxin
MFD5239439.1	Streptomyces_tendae_NPDC058343	SP+P:ALF+P:ALF+P:ALF+P:ALF+P:ALF+P:ALF+P:ALF+ALF_CC_1+4TM_Toxin	1..34&SP,55..95&P:ALF,150..188&P:ALF,194..235&P:ALF,612..653&P:ALF,664..700&P:ALF,706..742&P:ALF,753..793&P:ALF,790..951&ALF_CC_1,1006..1130&4TM_Toxin	4TM_Toxin
MFD5242215.1	Streptomyces_tendae_NPDC058343	P:ALF+P:ALF+P:ALF+ALF_CC_1+4TM_Toxin	210..245&P:ALF,303..345&P:ALF,351..389&P:ALF,388..549&ALF_CC_1,603..712&4TM_Toxin	4TM_Toxin
MFD5441166.1	Streptomyces_tendae_NPDC058332	SP+P:ALF+P:ALF+P:ALF+P:ALF+P:ALF+P:ALF+P:ALF+ALF_CC_1+4TM_Toxin	1..34&SP,55..95&P:ALF,149..186&P:ALF,194..235&P:ALF,612..653&P:ALF,664..700&P:ALF,706..742&P:ALF,753..793&P:ALF,790..951&ALF_CC_1,1006..1130&4TM_Toxin	4TM_Toxin
MFD5439533.1	Streptomyces_tendae_NPDC058332	SP+P:ALF+P:ALF+P:ALF+P:ALF+P:ALF+P:ALF+ALF_CC_1+4TM_Toxin	1..38&SP,53..88&P:ALF,146..187&P:ALF,193..234&P:ALF,611..646&P:ALF,704..746&P:ALF,752..790&P:ALF,789..950&ALF_CC_1,1004..1113&4TM_Toxin	4TM_Toxin
MFD5362963.1	Streptomyces_tendae_NPDC058331	SP+P:ALF+P:ALF+P:ALF+P:ALF+P:ALF+P:ALF+P:ALF+ALF_CC_1+4TM_Toxin	1..34&SP,55..95&P:ALF,149..186&P:ALF,194..235&P:ALF,612..653&P:ALF,664..700&P:ALF,706..742&P:ALF,753..793&P:ALF,790..951&ALF_CC_1,1005..1129&4TM_Toxin	4TM_Toxin
MFD5359580.1	Streptomyces_tendae_NPDC058331	P:ALF+P:ALF+P:ALF+ALF_CC_1+4TM_Toxin	229..264&P:ALF,322..364&P:ALF,370..408&P:ALF,407..568&ALF_CC_1,622..731&4TM_Toxin	4TM_Toxin
MFE6670322.1	Streptomyces_tendae_NPDC057753	SP+P:ALF+P:ALF+P:ALF+P:ALF+P:ALF+P:ALF+P:ALF+ALF_CC_1+4TM_Toxin	1..34&SP,55..95&P:ALF,150..188&P:ALF,194..235&P:ALF,612..653&P:ALF,664..700&P:ALF,706..742&P:ALF,753..793&P:ALF,790..951&ALF_CC_1,1005..1129&4TM_Toxin	4TM_Toxin
MFE6637191.1	Streptomyces_tendae_NPDC057734	SP+P:ALF+P:ALF+P:ALF+P:ALF+P:ALF+P:ALF+P:ALF+ALF_CC_1+4TM_Toxin	1..34&SP,55..95&P:ALF,150..188&P:ALF,194..235&P:ALF,612..653&P:ALF,664..700&P:ALF,706..742&P:ALF,753..793&P:ALF,790..951&ALF_CC_1,1005..1129&4TM_Toxin	4TM_Toxin
MEV5757027.1	Streptomyces_tendae_NPDC052220	SP+P:ALF+P:ALF+P:ALF+P:ALF+P:ALF+P:ALF+P:ALF+ALF_CC_1+4TM_Toxin	1..34&SP,55..95&P:ALF,149..188&P:ALF,194..235&P:ALF,612..653&P:ALF,664..700&P:ALF,706..741&P:ALF,753..793&P:ALF,790..951&ALF_CC_1,1006..1130&4TM_Toxin	4TM_Toxin
MEV5871412.1	Streptomyces_tendae_NPDC052110	SP+P:ALF+P:ALF+P:ALF+ALF_repeat+P:ALF+ALF_repeat+P:ALF+P:ALF+ALF_CC_1+4TM_Toxin	1..34&SP,52..88&P:ALF,98..136&P:ALF,147..184&P:ALF,192..231&ALF_repeat,609..642&P:ALF,654..692&ALF_repeat,703..744&P:ALF,751..790&P:ALF,787..947&ALF_CC_1,1002..1116&4TM_Toxin	4TM_Toxin
MFI7393650.1	Streptomyces_tendae_NPDC049647	SP+P:ALF+P:ALF+P:ALF+P:ALF+P:ALF+P:ALF+P:ALF+ALF_CC_1+4TM_Toxin	1..38&SP,53..88&P:ALF,100..139&P:ALF,146..187&P:ALF,193..234&P:ALF,611..646&P:ALF,704..746&P:ALF,752..787&P:ALF,792..950&ALF_CC_1,1004..1113&4TM_Toxin	4TM_Toxin
MFI7390891.1	Streptomyces_tendae_NPDC049647	SP+P:ALF+P:ALF+P:ALF+ALF_repeat+P:ALF+ALF_repeat+P:ALF+P:ALF+ALF_CC_1+4TM_Toxin	1..34&SP,52..88&P:ALF,98..136&P:ALF,145..184&P:ALF,193..231&ALF_repeat,609..642&P:ALF,654..692&ALF_repeat,703..744&P:ALF,751..790&P:ALF,787..947&ALF_CC_1,1002..1116&4TM_Toxin	4TM_Toxin
MEU8731256.1	Streptomyces_tendae_NPDC048598	SP+P:ALF+P:ALF+P:ALF+P:ALF+P:ALF+P:ALF+P:ALF+ALF_CC_1+4TM_Toxin	1..38&SP,53..88&P:ALF,100..139&P:ALF,146..187&P:ALF,193..234&P:ALF,611..646&P:ALF,704..746&P:ALF,752..787&P:ALF,792..950&ALF_CC_1,1004..1113&4TM_Toxin	4TM_Toxin
MEU8728185.1	Streptomyces_tendae_NPDC048598	SP+P:ALF+P:ALF+P:ALF+ALF_repeat+P:ALF+ALF_repeat+P:ALF+P:ALF+ALF_CC_1+4TM_Toxin	1..34&SP,52..88&P:ALF,98..136&P:ALF,145..184&P:ALF,193..231&ALF_repeat,609..642&P:ALF,654..692&ALF_repeat,703..744&P:ALF,751..790&P:ALF,787..947&ALF_CC_1,1002..1116&4TM_Toxin	4TM_Toxin
MFG2313765.1	Streptomyces_tendae_NPDC048588	SP+P:ALF+P:ALF+P:ALF+P:ALF+P:ALF+P:ALF+P:ALF+ALF_CC_1+4TM_Toxin	1..38&SP,53..88&P:ALF,100..139&P:ALF,146..187&P:ALF,193..234&P:ALF,611..646&P:ALF,704..746&P:ALF,752..787&P:ALF,792..950&ALF_CC_1,1004..1113&4TM_Toxin	4TM_Toxin
MFG2319276.1	Streptomyces_tendae_NPDC048588	SP+P:ALF+P:ALF+P:ALF+ALF_repeat+P:ALF+ALF_repeat+P:ALF+P:ALF+ALF_CC_1+4TM_Toxin	1..49&SP,67..103&P:ALF,113..151&P:ALF,160..199&P:ALF,208..246&ALF_repeat,624..657&P:ALF,669..707&ALF_repeat,718..759&P:ALF,766..805&P:ALF,802..962&ALF_CC_1,1017..1131&4TM_Toxin	4TM_Toxin
MFG3213073.1	Streptomyces_tendae_NPDC048238	SP+P:ALF+P:ALF+P:ALF+P:ALF+P:ALF+P:ALF+P:ALF+ALF_CC_1+4TM_Toxin	1..34&SP,55..95&P:ALF,150..188&P:ALF,194..235&P:ALF,612..653&P:ALF,662..700&P:ALF,706..743&P:ALF,753..793&P:ALF,790..951&ALF_CC_1,1005..1129&4TM_Toxin	4TM_Toxin
MFG3132396.1	Streptomyces_tendae_NPDC048237	SP+P:ALF+P:ALF+P:ALF+P:ALF+P:ALF+P:ALF+P:ALF+ALF_CC_1+4TM_Toxin	1..34&SP,55..95&P:ALF,153..188&P:ALF,194..235&P:ALF,612..653&P:ALF,662..700&P:ALF,706..743&P:ALF,753..793&P:ALF,790..951&ALF_CC_1,1005..1129&4TM_Toxin	4TM_Toxin
MFG3105283.1	Streptomyces_tendae_NPDC048226	SP+P:ALF+P:ALF+P:ALF+ALF_repeat+P:ALF+P:ALF+P:ALF+P:ALF+ALF_CC_1+4TM_Toxin	1..34&SP,52..88&P:ALF,98..136&P:ALF,147..184&P:ALF,192..231&ALF_repeat,609..642&P:ALF,655..692&P:ALF,703..744&P:ALF,751..790&P:ALF,787..947&ALF_CC_1,1002..1116&4TM_Toxin	4TM_Toxin
MFG3332599.1	Streptomyces_tendae_NPDC048183	SP+P:ALF+P:ALF+P:ALF+ALF_repeat+P:ALF+ALF_repeat+P:ALF+P:ALF+ALF_CC_1+4TM_Toxin	1..34&SP,52..88&P:ALF,98..136&P:ALF,150..184&P:ALF,192..231&ALF_repeat,609..642&P:ALF,654..692&ALF_repeat,703..744&P:ALF,751..790&P:ALF,787..947&ALF_CC_1,1002..1116&4TM_Toxin	4TM_Toxin
MEU9635726.1	Streptomyces_tendae_NPDC048173	SP+P:ALF+P:ALF+P:ALF+ALF_repeat+P:ALF+ALF_repeat+P:ALF+P:ALF+ALF_CC_1+4TM_Toxin	1..34&SP,52..88&P:ALF,98..136&P:ALF,150..184&P:ALF,192..231&ALF_repeat,609..642&P:ALF,654..692&ALF_repeat,703..744&P:ALF,751..790&P:ALF,787..947&ALF_CC_1,1002..1116&4TM_Toxin	4TM_Toxin
MFG3377450.1	Streptomyces_tendae_NPDC048075	SP+ALF_repeat+P:ALF+P:ALF+P:ALF+P:ALF+ALF_repeat+ALF_CC_1+4TM_Toxin	1..37&SP,64..89&ALF_repeat,146..187&P:ALF,193..234&P:ALF,611..645&P:ALF,704..746&P:ALF,751..785&ALF_repeat,793..949&ALF_CC_1,1003..1125&4TM_Toxin	4TM_Toxin
MEV0016409.1	Streptomyces_tendae_NPDC048071	SP+ALF_repeat+P:ALF+P:ALF+P:ALF+P:ALF+ALF_repeat+ALF_CC_1+4TM_Toxin	1..40&SP,67..92&ALF_repeat,149..190&P:ALF,196..237&P:ALF,614..648&P:ALF,707..749&P:ALF,754..788&ALF_repeat,796..952&ALF_CC_1,1006..1128&4TM_Toxin	4TM_Toxin
MEU5742566.1	Streptomyces_tendae_NPDC047797	SP+ALF_repeat+P:ALF+P:ALF+P:ALF+P:ALF+ALF_repeat+ALF_CC_1+4TM_Toxin	1..40&SP,67..92&ALF_repeat,149..190&P:ALF,196..237&P:ALF,614..648&P:ALF,707..749&P:ALF,754..788&ALF_repeat,796..952&ALF_CC_1,1006..1128&4TM_Toxin	4TM_Toxin
MEU5626088.1	Streptomyces_tendae_NPDC047796	SP+ALF_repeat+P:ALF+P:ALF+P:ALF+P:ALF+ALF_repeat+ALF_CC_1+4TM_Toxin	1..40&SP,67..92&ALF_repeat,149..190&P:ALF,196..237&P:ALF,614..648&P:ALF,707..749&P:ALF,754..788&ALF_repeat,796..952&ALF_CC_1,1006..1128&4TM_Toxin	4TM_Toxin
MFH8645166.1	Streptomyces_tendae_NPDC018039	SP+P:ALF+P:ALF+P:ALF+ALF_repeat+P:ALF+ALF_repeat+P:ALF+P:ALF+ALF_CC_1+4TM_Toxin	1..34&SP,52..88&P:ALF,98..136&P:ALF,147..184&P:ALF,192..231&ALF_repeat,609..642&P:ALF,654..692&ALF_repeat,703..744&P:ALF,751..790&P:ALF,787..947&ALF_CC_1,1002..1116&4TM_Toxin	4TM_Toxin
MFH8537824.1	Streptomyces_tendae_NPDC018027	SP+P:ALF+P:ALF+P:ALF+ALF_repeat+P:ALF+ALF_repeat+P:ALF+P:ALF+ALF_CC_1+4TM_Toxin	1..34&SP,52..88&P:ALF,98..136&P:ALF,147..184&P:ALF,192..231&ALF_repeat,609..642&P:ALF,654..692&ALF_repeat,703..744&P:ALF,751..790&P:ALF,787..947&ALF_CC_1,1002..1116&4TM_Toxin	4TM_Toxin
MFH8528886.1	Streptomyces_tendae_NPDC018015	SP+P:ALF+P:ALF+P:ALF+ALF_repeat+P:ALF+ALF_repeat+P:ALF+P:ALF+ALF_CC_1+4TM_Toxin	1..34&SP,52..88&P:ALF,98..136&P:ALF,147..184&P:ALF,192..231&ALF_repeat,609..642&P:ALF,654..692&ALF_repeat,703..744&P:ALF,751..790&P:ALF,787..947&ALF_CC_1,1002..1116&4TM_Toxin	4TM_Toxin
MFF9858784.1	Streptomyces_tendae_NPDC013796	SP+ALF_repeat+P:ALF+P:ALF+P:ALF+P:ALF+ALF_repeat+ALF_CC_1+4TM_Toxin	1..37&SP,64..89&ALF_repeat,146..187&P:ALF,193..234&P:ALF,611..645&P:ALF,704..746&P:ALF,751..785&ALF_repeat,793..949&ALF_CC_1,1003..1125&4TM_Toxin	4TM_Toxin
MEU0449145.1	Streptomyces_tendae_NPDC006280	SP+P:ALF+P:ALF+P:ALF+P:ALF+P:ALF+P:ALF+P:ALF+ALF_CC_1+4TM_Toxin	1..34&SP,55..95&P:ALF,149..188&P:ALF,194..235&P:ALF,612..653&P:ALF,664..700&P:ALF,706..741&P:ALF,753..793&P:ALF,790..951&ALF_CC_1,1006..1130&4TM_Toxin	4TM_Toxin
MET8485487.1	Streptomyces_tendae_NPDC004977	SP+P:ALF+P:ALF+P:ALF+ALF_repeat+P:ALF+ALF_repeat+P:ALF+P:ALF+ALF_CC_1+4TM_Toxin	1..34&SP,52..88&P:ALF,98..136&P:ALF,147..184&P:ALF,192..231&ALF_repeat,609..642&P:ALF,654..692&ALF_repeat,703..744&P:ALF,751..790&P:ALF,787..947&ALF_CC_1,1002..1116&4TM_Toxin	4TM_Toxin
MET8732683.1	Streptomyces_tendae_NPDC004691	SP+P:ALF+P:ALF+P:ALF+P:ALF+P:ALF+P:ALF+P:ALF+ALF_CC_1+4TM_Toxin	1..34&SP,55..95&P:ALF,150..188&P:ALF,194..235&P:ALF,612..653&P:ALF,664..700&P:ALF,706..742&P:ALF,753..793&P:ALF,790..951&ALF_CC_1,1005..1129&4TM_Toxin	4TM_Toxin
MET8665303.1	Streptomyces_tendae_NPDC004678	SP+P:ALF+P:ALF+P:ALF+P:ALF+P:ALF+P:ALF+P:ALF+ALF_CC_1+4TM_Toxin	1..34&SP,55..95&P:ALF,150..188&P:ALF,194..235&P:ALF,612..653&P:ALF,664..700&P:ALF,706..742&P:ALF,753..793&P:ALF,790..951&ALF_CC_1,1005..1129&4TM_Toxin	4TM_Toxin
MFF0682831.1	Streptomyces_tendae_NPDC003948	SP+ALF_repeat+P:ALF+P:ALF+P:ALF+P:ALF+ALF_repeat+ALF_CC_1+4TM_Toxin	1..37&SP,64..89&ALF_repeat,146..187&P:ALF,193..234&P:ALF,611..645&P:ALF,704..746&P:ALF,751..785&ALF_repeat,793..949&ALF_CC_1,1003..1125&4TM_Toxin	4TM_Toxin
MFF0645839.1	Streptomyces_tendae_NPDC003830	SP+P:ALF+P:ALF+P:ALF+ALF_repeat+P:ALF+ALF_repeat+P:ALF+P:ALF+ALF_CC_1+4TM_Toxin	1..34&SP,52..88&P:ALF,98..136&P:ALF,147..184&P:ALF,192..231&ALF_repeat,609..642&P:ALF,654..692&ALF_repeat,703..744&P:ALF,751..790&P:ALF,787..947&ALF_CC_1,1002..1116&4TM_Toxin	4TM_Toxin
MFF0669047.1	Streptomyces_tendae_NPDC003786	SP+P:ALF+P:ALF+P:ALF+P:ALF+P:ALF+P:ALF+P:ALF+ALF_CC_1+4TM_Toxin	1..34&SP,55..95&P:ALF,150..188&P:ALF,194..235&P:ALF,612..653&P:ALF,664..700&P:ALF,706..742&P:ALF,753..793&P:ALF,790..951&ALF_CC_1,1005..1129&4TM_Toxin	4TM_Toxin
MFF0701209.1	Streptomyces_tendae_NPDC003773	SP+P:ALF+P:ALF+P:ALF+P:ALF+P:ALF+P:ALF+P:ALF+ALF_CC_1+4TM_Toxin	1..34&SP,55..95&P:ALF,149..188&P:ALF,194..235&P:ALF,612..653&P:ALF,664..700&P:ALF,706..742&P:ALF,753..793&P:ALF,790..951&ALF_CC_1,1005..1129&4TM_Toxin	4TM_Toxin
MET9187074.1	Streptomyces_tendae_NPDC003768	SP+P:ALF+P:ALF+P:ALF+ALF_repeat+P:ALF+ALF_repeat+P:ALF+P:ALF+ALF_CC_1+4TM_Toxin	1..34&SP,52..88&P:ALF,98..136&P:ALF,147..184&P:ALF,192..231&ALF_repeat,609..642&P:ALF,654..692&ALF_repeat,703..744&P:ALF,751..790&P:ALF,787..947&ALF_CC_1,1002..1116&4TM_Toxin	4TM_Toxin
MFF0692849.1	Streptomyces_tendae_NPDC003747	SP+P:ALF+P:ALF+P:ALF+P:ALF+P:ALF+P:ALF+P:ALF+ALF_CC_1+4TM_Toxin	1..34&SP,55..95&P:ALF,150..188&P:ALF,194..235&P:ALF,612..653&P:ALF,664..700&P:ALF,706..742&P:ALF,753..793&P:ALF,790..951&ALF_CC_1,1005..1129&4TM_Toxin	4TM_Toxin
MER6339272.1	Streptomyces_tendae_NPDC001382	SP+P:ALF+P:ALF+P:ALF+ALF_repeat+P:ALF+ALF_repeat+P:ALF+P:ALF+ALF_CC_1+4TM_Toxin	1..34&SP,52..88&P:ALF,98..136&P:ALF,150..184&P:ALF,192..231&ALF_repeat,609..642&P:ALF,654..692&ALF_repeat,703..744&P:ALF,751..790&P:ALF,787..947&ALF_CC_1,1002..1116&4TM_Toxin	4TM_Toxin
MFF4917771.1	Streptomyces_tendae_NPDC001029	SP+P:ALF+P:ALF+P:ALF+ALF_repeat+P:ALF+ALF_repeat+P:ALF+P:ALF+ALF_CC_1+4TM_Toxin	1..34&SP,52..88&P:ALF,98..136&P:ALF,147..184&P:ALF,192..231&ALF_repeat,609..642&P:ALF,654..692&ALF_repeat,703..744&P:ALF,751..790&P:ALF,787..947&ALF_CC_1,1002..1116&4TM_Toxin	4TM_Toxin
GHA55397.1	Streptomyces_tendae_JCM_4610	SP+P:ALF+P:ALF+P:ALF+P:ALF+P:ALF+P:ALF+P:ALF+ALF_CC_1+4TM_Toxin	1..38&SP,53..88&P:ALF,100..139&P:ALF,146..187&P:ALF,193..234&P:ALF,611..646&P:ALF,704..746&P:ALF,752..790&P:ALF,789..950&ALF_CC_1,1004..1113&4TM_Toxin	4TM_Toxin
GHA92807.1	Streptomyces_tendae_JCM_4610	SP+P:ALF+P:ALF+P:ALF+ALF_repeat+P:ALF+ALF_repeat+P:ALF+P:ALF+ALF_CC_1+4TM_Toxin	1..31&SP,49..85&P:ALF,95..133&P:ALF,144..181&P:ALF,189..228&ALF_repeat,606..639&P:ALF,651..689&ALF_repeat,700..741&P:ALF,748..787&P:ALF,784..944&ALF_CC_1,999..1113&4TM_Toxin	4TM_Toxin
MFI0575030.1	Streptomyces_tendae_CALK1-4	SP+P:ALF+P:ALF+P:ALF+ALF_repeat+P:ALF+ALF_repeat+P:ALF+P:ALF+ALF_CC_1+4TM_Toxin	1..34&SP,52..88&P:ALF,98..136&P:ALF,147..184&P:ALF,192..231&ALF_repeat,609..642&P:ALF,654..692&ALF_repeat,703..744&P:ALF,751..790&P:ALF,787..947&ALF_CC_1,1002..1116&4TM_Toxin	4TM_Toxin
QER90015.1	Streptomyces_tendae_139	P:ALF+P:ALF+P:ALF+P:ALF+P:ALF+P:ALF+P:ALF+P:ALF+ALF_CC_1+4TM_Toxin	8..44&P:ALF,54..92&P:ALF,101..141&P:ALF,147..187&P:ALF,564..598&P:ALF,610..649&P:ALF,657..696&P:ALF,706..743&P:ALF,742..903&ALF_CC_1,959..1077&4TM_Toxin	4TM_Toxin
NJP81154.1	Streptomyces_telluris_AA8__1	ALF_repeat+P:ALF+ALF_repeat+ALF_repeat+ALF_CC_1+P:ALF+ALF_repeat+P:ALF+P:ALF+ALF_CC_1	18..52&ALF_repeat,65..105&P:ALF,112..151&ALF_repeat,157..198&ALF_repeat,349..499&ALF_CC_1,573..613&P:ALF,619..659&ALF_repeat,666..707&P:ALF,713..752&P:ALF,750..787&ALF_CC_1	unclassified
MCQ8771781.1	Streptomyces_telluris_AA8	SP+ALF_repeat+P:ALF+ALF_repeat+ALF_repeat+ALF_CC_1+P:ALF+ALF_repeat+P:ALF+P:ALF+ALF_CC_1+Ntox71	1..60&SP,69..103&ALF_repeat,116..156&P:ALF,163..202&ALF_repeat,208..248&ALF_repeat,400..550&ALF_CC_1,624..664&P:ALF,670..710&ALF_repeat,717..758&P:ALF,764..803&P:ALF,801..962&ALF_CC_1,1009..1195&Ntox71	Ntox71
PYC77006.1	Streptomyces_tateyamensis_ATCC_21389	P:ALF+ALF_repeat+P:ALF+ALF_CC_1+Ntox40.1	2..37&P:ALF,91..132&ALF_repeat,138..178&P:ALF,177..333&ALF_CC_1,661..761&Ntox40.1	Ntox40.1
PYC69524.1	Streptomyces_tateyamensis_ATCC_21389	SP+ALF_repeat+ALF_repeat+ALF_repeat+P:ALF+P:ALF+ALF_repeat+P:ALF+ALF_CC_1+Ntox40.2	1..41&SP,51..92&ALF_repeat,107..134&ALF_repeat,144..184&ALF_repeat,190..230&P:ALF,605..641&P:ALF,697..738&ALF_repeat,744..784&P:ALF,783..939&ALF_CC_1,1269..1363&Ntox40.2	Ntox40.2
PYC77009.1	Streptomyces_tateyamensis_ATCC_21389	P:ALF+ALF_repeat+ALF_repeat+P:ALF+ALF_CC_1+HINT.2+P:RNAse_A_bac	371..407&P:ALF,416..457&ALF_repeat,463..504&ALF_repeat,510..550&P:ALF,549..705&ALF_CC_1,1014..1148&HINT.2,1162..1298&P:RNAse_A_bac	RNAse_A_bac
MDT9685715.1	Streptomyces_tamarix_TRM76323	SP+P:ALF+P:ALF+P:ALF+P:ALF+P:ALF+ALF_repeat+ALF_CC_1+4TM_Toxin	1..37&SP,53..93&P:ALF,99..137&P:ALF,145..186&P:ALF,192..233&P:ALF,610..646&P:ALF,702..745&ALF_repeat,788..949&ALF_CC_1,1000..1132&4TM_Toxin	4TM_Toxin
MDT9686332.1	Streptomyces_tamarix_TRM76323	SP+P:ALF+P:ALF+P:ALF+ALF_repeat+P:ALF+ALF_repeat+P:ALF+P:ALF+ALF_CC_1+Ntox37	1..36&SP,52..88&P:ALF,98..135&P:ALF,144..185&P:ALF,190..231&ALF_repeat,606..646&P:ALF,651..692&ALF_repeat,698..739&P:ALF,745..785&P:ALF,782..942&ALF_CC_1,1102..1185&Ntox37	Ntox37
MDT9682105.1	Streptomyces_tamarix_TRM76323	ALF_CC_1+P:ALF+ALF_repeat+P:ALF+P:ALF+ALF_CC_1+S8-BECR2	6..151&ALF_CC_1,380..419&P:ALF,426..466&ALF_repeat,473..514&P:ALF,520..560&P:ALF,557..717&ALF_CC_1,870..957&S8-BECR2	S8-BECR2
MFD7235291.1	Streptomyces_syringium_NPDC059887	SP+ALF_repeat+P:ALF+ALF_repeat+ALF_repeat+P:ALF+ALF_repeat+ALF_repeat+P:ALF+ALF_CC_1+HINT.2+Ntox64	1..27&SP,41..77&ALF_repeat,88..128&P:ALF,134..174&ALF_repeat,179..220&ALF_repeat,597..635&P:ALF,640..682&ALF_repeat,688..729&ALF_repeat,735..775&P:ALF,772..933&ALF_CC_1,1058..1197&HINT.2,1199..1300&Ntox64	Ntox64
MFD7237435.1	Streptomyces_syringium_NPDC059887	SP+ALF_repeat+P:ALF+ALF_repeat+ALF_repeat+P:ALF+ALF_repeat+ALF_repeat+P:ALF+ALF_CC_1+HINT.2+Ntox66	1..15&SP,24..58&ALF_repeat,71..111&P:ALF,117..157&ALF_repeat,162..202&ALF_repeat,580..618&P:ALF,623..665&ALF_repeat,671..712&ALF_repeat,718..758&P:ALF,755..916&ALF_CC_1,1060..1188&HINT.2,1189..1265&Ntox66	Ntox66
MFD7237046.1	Streptomyces_syringium_NPDC059887	ALF_repeat+P:ALF+ALF_repeat+ALF_repeat+P:ALF+ALF_repeat+P:ALF+P:ALF+ALF_CC_1+HINT.2+Tox-LHH	25..57&ALF_repeat,72..111&P:ALF,118..158&ALF_repeat,163..203&ALF_repeat,579..619&P:ALF,624..666&ALF_repeat,672..713&P:ALF,719..758&P:ALF,756..914&ALF_CC_1,1062..1187&HINT.2,1197..1302&Tox-LHH	Tox-LHH
MFI8940826.1	Streptomyces_syringium_NPDC053779	SP+ALF_repeat+P:ALF+ALF_repeat+ALF_repeat+P:ALF+ALF_repeat+ALF_repeat+P:ALF+ALF_CC_1+HINT.2+Ntox56	1..29&SP,33..68&ALF_repeat,80..120&P:ALF,126..166&ALF_repeat,171..212&ALF_repeat,593..627&P:ALF,632..674&ALF_repeat,680..721&ALF_repeat,729..766&P:ALF,764..923&ALF_CC_1,1063..1188&HINT.2,1209..1290&Ntox56	Ntox56
MFI8938194.1	Streptomyces_syringium_NPDC053779	SP+ALF_repeat+P:ALF+ALF_repeat+ALF_repeat+P:ALF+ALF_repeat+ALF_repeat+P:ALF+ALF_CC_1+HINT.2+Ntox64	1..27&SP,41..77&ALF_repeat,88..128&P:ALF,134..174&ALF_repeat,179..220&ALF_repeat,597..635&P:ALF,640..682&ALF_repeat,688..729&ALF_repeat,735..775&P:ALF,772..933&ALF_CC_1,1058..1197&HINT.2,1199..1300&Ntox64	Ntox64
MFI8940224.1	Streptomyces_syringium_NPDC053779	SP+ALF_repeat+P:ALF+P:ALF+ALF_repeat+P:ALF+ALF_repeat+ALF_repeat+P:ALF+ALF_CC_1+HINT.2+Tox-ART-HYD3	1..15&SP,32..70&ALF_repeat,79..118&P:ALF,125..163&P:ALF,170..211&ALF_repeat,586..626&P:ALF,631..673&ALF_repeat,679..720&ALF_repeat,726..766&P:ALF,763..924&ALF_CC_1,1080..1211&HINT.2,1214..1317&Tox-ART-HYD3	Tox-ART-HYD3
MFI8940356.1	Streptomyces_syringium_NPDC053779	SP+ALF_repeat+P:ALF+ALF_repeat+ALF_repeat+P:ALF+ALF_repeat+P:ALF+P:ALF+ALF_CC_1	1..17&SP,35..71&ALF_repeat,86..122&P:ALF,128..168&ALF_repeat,173..214&ALF_repeat,589..629&P:ALF,634..676&ALF_repeat,682..723&P:ALF,729..769&P:ALF,766..829&ALF_CC_1	unclassified
MEV4868485.1	Streptomyces_syringium_NPDC053777	SP+ALF_repeat+P:ALF+ALF_repeat+ALF_repeat+P:ALF+ALF_repeat+ALF_repeat+P:ALF+ALF_CC_1+HINT.2+Ntox56	1..29&SP,33..68&ALF_repeat,80..120&P:ALF,126..166&ALF_repeat,171..212&ALF_repeat,593..627&P:ALF,632..674&ALF_repeat,680..721&ALF_repeat,729..766&P:ALF,764..923&ALF_CC_1,1063..1188&HINT.2,1209..1290&Ntox56	Ntox56
MEV4872390.1	Streptomyces_syringium_NPDC053777	SP+ALF_repeat+P:ALF+ALF_repeat+ALF_repeat+P:ALF+ALF_repeat+ALF_repeat+P:ALF+ALF_CC_1+HINT.2+Ntox64	1..27&SP,41..77&ALF_repeat,88..128&P:ALF,134..174&ALF_repeat,179..220&ALF_repeat,597..635&P:ALF,640..682&ALF_repeat,688..729&ALF_repeat,735..775&P:ALF,772..933&ALF_CC_1,1058..1197&HINT.2,1199..1300&Ntox64	Ntox64
MEV4871490.1	Streptomyces_syringium_NPDC053777	SP+ALF_repeat+P:ALF+ALF_repeat+ALF_repeat+P:ALF+ALF_repeat+P:ALF+P:ALF+ALF_CC_1+HINT.2+S8-BECR2	1..17&SP,35..71&ALF_repeat,86..122&P:ALF,128..168&ALF_repeat,173..214&ALF_repeat,589..629&P:ALF,634..676&ALF_repeat,682..723&P:ALF,729..769&P:ALF,766..926&ALF_CC_1,1058..1197&HINT.2,1230..1310&S8-BECR2	S8-BECR2
MEV4870817.1	Streptomyces_syringium_NPDC053777	SP+ALF_repeat+P:ALF+P:ALF+ALF_repeat+P:ALF+ALF_repeat+ALF_repeat+P:ALF+ALF_CC_1+HINT.2+Tox-ART-HYD3	1..15&SP,32..70&ALF_repeat,79..118&P:ALF,125..163&P:ALF,170..211&ALF_repeat,586..626&P:ALF,631..673&ALF_repeat,679..720&ALF_repeat,726..766&P:ALF,763..924&ALF_CC_1,1080..1211&HINT.2,1214..1317&Tox-ART-HYD3	Tox-ART-HYD3
MEV5223082.1	Streptomyces_syringium_NPDC053754	SP+ALF_repeat+P:ALF+P:ALF+ALF_repeat+P:ALF+ALF_repeat+ALF_repeat+ALF_repeat+ALF_CC_1+HINT.2+Ntox61	1..15&SP,32..68&ALF_repeat,79..118&P:ALF,125..165&P:ALF,171..211&ALF_repeat,586..626&P:ALF,631..673&ALF_repeat,679..720&ALF_repeat,726..765&ALF_repeat,763..921&ALF_CC_1,1064..1189&HINT.2,1194..1295&Ntox61	Ntox61
MEV5220607.1	Streptomyces_syringium_NPDC053754	SP+ALF_repeat+P:ALF+ALF_repeat+ALF_repeat+P:ALF+ALF_repeat+ALF_repeat+P:ALF+ALF_CC_1+HINT.2+Ntox64	1..27&SP,41..77&ALF_repeat,88..128&P:ALF,134..174&ALF_repeat,179..220&ALF_repeat,597..635&P:ALF,640..682&ALF_repeat,688..729&ALF_repeat,735..775&P:ALF,772..933&ALF_CC_1,1058..1197&HINT.2,1199..1300&Ntox64	Ntox64
MEV5220172.1	Streptomyces_syringium_NPDC053754	SP+ALF_repeat+P:ALF+ALF_repeat+ALF_repeat+P:ALF+ALF_repeat+ALF_repeat+P:ALF+ALF_CC_1+HINT.2+Ntox66	1..15&SP,24..58&ALF_repeat,71..111&P:ALF,117..157&ALF_repeat,162..202&ALF_repeat,580..618&P:ALF,623..665&ALF_repeat,671..712&ALF_repeat,718..758&P:ALF,755..916&ALF_CC_1,1060..1188&HINT.2,1189..1265&Ntox66	Ntox66
MEV5220005.1	Streptomyces_syringium_NPDC053754	SP+ALF_repeat+ALF_repeat+ALF_repeat+ALF_repeat+P:ALF+ALF_repeat+P:ALF+P:ALF+ALF_CC_1+HINT.2+S8-BECR2	1..34&SP,52..88&ALF_repeat,99..138&ALF_repeat,145..185&ALF_repeat,190..231&ALF_repeat,606..646&P:ALF,651..693&ALF_repeat,699..738&P:ALF,746..786&P:ALF,783..943&ALF_CC_1,1075..1214&HINT.2,1247..1327&S8-BECR2	S8-BECR2
MEV5220620.1	Streptomyces_syringium_NPDC053754	SP+ALF_repeat+P:ALF+ALF_repeat+ALF_repeat+P:ALF+ALF_repeat+ALF_repeat+ALF_repeat+ALF_CC_1+Tox-BECR-2	1..41&SP,53..89&ALF_repeat,100..139&P:ALF,147..186&ALF_repeat,191..232&ALF_repeat,612..647&P:ALF,652..690&ALF_repeat,700..741&ALF_repeat,747..786&ALF_repeat,783..944&ALF_CC_1,1089..1178&Tox-BECR-2	Tox-BECR-2
MEV5223046.1	Streptomyces_syringium_NPDC053754	SP+ALF_repeat+P:ALF+P:ALF+ALF_repeat+P:ALF+ALF_repeat+P:ALF+ALF_repeat+ALF_CC_1+P:PT-HINT+Tox-SerPeptidase	1..36&SP,55..90&ALF_repeat,102..143&P:ALF,149..189&P:ALF,194..235&ALF_repeat,610..650&P:ALF,655..697&ALF_repeat,703..744&P:ALF,749..790&ALF_repeat,787..943&ALF_CC_1,1098..1225&P:PT-HINT,1257..1329&Tox-SerPeptidase	Tox-SerPeptidase
MEV5138595.1	Streptomyces_syringium_NPDC053751	SP+ALF_repeat+P:ALF+P:ALF+ALF_repeat+P:ALF+ALF_repeat+ALF_repeat+ALF_repeat+ALF_CC_1+HINT.2+Ntox61	1..15&SP,32..68&ALF_repeat,79..118&P:ALF,125..165&P:ALF,171..211&ALF_repeat,586..626&P:ALF,631..673&ALF_repeat,679..720&ALF_repeat,726..765&ALF_repeat,763..921&ALF_CC_1,1064..1189&HINT.2,1194..1295&Ntox61	Ntox61
MEV5137183.1	Streptomyces_syringium_NPDC053751	SP+ALF_repeat+P:ALF+ALF_repeat+ALF_repeat+P:ALF+ALF_repeat+ALF_repeat+P:ALF+ALF_CC_1+HINT.2+Ntox64	1..27&SP,41..77&ALF_repeat,88..128&P:ALF,134..174&ALF_repeat,179..220&ALF_repeat,597..635&P:ALF,640..682&ALF_repeat,688..729&ALF_repeat,735..775&P:ALF,772..933&ALF_CC_1,1058..1197&HINT.2,1199..1300&Ntox64	Ntox64
MEV5137077.1	Streptomyces_syringium_NPDC053751	SP+ALF_repeat+P:ALF+ALF_repeat+ALF_repeat+P:ALF+ALF_repeat+ALF_repeat+P:ALF+ALF_CC_1+HINT.2+Ntox66	1..15&SP,24..58&ALF_repeat,71..111&P:ALF,117..157&ALF_repeat,162..202&ALF_repeat,580..618&P:ALF,623..665&ALF_repeat,671..712&ALF_repeat,718..758&P:ALF,755..916&ALF_CC_1,1060..1188&HINT.2,1189..1265&Ntox66	Ntox66
MEV5140996.1	Streptomyces_syringium_NPDC053751	SP+ALF_repeat+ALF_repeat+ALF_repeat+ALF_repeat+ALF_CC_1+P:ALF+ALF_repeat+P:ALF+P:ALF+ALF_CC_1+HINT.2+S8-BECR2	1..34&SP,52..88&ALF_repeat,99..138&ALF_repeat,145..185&ALF_repeat,190..231&ALF_repeat,228..382&ALF_CC_1,606..646&P:ALF,651..693&ALF_repeat,699..738&P:ALF,746..786&P:ALF,783..943&ALF_CC_1,1075..1214&HINT.2,1247..1327&S8-BECR2	S8-BECR2
MEV5137170.1	Streptomyces_syringium_NPDC053751	SP+ALF_repeat+P:ALF+ALF_repeat+ALF_repeat+P:ALF+ALF_repeat+ALF_repeat+ALF_repeat+ALF_CC_1+Tox-BECR-2	1..41&SP,53..89&ALF_repeat,100..139&P:ALF,147..186&ALF_repeat,191..232&ALF_repeat,612..647&P:ALF,652..690&ALF_repeat,700..741&ALF_repeat,747..786&ALF_repeat,783..944&ALF_CC_1,1089..1178&Tox-BECR-2	Tox-BECR-2
MEV5139816.1	Streptomyces_syringium_NPDC053751	SP+ALF_repeat+P:ALF+P:ALF+ALF_repeat+P:ALF+ALF_repeat+P:ALF+ALF_repeat+ALF_CC_1+P:PT-HINT+Tox-SerPeptidase	1..36&SP,55..90&ALF_repeat,102..143&P:ALF,149..189&P:ALF,194..235&ALF_repeat,610..650&P:ALF,655..697&ALF_repeat,703..744&P:ALF,749..790&ALF_repeat,787..943&ALF_CC_1,1098..1225&P:PT-HINT,1257..1329&Tox-SerPeptidase	Tox-SerPeptidase
MEV6777629.1	Streptomyces_syringium_NPDC051212	SP+ALF_repeat+P:ALF+ALF_repeat+ALF_repeat+P:ALF+ALF_repeat+ALF_repeat+P:ALF+ALF_CC_1+HINT.2+Ntox64	1..27&SP,41..77&ALF_repeat,88..128&P:ALF,134..174&ALF_repeat,179..220&ALF_repeat,597..635&P:ALF,640..682&ALF_repeat,688..729&ALF_repeat,735..775&P:ALF,772..933&ALF_CC_1,1058..1197&HINT.2,1199..1300&Ntox64	Ntox64
MEV6776272.1	Streptomyces_syringium_NPDC051212	SP+ALF_repeat+P:ALF+ALF_repeat+ALF_repeat+P:ALF+ALF_repeat+ALF_repeat+P:ALF+ALF_CC_1+HINT.2+Ntox66	1..15&SP,24..58&ALF_repeat,71..111&P:ALF,117..157&ALF_repeat,162..202&ALF_repeat,580..618&P:ALF,623..665&ALF_repeat,671..712&ALF_repeat,718..758&P:ALF,755..916&ALF_CC_1,1060..1188&HINT.2,1189..1265&Ntox66	Ntox66
MEV6779872.1	Streptomyces_syringium_NPDC051212	SP+ALF_repeat+P:ALF+ALF_repeat+ALF_repeat+P:ALF+ALF_repeat+ALF_repeat+P:ALF+ALF_CC_1+HINT.2+S8-BECR2	1..34&SP,52..88&ALF_repeat,103..139&P:ALF,145..185&ALF_repeat,190..231&ALF_repeat,606..646&P:ALF,651..693&ALF_repeat,699..737&ALF_repeat,746..786&P:ALF,783..943&ALF_CC_1,1075..1214&HINT.2,1247..1327&S8-BECR2	S8-BECR2
MEV6777632.1	Streptomyces_syringium_NPDC051212	ALF_repeat+P:ALF+ALF_repeat+ALF_repeat+P:ALF+ALF_repeat+ALF_repeat+ALF_repeat+ALF_CC_1+Tox-BECR-2	22..58&ALF_repeat,69..108&P:ALF,116..155&ALF_repeat,160..201&ALF_repeat,581..616&P:ALF,621..659&ALF_repeat,669..710&ALF_repeat,716..755&ALF_repeat,752..913&ALF_CC_1,1058..1148&Tox-BECR-2	Tox-BECR-2
MEW2575938.1	Streptomyces_syringium_NPDC047697	SP+ALF_repeat+P:ALF+ALF_repeat+ALF_repeat+P:ALF+ALF_repeat+ALF_repeat+P:ALF+ALF_CC_1+HINT.2+Ntox64	1..27&SP,41..77&ALF_repeat,88..128&P:ALF,134..174&ALF_repeat,179..220&ALF_repeat,597..635&P:ALF,640..682&ALF_repeat,688..729&ALF_repeat,735..775&P:ALF,772..933&ALF_CC_1,1058..1197&HINT.2,1199..1300&Ntox64	Ntox64
MEW2579218.1	Streptomyces_syringium_NPDC047697	SP+ALF_repeat+P:ALF+ALF_repeat+ALF_repeat+P:ALF+ALF_repeat+ALF_repeat+P:ALF+ALF_CC_1+P:PT-HINT+Ntox66	1..15&SP,24..58&ALF_repeat,71..111&P:ALF,117..157&ALF_repeat,162..201&ALF_repeat,580..618&P:ALF,623..665&ALF_repeat,671..712&ALF_repeat,718..758&P:ALF,755..916&ALF_CC_1,1057..1188&P:PT-HINT,1188..1265&Ntox66	Ntox66
MEW2579597.1	Streptomyces_syringium_NPDC047697	ALF_repeat+ALF_repeat+P:ALF+ALF_repeat+P:ALF+ALF_repeat+P:ALF+P:ALF+ALF_CC_1+Ntox71	22..57&ALF_repeat,68..106&ALF_repeat,115..154&P:ALF,160..201&ALF_repeat,576..616&P:ALF,621..663&ALF_repeat,669..710&P:ALF,716..755&P:ALF,753..913&ALF_CC_1,961..1145&Ntox71	Ntox71
MEW2577960.1	Streptomyces_syringium_NPDC047697	SP+ALF_repeat+P:ALF+ALF_repeat+ALF_repeat+P:ALF+ALF_repeat+P:ALF+P:ALF+ALF_CC_1+HINT.2+S8-BECR2	1..17&SP,35..72&ALF_repeat,82..122&P:ALF,128..168&ALF_repeat,173..214&ALF_repeat,591..629&P:ALF,634..676&ALF_repeat,682..723&P:ALF,729..769&P:ALF,766..927&ALF_CC_1,1068..1197&HINT.2,1230..1310&S8-BECR2	S8-BECR2
MEW2575935.1	Streptomyces_syringium_NPDC047697	SP+ALF_repeat+P:ALF+ALF_repeat+ALF_repeat+P:ALF+ALF_repeat+ALF_repeat+ALF_repeat+ALF_CC_1+Tox-BECR-2	1..36&SP,48..84&ALF_repeat,95..134&P:ALF,142..181&ALF_repeat,186..227&ALF_repeat,605..642&P:ALF,647..686&ALF_repeat,695..736&ALF_repeat,742..781&ALF_repeat,778..939&ALF_CC_1,1083..1174&Tox-BECR-2	Tox-BECR-2
MEW2581540.1	Streptomyces_syringium_NPDC047697	SP+ALF_repeat+P:ALF+ALF_repeat+ALF_repeat+P:ALF+ALF_repeat+P:ALF+P:ALF+ALF_CC_1+P:PT-HINT+Tox-REase-3	1..14&SP,27..62&ALF_repeat,74..112&P:ALF,119..159&ALF_repeat,165..205&ALF_repeat,580..620&P:ALF,626..667&ALF_repeat,674..714&P:ALF,723..760&P:ALF,757..917&ALF_CC_1,1060..1191&P:PT-HINT,1203..1306&Tox-REase-3	Tox-REase-3
MEU2516327.1	Streptomyces_syringium_NPDC013434	SP+ALF_repeat+P:ALF+ALF_repeat+ALF_repeat+P:ALF+ALF_repeat+ALF_repeat+P:ALF+ALF_CC_1+HINT.2+Ntox64	1..27&SP,41..77&ALF_repeat,88..128&P:ALF,134..174&ALF_repeat,179..220&ALF_repeat,597..635&P:ALF,640..682&ALF_repeat,688..729&ALF_repeat,735..775&P:ALF,772..933&ALF_CC_1,1058..1197&HINT.2,1199..1300&Ntox64	Ntox64
MEU2513941.1	Streptomyces_syringium_NPDC013434	SP+ALF_repeat+P:ALF+ALF_repeat+ALF_repeat+P:ALF+ALF_repeat+ALF_repeat+P:ALF+ALF_CC_1+HINT.2+Ntox66	1..15&SP,24..58&ALF_repeat,71..111&P:ALF,117..157&ALF_repeat,162..201&ALF_repeat,580..618&P:ALF,623..665&ALF_repeat,671..712&ALF_repeat,718..758&P:ALF,755..916&ALF_CC_1,1060..1188&HINT.2,1188..1265&Ntox66	Ntox66
MEU2513685.1	Streptomyces_syringium_NPDC013434	SP+ALF_repeat+P:ALF+ALF_repeat+ALF_repeat+P:ALF+ALF_repeat+P:ALF+P:ALF+ALF_CC_1+HINT.2+S8-BECR2	1..36&SP,52..88&ALF_repeat,103..139&P:ALF,145..185&ALF_repeat,190..231&ALF_repeat,606..646&P:ALF,651..693&ALF_repeat,699..740&P:ALF,746..786&P:ALF,783..943&ALF_CC_1,1075..1214&HINT.2,1247..1327&S8-BECR2	S8-BECR2
MEU2513124.1	Streptomyces_syringium_NPDC013434	ALF_repeat+P:ALF+ALF_repeat+ALF_repeat+P:ALF+ALF_repeat+P:ALF+P:ALF+ALF_CC_1+HINT.2+Tox-Barnase	14..48&ALF_repeat,59..99&P:ALF,104..144&ALF_repeat,150..191&ALF_repeat,566..606&P:ALF,611..653&ALF_repeat,659..700&P:ALF,706..746&P:ALF,743..904&ALF_CC_1,1043..1178&HINT.2,1215..1274&Tox-Barnase	Tox-Barnase
MEU2516323.1	Streptomyces_syringium_NPDC013434	ALF_repeat+P:ALF+ALF_repeat+ALF_repeat+P:ALF+ALF_repeat+ALF_repeat+ALF_repeat+ALF_CC_1+Tox-BECR-2	9..45&ALF_repeat,56..95&P:ALF,103..142&ALF_repeat,147..188&ALF_repeat,568..603&P:ALF,608..646&ALF_repeat,656..697&ALF_repeat,703..742&ALF_repeat,739..900&ALF_CC_1,1044..1134&Tox-BECR-2	Tox-BECR-2
MFF7686678.1	Streptomyces_syringium_NPDC007986	SP+ALF_repeat+P:ALF+ALF_repeat+ALF_repeat+P:ALF+ALF_repeat+ALF_repeat+P:ALF+ALF_CC_1+HINT.2+Ntox64	1..27&SP,41..77&ALF_repeat,88..128&P:ALF,134..174&ALF_repeat,179..220&ALF_repeat,597..635&P:ALF,640..682&ALF_repeat,688..729&ALF_repeat,735..775&P:ALF,772..933&ALF_CC_1,1058..1197&HINT.2,1199..1300&Ntox64	Ntox64
MFF7686757.1	Streptomyces_syringium_NPDC007986	SP+ALF_repeat+P:ALF+ALF_repeat+ALF_repeat+P:ALF+ALF_repeat+ALF_repeat+P:ALF+ALF_CC_1+HINT.2+Ntox66	1..15&SP,24..58&ALF_repeat,71..111&P:ALF,117..157&ALF_repeat,162..202&ALF_repeat,580..618&P:ALF,623..665&ALF_repeat,671..712&ALF_repeat,718..758&P:ALF,755..916&ALF_CC_1,1060..1188&HINT.2,1189..1265&Ntox66	Ntox66
MFF7684756.1	Streptomyces_syringium_NPDC007986	ALF_repeat+ALF_repeat+P:ALF+ALF_repeat+P:ALF+ALF_repeat+P:ALF+P:ALF+ALF_CC_1+Ntox71	11..47&ALF_repeat,57..96&ALF_repeat,104..143&P:ALF,149..190&ALF_repeat,565..605&P:ALF,610..649&ALF_repeat,658..699&P:ALF,705..743&P:ALF,742..903&ALF_CC_1,949..1128&Ntox71	Ntox71
MFF7686045.1	Streptomyces_syringium_NPDC007986	SP+ALF_repeat+ALF_repeat+ALF_repeat+ALF_repeat+P:ALF+ALF_repeat+P:ALF+P:ALF+ALF_CC_1+HINT.2+S8-BECR2	1..34&SP,52..88&ALF_repeat,99..138&ALF_repeat,145..185&ALF_repeat,190..231&ALF_repeat,606..646&P:ALF,651..693&ALF_repeat,699..738&P:ALF,746..786&P:ALF,783..943&ALF_CC_1,1075..1214&HINT.2,1247..1327&S8-BECR2	S8-BECR2
MEU2855473.1	Streptomyces_syringium_NPDC007050	ALF_repeat+P:ALF+ALF_repeat+ALF_repeat+P:ALF+ALF_repeat+P:ALF+P:ALF+ALF_CC_1+HINT.2+Ntox27	30..64&ALF_repeat,76..114&P:ALF,120..160&ALF_repeat,166..207&ALF_repeat,582..622&P:ALF,627..669&ALF_repeat,675..716&P:ALF,723..762&P:ALF,759..920&ALF_CC_1,1071..1196&HINT.2,1197..1325&Ntox27	Ntox27
MEU2852380.1	Streptomyces_syringium_NPDC007050	SP+ALF_repeat+P:ALF+ALF_repeat+ALF_repeat+P:ALF+ALF_repeat+ALF_repeat+P:ALF+ALF_CC_1+HINT.2+Ntox64	1..27&SP,41..77&ALF_repeat,88..128&P:ALF,134..174&ALF_repeat,179..220&ALF_repeat,597..635&P:ALF,640..682&ALF_repeat,688..729&ALF_repeat,735..775&P:ALF,772..933&ALF_CC_1,1058..1197&HINT.2,1199..1300&Ntox64	Ntox64
MEU2852691.1	Streptomyces_syringium_NPDC007050	SP+ALF_repeat+P:ALF+ALF_repeat+ALF_repeat+P:ALF+ALF_repeat+ALF_repeat+P:ALF+ALF_CC_1+HINT.2+Ntox66	1..15&SP,24..58&ALF_repeat,71..111&P:ALF,117..157&ALF_repeat,162..202&ALF_repeat,580..618&P:ALF,623..665&ALF_repeat,671..712&ALF_repeat,718..758&P:ALF,755..916&ALF_CC_1,1060..1188&HINT.2,1189..1265&Ntox66	Ntox66
MEU2855899.1	Streptomyces_syringium_NPDC007050	SP+ALF_repeat+ALF_repeat+ALF_repeat+ALF_repeat+P:ALF+ALF_repeat+P:ALF+P:ALF+ALF_CC_1+HINT.2+S8-BECR2	1..17&SP,35..71&ALF_repeat,82..121&ALF_repeat,128..168&ALF_repeat,173..214&ALF_repeat,589..629&P:ALF,634..676&ALF_repeat,682..721&P:ALF,729..769&P:ALF,766..926&ALF_CC_1,1058..1197&HINT.2,1230..1310&S8-BECR2	S8-BECR2
MEU2854976.1	Streptomyces_syringium_NPDC007050	SP+ALF_repeat+P:ALF+ALF_repeat+ALF_repeat+P:ALF+ALF_repeat+ALF_repeat+P:ALF+ALF_CC_1+P:PT-HINT+Tox-BECR-2	1..42&SP,52..87&ALF_repeat,99..139&P:ALF,146..186&ALF_repeat,191..232&ALF_repeat,607..647&P:ALF,655..694&ALF_repeat,700..741&ALF_repeat,747..786&P:ALF,784..942&ALF_CC_1,1091..1218&P:PT-HINT,1229..1314&Tox-BECR-2	Tox-BECR-2
MEU2852393.1	Streptomyces_syringium_NPDC007050	SP+ALF_repeat+P:ALF+ALF_repeat+ALF_repeat+P:ALF+ALF_repeat+ALF_repeat+ALF_repeat+ALF_CC_1+Tox-BECR-2	1..41&SP,53..89&ALF_repeat,100..139&P:ALF,147..186&ALF_repeat,191..232&ALF_repeat,612..647&P:ALF,652..690&ALF_repeat,700..741&ALF_repeat,747..786&ALF_repeat,783..944&ALF_CC_1,1089..1178&Tox-BECR-2	Tox-BECR-2
MET9647223.1	Streptomyces_syringium_NPDC006537	ALF_repeat+P:ALF+ALF_repeat+ALF_repeat+P:ALF+ALF_repeat+P:ALF+P:ALF+ALF_CC_1+HINT.2+Ntox27	30..64&ALF_repeat,76..114&P:ALF,120..160&ALF_repeat,166..207&ALF_repeat,582..622&P:ALF,627..669&ALF_repeat,675..716&P:ALF,723..762&P:ALF,759..920&ALF_CC_1,1071..1196&HINT.2,1197..1325&Ntox27	Ntox27
MET9645715.1	Streptomyces_syringium_NPDC006537	SP+ALF_repeat+P:ALF+ALF_repeat+ALF_repeat+P:ALF+ALF_repeat+ALF_repeat+P:ALF+ALF_CC_1+HINT.2+Ntox64	1..27&SP,41..77&ALF_repeat,88..128&P:ALF,134..174&ALF_repeat,179..220&ALF_repeat,597..635&P:ALF,640..682&ALF_repeat,688..729&ALF_repeat,735..775&P:ALF,772..933&ALF_CC_1,1058..1197&HINT.2,1199..1300&Ntox64	Ntox64
MET9647096.1	Streptomyces_syringium_NPDC006537	SP+ALF_repeat+P:ALF+ALF_repeat+ALF_repeat+P:ALF+ALF_repeat+ALF_repeat+P:ALF+ALF_CC_1+HINT.2+Ntox66	1..15&SP,24..58&ALF_repeat,71..111&P:ALF,117..157&ALF_repeat,162..202&ALF_repeat,580..618&P:ALF,623..665&ALF_repeat,671..712&ALF_repeat,718..758&P:ALF,755..916&ALF_CC_1,1060..1188&HINT.2,1189..1265&Ntox66	Ntox66
MET9645891.1	Streptomyces_syringium_NPDC006537	SP+ALF_repeat+ALF_repeat+ALF_repeat+ALF_repeat+P:ALF+ALF_repeat+P:ALF+P:ALF+ALF_CC_1+HINT.2+S8-BECR2	1..17&SP,35..71&ALF_repeat,82..121&ALF_repeat,128..168&ALF_repeat,173..214&ALF_repeat,589..629&P:ALF,634..676&ALF_repeat,682..721&P:ALF,729..769&P:ALF,766..926&ALF_CC_1,1058..1197&HINT.2,1230..1310&S8-BECR2	S8-BECR2
MET9755535.1	Streptomyces_syringium_NPDC006439	ALF_repeat+P:ALF+ALF_repeat+ALF_repeat+P:ALF+ALF_repeat+P:ALF+P:ALF+ALF_CC_1+HINT.2+Ntox27	30..64&ALF_repeat,76..114&P:ALF,120..160&ALF_repeat,166..207&ALF_repeat,582..622&P:ALF,627..669&ALF_repeat,675..716&P:ALF,723..762&P:ALF,759..920&ALF_CC_1,1071..1196&HINT.2,1197..1325&Ntox27	Ntox27
MET9753776.1	Streptomyces_syringium_NPDC006439	SP+ALF_repeat+P:ALF+ALF_repeat+ALF_repeat+P:ALF+ALF_repeat+ALF_repeat+P:ALF+ALF_CC_1+HINT.2+Ntox64	1..27&SP,41..77&ALF_repeat,88..128&P:ALF,134..174&ALF_repeat,179..220&ALF_repeat,597..635&P:ALF,640..682&ALF_repeat,688..729&ALF_repeat,735..775&P:ALF,772..933&ALF_CC_1,1058..1197&HINT.2,1199..1300&Ntox64	Ntox64
MET9755659.1	Streptomyces_syringium_NPDC006439	SP+ALF_repeat+P:ALF+ALF_repeat+ALF_repeat+P:ALF+ALF_repeat+ALF_repeat+P:ALF+ALF_CC_1+HINT.2+Ntox66	1..15&SP,24..58&ALF_repeat,71..111&P:ALF,117..157&ALF_repeat,162..202&ALF_repeat,580..618&P:ALF,623..665&ALF_repeat,671..712&ALF_repeat,718..758&P:ALF,755..916&ALF_CC_1,1060..1188&HINT.2,1189..1265&Ntox66	Ntox66
MET9753470.1	Streptomyces_syringium_NPDC006439	SP+ALF_repeat+ALF_repeat+ALF_repeat+ALF_repeat+P:ALF+ALF_repeat+P:ALF+P:ALF+ALF_CC_1+HINT.2+S8-BECR2	1..17&SP,35..71&ALF_repeat,82..121&ALF_repeat,128..168&ALF_repeat,173..214&ALF_repeat,589..629&P:ALF,634..676&ALF_repeat,682..721&P:ALF,729..769&P:ALF,766..926&ALF_CC_1,1058..1197&HINT.2,1230..1310&S8-BECR2	S8-BECR2
MFF5126537.1	Streptomyces_syringium_NPDC000386	SP+ALF_repeat+P:ALF+P:ALF+P:ALF+P:ALF+P:ALF+P:ALF+ALF_CC_1+4TM_Toxin	1..36&SP,55..91&ALF_repeat,102..142&P:ALF,148..189&P:ALF,195..235&P:ALF,612..652&P:ALF,705..747&P:ALF,754..791&P:ALF,790..951&ALF_CC_1,1001..1113&4TM_Toxin	4TM_Toxin
MFF5129007.1	Streptomyces_syringium_NPDC000386	SP+ALF_repeat+P:ALF+ALF_repeat+ALF_repeat+P:ALF+ALF_repeat+ALF_repeat+P:ALF+ALF_CC_1+HINT.2+Ntox64	1..27&SP,41..77&ALF_repeat,88..128&P:ALF,134..174&ALF_repeat,179..220&ALF_repeat,597..635&P:ALF,640..682&ALF_repeat,688..729&ALF_repeat,735..775&P:ALF,772..933&ALF_CC_1,1058..1197&HINT.2,1199..1300&Ntox64	Ntox64
MFF5128726.1	Streptomyces_syringium_NPDC000386	SP+ALF_repeat+P:ALF+ALF_repeat+ALF_repeat+P:ALF+ALF_repeat+ALF_repeat+P:ALF+ALF_CC_1+P:PT-HINT+Ntox66	1..15&SP,24..58&ALF_repeat,71..111&P:ALF,117..157&ALF_repeat,162..202&ALF_repeat,580..618&P:ALF,623..665&ALF_repeat,671..712&ALF_repeat,718..758&P:ALF,755..915&ALF_CC_1,1057..1188&P:PT-HINT,1189..1265&Ntox66	Ntox66
MFF5128605.1	Streptomyces_syringium_NPDC000386	SP+ALF_repeat+ALF_repeat+ALF_repeat+ALF_repeat+P:ALF+ALF_repeat+P:ALF+P:ALF+ALF_CC_1+HINT.1+S8-BECR2	1..17&SP,35..71&ALF_repeat,82..120&ALF_repeat,128..168&ALF_repeat,173..214&ALF_repeat,591..629&P:ALF,634..676&ALF_repeat,682..723&P:ALF,729..769&P:ALF,766..927&ALF_CC_1,1045..1234&HINT.1,1230..1310&S8-BECR2	S8-BECR2
MBP2404701.1	Streptomyces_syringium_DSM_41480	SP+ALF_repeat+P:ALF+ALF_repeat+ALF_repeat+P:ALF+ALF_repeat+ALF_repeat+P:ALF+ALF_CC_1+HINT.2+Ntox64	1..27&SP,41..77&ALF_repeat,88..128&P:ALF,134..174&ALF_repeat,179..220&ALF_repeat,597..635&P:ALF,640..682&ALF_repeat,688..729&ALF_repeat,735..775&P:ALF,772..933&ALF_CC_1,1058..1197&HINT.2,1199..1300&Ntox64	Ntox64
MBP2405819.1	Streptomyces_syringium_DSM_41480	SP+ALF_repeat+P:ALF+ALF_repeat+ALF_repeat+P:ALF+ALF_repeat+ALF_repeat+P:ALF+ALF_CC_1+P:PT-HINT+Ntox66	1..15&SP,24..58&ALF_repeat,71..111&P:ALF,117..157&ALF_repeat,162..202&ALF_repeat,580..618&P:ALF,623..665&ALF_repeat,671..712&ALF_repeat,718..758&P:ALF,755..915&ALF_CC_1,1057..1188&P:PT-HINT,1188..1265&Ntox66	Ntox66
MBP2405938.1	Streptomyces_syringium_DSM_41480	SP+ALF_repeat+ALF_repeat+ALF_repeat+ALF_repeat+P:ALF+ALF_repeat+P:ALF+P:ALF+ALF_CC_1+HINT.1+S8-BECR2	1..17&SP,35..71&ALF_repeat,82..120&ALF_repeat,128..168&ALF_repeat,173..214&ALF_repeat,591..629&P:ALF,634..676&ALF_repeat,682..723&P:ALF,729..769&P:ALF,766..927&ALF_CC_1,1045..1234&HINT.1,1230..1310&S8-BECR2	S8-BECR2
MFJ4206461.1	Streptomyces_sviceus_NPDC089671	SP+P:ALF+P:ALF+ALF_repeat+ALF_CC_1+P:ALF+P:ALF+P:ALF+ALF_CC_1+4TM_Toxin	1..35&SP,51..87&P:ALF,97..134&P:ALF,190..230&ALF_repeat,227..382&ALF_CC_1,607..640&P:ALF,700..736&P:ALF,749..786&P:ALF,785..945&ALF_CC_1,1003..1118&4TM_Toxin	4TM_Toxin
MFJ4206225.1	Streptomyces_sviceus_NPDC089671	SP+P:ALF+P:ALF+ALF_repeat+P:ALF+P:ALF+ALF_repeat+P:ALF+ALF_CC_1+Tox-SerPeptidase	1..34&SP,43..78&P:ALF,89..129&P:ALF,135..175&ALF_repeat,181..221&P:ALF,595..635&P:ALF,687..728&ALF_repeat,734..774&P:ALF,772..932&ALF_CC_1,1097..1171&Tox-SerPeptidase	Tox-SerPeptidase
MFE1839580.1	Streptomyces_sviceus_NPDC059470	SP+P:ALF+P:ALF+P:ALF+ALF_repeat+P:ALF+ALF_repeat+P:ALF+P:ALF+ALF_CC_1+SCP1201-deaminases	1..23&SP,34..68&P:ALF,83..118&P:ALF,125..165&P:ALF,170..211&ALF_repeat,591..626&P:ALF,632..673&ALF_repeat,679..718&P:ALF,726..766&P:ALF,763..923&ALF_CC_1,1077..1209&SCP1201-deaminases	SCP1201-deaminases
MFE1836144.1	Streptomyces_sviceus_NPDC059470	SP+P:ALF+P:ALF+ALF_repeat+P:ALF+P:ALF+ALF_repeat+P:ALF+ALF_CC_1+Tox-SerPeptidase	1..34&SP,43..78&P:ALF,89..129&P:ALF,135..175&ALF_repeat,181..221&P:ALF,595..635&P:ALF,687..728&ALF_repeat,734..774&P:ALF,772..932&ALF_CC_1,1097..1171&Tox-SerPeptidase	Tox-SerPeptidase
MEU9233504.1	Streptomyces_subrutilus_NPDC048380	SP+P:ALF+P:ALF+P:ALF+P:ALF+P:ALF+ALF_CC_1+4TM_Toxin	1..34&SP,52..92&P:ALF,144..185&P:ALF,191..231&P:ALF,608..639&P:ALF,700..742&P:ALF,785..946&ALF_CC_1,1000..1114&4TM_Toxin	4TM_Toxin
GGZ97339.1	Streptomyces_subrutilus_JCM_4834	P:ALF+P:ALF+P:ALF+ALF_repeat+P:ALF+ALF_repeat+P:ALF+P:ALF+ALF_CC_1+HINT.1+Tox-Barnase	3..31&P:ALF,42..80&P:ALF,88..126&P:ALF,132..173&ALF_repeat,548..588&P:ALF,594..635&ALF_repeat,642..680&P:ALF,690..728&P:ALF,725..885&ALF_CC_1,1021..1150&HINT.1,1201..1266&Tox-Barnase	Tox-Barnase
QEU82598.1	Streptomyces_subrutilus_ATCC_27467	P:ALF+P:ALF+P:ALF+ALF_repeat+P:ALF+ALF_repeat+P:ALF+P:ALF+ALF_CC_1+HINT.1+Tox-Barnase	25..59&P:ALF,70..108&P:ALF,116..154&P:ALF,160..201&ALF_repeat,576..616&P:ALF,622..663&ALF_repeat,670..708&P:ALF,718..756&P:ALF,753..913&ALF_CC_1,1049..1178&HINT.1,1229..1294&Tox-Barnase	Tox-Barnase
MFD0384390.1	Streptomyces_stramineus_JCM_10649__1	ALF_repeat+P:ALF+P:ALF+ALF_repeat+P:ALF+ALF_repeat	3..30&ALF_repeat,47..83&P:ALF,89..128&P:ALF,134..175&ALF_repeat,550..590&P:ALF,595..622&ALF_repeat	unclassified
GAA0468640.1	Streptomyces_stramineus_JCM_10649	ALF_repeat+P:ALF+P:ALF+P:ALF+P:ALF+P:ALF+P:ALF+ALF_CC_1+4TM_Toxin	20..56&ALF_repeat,67..105&P:ALF,113..154&P:ALF,160..200&P:ALF,577..617&P:ALF,670..712&P:ALF,719..757&P:ALF,755..916&ALF_CC_1,965..1078&4TM_Toxin	4TM_Toxin
MEV0927734.1	Streptomyces_spongiicola_NPDC049937	SP+P:ALF+P:ALF+P:ALF+ALF_repeat+P:ALF+P:ALF+P:ALF+ALF_CC_1+4TM_Toxin	1..33&SP,48..88&P:ALF,94..132&P:ALF,140..181&P:ALF,186..227&ALF_repeat,601..639&P:ALF,694..734&P:ALF,741..781&P:ALF,778..938&ALF_CC_1,993..1100&4TM_Toxin	4TM_Toxin
MEV0925947.1	Streptomyces_spongiicola_NPDC049937	SP+P:ALF+P:ALF+ALF_repeat+P:ALF+P:ALF+P:ALF+ALF_CC_1+4TM_Toxin	1..34&SP,51..86&P:ALF,97..134&P:ALF,145..184&ALF_repeat,190..230&P:ALF,607..641&P:ALF,700..739&P:ALF,785..945&ALF_CC_1,1001..1120&4TM_Toxin	4TM_Toxin
AWK09504.1	Streptomyces_spongiicola_HNM0071	SP+P:ALF+P:ALF+P:ALF+ALF_repeat+P:ALF+P:ALF+P:ALF+ALF_CC_1+4TM_Toxin	1..33&SP,48..88&P:ALF,94..132&P:ALF,140..181&P:ALF,186..227&ALF_repeat,601..639&P:ALF,694..734&P:ALF,741..781&P:ALF,778..938&ALF_CC_1,993..1100&4TM_Toxin	4TM_Toxin
GBQ03282.1	Streptomyces_spongiicola_531S	SP+P:ALF+P:ALF+P:ALF+ALF_repeat+P:ALF+P:ALF+P:ALF+ALF_CC_1+4TM_Toxin	1..33&SP,48..88&P:ALF,94..132&P:ALF,140..181&P:ALF,186..227&ALF_repeat,601..639&P:ALF,694..734&P:ALF,741..781&P:ALF,778..938&ALF_CC_1,993..1100&4TM_Toxin	4TM_Toxin
GHA50736.1	Streptomyces_spiroverticillatus_JCM_4609	SP+ALF_repeat+P:ALF+P:ALF+ALF_repeat+P:ALF+ALF_repeat+P:ALF+P:ALF+ALF_CC_1+HINT.1+SCP1201-deaminases	1..46&SP,57..92&ALF_repeat,106..143&P:ALF,150..188&P:ALF,195..236&ALF_repeat,611..651&P:ALF,657..698&ALF_repeat,704..745&P:ALF,751..791&P:ALF,788..948&ALF_CC_1,1088..1259&HINT.1,1241..1369&SCP1201-deaminases	SCP1201-deaminases
MEU6416835.1	Streptomyces_spiralis_NPDC046965	SP+P:ALF+P:ALF+P:ALF+P:ALF+P:ALF+P:ALF+P:ALF+ALF_CC_1+4TM_Toxin	1..35&SP,51..89&P:ALF,97..135&P:ALF,146..184&P:ALF,190..230&P:ALF,607..641&P:ALF,653..693&P:ALF,748..786&P:ALF,785..946&ALF_CC_1,1002..1120&4TM_Toxin	4TM_Toxin
MEU6421097.1	Streptomyces_spiralis_NPDC046965	SP+P:ALF+P:ALF+P:ALF+ALF_CC_1+4TM_Toxin	1..23&SP,50..90&P:ALF,190..230&P:ALF,702..739&P:ALF,789..946&ALF_CC_1,998..1118&4TM_Toxin	4TM_Toxin
MFF0792259.1	Streptomyces_spiralis_NPDC003698	SP+P:ALF+P:ALF+P:ALF+P:ALF+P:ALF+P:ALF+P:ALF+ALF_CC_1+4TM_Toxin	1..35&SP,51..89&P:ALF,97..135&P:ALF,146..184&P:ALF,190..230&P:ALF,607..641&P:ALF,653..693&P:ALF,748..786&P:ALF,785..946&ALF_CC_1,1002..1120&4TM_Toxin	4TM_Toxin
MFF0792703.1	Streptomyces_spiralis_NPDC003698	SP+P:ALF+P:ALF+P:ALF+ALF_repeat+P:ALF+P:ALF+P:ALF+ALF_CC_1+4TM_Toxin	1..17&SP,35..71&P:ALF,81..119&P:ALF,127..168&P:ALF,180..214&ALF_repeat,592..631&P:ALF,686..727&P:ALF,734..773&P:ALF,770..931&ALF_CC_1,985..1100&4TM_Toxin	4TM_Toxin
MFF0787862.1	Streptomyces_spiralis_NPDC003698	SP+P:ALF+P:ALF+P:ALF+ALF_CC_1+4TM_Toxin	1..34&SP,50..90&P:ALF,190..230&P:ALF,702..739&P:ALF,788..946&ALF_CC_1,998..1118&4TM_Toxin	4TM_Toxin
MER6922941.1	Streptomyces_spiralis_NPDC000635	SP+P:ALF+P:ALF+P:ALF+ALF_CC_1	1..23&SP,50..90&P:ALF,190..230&P:ALF,702..739&P:ALF,789..887&ALF_CC_1	unclassified
MFB9633946.1	Streptomyces_spiralis_JCM_3302__1	SP+P:ALF+P:ALF+P:ALF+P:ALF+P:ALF+P:ALF+P:ALF+ALF_CC_1+4TM_Toxin	1..35&SP,51..89&P:ALF,97..135&P:ALF,146..184&P:ALF,190..230&P:ALF,607..641&P:ALF,653..693&P:ALF,748..786&P:ALF,785..946&ALF_CC_1,1002..1120&4TM_Toxin	4TM_Toxin
MFB9635038.1	Streptomyces_spiralis_JCM_3302__1	SP+P:ALF+P:ALF+P:ALF+ALF_CC_1+4TM_Toxin	1..23&SP,50..90&P:ALF,190..230&P:ALF,702..739&P:ALF,789..946&ALF_CC_1,998..1118&4TM_Toxin	4TM_Toxin
GHE82010.1	Streptomyces_spiralis_JCM_3302	SP+P:ALF+P:ALF+P:ALF+P:ALF+P:ALF+P:ALF+P:ALF+ALF_CC_1+4TM_Toxin	1..35&SP,51..89&P:ALF,97..135&P:ALF,146..184&P:ALF,190..230&P:ALF,607..641&P:ALF,653..693&P:ALF,748..786&P:ALF,785..946&ALF_CC_1,1002..1120&4TM_Toxin	4TM_Toxin
GHE67149.1	Streptomyces_spiralis_JCM_3302	SP+P:ALF+P:ALF+P:ALF+ALF_CC_1+4TM_Toxin	1..23&SP,50..90&P:ALF,190..230&P:ALF,702..739&P:ALF,789..946&ALF_CC_1,998..1118&4TM_Toxin	4TM_Toxin
MBG0850871.1	Streptomyces_spinoverrucosus_SNB-032	SP+P:ALF+P:ALF+P:ALF+ALF_repeat+P:ALF+P:ALF+P:ALF+P:ALF+ALF_CC_1+4TM_Toxin	1..35&SP,51..89&P:ALF,97..135&P:ALF,146..184&P:ALF,190..230&ALF_repeat,607..641&P:ALF,653..692&P:ALF,700..741&P:ALF,748..786&P:ALF,785..946&ALF_CC_1,1002..1120&4TM_Toxin	4TM_Toxin
MBG0852985.1	Streptomyces_spinoverrucosus_SNB-032	SP+ALF_repeat+P:ALF+P:ALF+P:ALF+P:ALF+P:ALF+P:ALF+ALF_CC_1+4TM_Toxin	1..36&SP,56..91&ALF_repeat,103..143&P:ALF,149..190&P:ALF,196..236&P:ALF,613..650&P:ALF,707..748&P:ALF,756..794&P:ALF,792..953&ALF_CC_1,1002..1123&4TM_Toxin	4TM_Toxin
MBG0851844.1	Streptomyces_spinoverrucosus_SNB-032	SP+P:ALF+P:ALF+P:ALF+P:ALF+P:ALF+ALF_repeat+P:ALF+P:ALF+ALF_CC_1+Ntox17	1..24&SP,32..70&P:ALF,78..117&P:ALF,124..165&P:ALF,171..211&P:ALF,586..626&P:ALF,631..672&ALF_repeat,678..719&P:ALF,725..764&P:ALF,762..923&ALF_CC_1,1082..1168&Ntox17	Ntox17
MBG0855439.1	Streptomyces_spinoverrucosus_SNB-032	SP+P:ALF+P:ALF+P:ALF+P:ALF+P:ALF+ALF_repeat+ALF_repeat+P:ALF+ALF_CC_1+HINT.2+Tox-BECR-2	1..20&SP,30..66&P:ALF,76..112&P:ALF,122..162&P:ALF,168..208&P:ALF,590..621&P:ALF,626..667&ALF_repeat,673..714&ALF_repeat,720..760&P:ALF,758..918&ALF_CC_1,1055..1186&HINT.2,1198..1284&Tox-BECR-2	Tox-BECR-2
GEC02852.1	Streptomyces_spinoverrucosus_NBRC_14228	SP+P:ALF+P:ALF+P:ALF+P:ALF+P:ALF+P:ALF+P:ALF+P:ALF+ALF_CC_1+4TM_Toxin	1..35&SP,51..89&P:ALF,97..135&P:ALF,145..184&P:ALF,190..230&P:ALF,607..641&P:ALF,653..692&P:ALF,700..736&P:ALF,748..786&P:ALF,785..946&ALF_CC_1,1002..1120&4TM_Toxin	4TM_Toxin
GEC09737.1	Streptomyces_spinoverrucosus_NBRC_14228	SP+ALF_repeat+P:ALF+P:ALF+P:ALF+EP1.2+P:ALF+P:ALF+P:ALF+ALF_CC_1+4TM_Toxin	1..36&SP,56..91&ALF_repeat,103..143&P:ALF,149..190&P:ALF,196..236&P:ALF,530..602&EP1.2,613..650&P:ALF,707..742&P:ALF,756..793&P:ALF,792..953&ALF_CC_1,1002..1123&4TM_Toxin	4TM_Toxin
GEC09077.1	Streptomyces_spinoverrucosus_NBRC_14228	SP+ALF_repeat+ALF.1+ALF.1+P:ALF+P:ALF+P:ALF+P:ALF+ALF_CC_1+Ntox71	1..39&SP,58..94&ALF_repeat,105..146&ALF.1,151..192&ALF.1,198..239&P:ALF,616..656&P:ALF,712..752&P:ALF,758..796&P:ALF,795..953&ALF_CC_1,1002..1174&Ntox71	Ntox71
GEC05878.1	Streptomyces_spinoverrucosus_NBRC_14228	ALF_repeat+P:ALF+P:ALF+P:ALF+P:ALF+ALF_repeat+ALF_repeat+P:ALF+ALF_CC_1+HINT.2+Tox-BECR-2	21..54&ALF_repeat,68..104&P:ALF,114..154&P:ALF,160..200&P:ALF,582..613&P:ALF,618..659&ALF_repeat,665..706&ALF_repeat,712..752&P:ALF,750..910&ALF_CC_1,1047..1178&HINT.2,1190..1276&Tox-BECR-2	Tox-BECR-2
GHB40048.1	Streptomyces_spinoverrucosus_JCM_5077	SP+P:ALF+P:ALF+P:ALF+P:ALF+P:ALF+P:ALF+P:ALF+P:ALF+ALF_CC_1+4TM_Toxin	1..35&SP,51..89&P:ALF,97..135&P:ALF,145..184&P:ALF,190..230&P:ALF,607..641&P:ALF,653..692&P:ALF,700..736&P:ALF,748..786&P:ALF,785..946&ALF_CC_1,1002..1120&4TM_Toxin	4TM_Toxin
GHB86228.1	Streptomyces_spinoverrucosus_JCM_5077	SP+ALF_repeat+P:ALF+P:ALF+P:ALF+EP1.2+P:ALF+P:ALF+P:ALF+ALF_CC_1+4TM_Toxin	1..36&SP,56..91&ALF_repeat,103..143&P:ALF,149..190&P:ALF,196..236&P:ALF,530..602&EP1.2,613..650&P:ALF,707..742&P:ALF,756..793&P:ALF,792..953&ALF_CC_1,1002..1123&4TM_Toxin	4TM_Toxin
GHB85569.1	Streptomyces_spinoverrucosus_JCM_5077	SP+ALF_repeat+ALF.1+ALF.1+P:ALF+P:ALF+P:ALF+P:ALF+ALF_CC_1+Ntox71	1..39&SP,58..94&ALF_repeat,105..146&ALF.1,151..192&ALF.1,198..239&P:ALF,616..656&P:ALF,712..752&P:ALF,758..796&P:ALF,795..953&ALF_CC_1,1002..1174&Ntox71	Ntox71
GHB74713.1	Streptomyces_spinoverrucosus_JCM_5077	ALF_repeat+P:ALF+P:ALF+P:ALF+P:ALF+ALF_repeat+ALF_repeat+P:ALF+ALF_CC_1+HINT.2+Tox-BECR-2	21..54&ALF_repeat,68..104&P:ALF,114..154&P:ALF,160..200&P:ALF,582..613&P:ALF,618..659&ALF_repeat,665..706&ALF_repeat,712..752&P:ALF,750..910&ALF_CC_1,1047..1178&HINT.2,1190..1276&Tox-BECR-2	Tox-BECR-2
MEV0438894.1	Streptomyces_spectabilis_NPDC050532	P:ALF+P:ALF+P:ALF+ALF_CC_1+4TM_Toxin	60..98&P:ALF,153..195&P:ALF,202..239&P:ALF,238..399&ALF_CC_1,448..563&4TM_Toxin	4TM_Toxin
MEV0505344.1	Streptomyces_spectabilis_NPDC050511	ALF_CC_1+P:ALF+P:ALF+P:ALF+ALF_CC_1+4TM_Toxin	19..135&ALF_CC_1,203..241&P:ALF,296..338&P:ALF,345..382&P:ALF,381..542&ALF_CC_1,591..706&4TM_Toxin	4TM_Toxin
MEU7684953.1	Streptomyces_spectabilis_NPDC040948	SP+ALF_repeat+P:ALF+P:ALF+P:ALF+ALF_CC_1+P:ALF+P:ALF+P:ALF+ALF_CC_1+4TM_Toxin	1..36&SP,55..93&ALF_repeat,102..142&P:ALF,148..189&P:ALF,195..235&P:ALF,387..544&ALF_CC_1,612..650&P:ALF,705..747&P:ALF,754..791&P:ALF,790..951&ALF_CC_1,1000..1115&4TM_Toxin	4TM_Toxin
MCI3900603.1	Streptomyces_spectabilis_KCTC9218	SP+ALF_repeat+P:ALF+P:ALF+P:ALF+ALF_CC_1+P:ALF+P:ALF+P:ALF+ALF_CC_1+4TM_Toxin	1..36&SP,55..93&ALF_repeat,102..142&P:ALF,148..189&P:ALF,195..235&P:ALF,387..544&ALF_CC_1,612..650&P:ALF,705..747&P:ALF,754..791&P:ALF,790..951&ALF_CC_1,1000..1115&4TM_Toxin	4TM_Toxin
GGV11212.1	Streptomyces_spectabilis_JCM_4308	SP+ALF_repeat+P:ALF+P:ALF+P:ALF+ALF_CC_1+P:ALF+P:ALF+P:ALF+ALF_CC_1+4TM_Toxin	1..26&SP,45..83&ALF_repeat,92..132&P:ALF,138..179&P:ALF,185..225&P:ALF,377..534&ALF_CC_1,602..640&P:ALF,695..737&P:ALF,744..781&P:ALF,780..941&ALF_CC_1,990..1105&4TM_Toxin	4TM_Toxin
MBB5101408.1	Streptomyces_spectabilis_CECT_3146	SP+ALF_repeat+P:ALF+P:ALF+P:ALF+ALF_CC_1+P:ALF+P:ALF+P:ALF+ALF_CC_1+4TM_Toxin	1..36&SP,55..93&ALF_repeat,102..142&P:ALF,148..189&P:ALF,195..235&P:ALF,387..544&ALF_CC_1,612..650&P:ALF,705..747&P:ALF,754..791&P:ALF,790..951&ALF_CC_1,1000..1115&4TM_Toxin	4TM_Toxin
QEV58161.1	Streptomyces_spectabilis_ATCC_27465	SP+ALF_repeat+P:ALF+P:ALF+P:ALF+ALF_CC_1+P:ALF+P:ALF+P:ALF+ALF_CC_1+4TM_Toxin	1..36&SP,55..93&ALF_repeat,102..142&P:ALF,148..189&P:ALF,195..235&P:ALF,387..544&ALF_CC_1,612..650&P:ALF,705..747&P:ALF,754..791&P:ALF,790..951&ALF_CC_1,1000..1115&4TM_Toxin	4TM_Toxin
MER6223561.1	Streptomyces_sp900105755_NPDC001751	SP+P:ALF+P:ALF+P:ALF+ALF_repeat+P:ALF+ALF_repeat+P:ALF+P:ALF+ALF_CC_1+HINT.2+Ntox64	1..51&SP,61..95&P:ALF,106..146&P:ALF,152..192&P:ALF,197..238&ALF_repeat,614..653&P:ALF,659..700&ALF_repeat,706..747&P:ALF,753..793&P:ALF,790..950&ALF_CC_1,1083..1218&HINT.2,1221..1323&Ntox64	Ntox64
MER6226774.1	Streptomyces_sp900105755_NPDC001751	P:ALF+ALF_repeat+P:ALF+ALF_repeat+ALF_CC_1+S8-BECR2	200..239&P:ALF,245..286&ALF_repeat,292..333&P:ALF,338..379&ALF_repeat,376..536&ALF_CC_1,677..757&S8-BECR2	S8-BECR2
MER6271215.1	Streptomyces_sp900105755_NPDC001694	SP+P:ALF+P:ALF+P:ALF+ALF_repeat+P:ALF+ALF_repeat+P:ALF+ALF_repeat+ALF_CC_1+Ntox41.1	1..25&SP,34..68&P:ALF,79..118&P:ALF,125..165&P:ALF,170..211&ALF_repeat,587..626&P:ALF,632..673&ALF_repeat,679..720&P:ALF,725..766&ALF_repeat,763..923&ALF_CC_1,1046..1146&Ntox41.1	Ntox41.1
RMI89896.1	Streptomyces_sp._ZS0098_ZS0098	SP+P:ALF+P:ALF+P:ALF+ALF_CC_1+P:ALF+P:ALF+P:ALF+P:ALF+ALF_CC_1+4TM_Toxin	1..34&SP,53..93&P:ALF,145..186&P:ALF,192..233&P:ALF,230..386&ALF_CC_1,610..647&P:ALF,656..693&P:ALF,704..745&P:ALF,751..786&P:ALF,793..949&ALF_CC_1,1001..1121&4TM_Toxin	4TM_Toxin
MDD9381233.1	Streptomyces_sp._ZAF1911_ZAF1911	SP+ALF_repeat+P:ALF+P:ALF+ALF_repeat+P:ALF+ALF_repeat+P:ALF+ALF_repeat+ALF_CC_1+HINT.1+Tox-BfCDI2	1..17&SP,32..67&ALF_repeat,83..118&P:ALF,125..164&P:ALF,170..210&ALF_repeat,591..623&P:ALF,631..671&ALF_repeat,679..719&P:ALF,744..773&ALF_repeat,770..930&ALF_CC_1,1054..1202&HINT.1,1215..1317&Tox-BfCDI2	Tox-BfCDI2
MUT90058.1	Streptomyces_sp._Z38_Z38	SP+P:ALF+P:ALF+P:ALF+ALF_CC_1+P:ALF+P:ALF+P:ALF+ALF_CC_1+4TM_Toxin	1..34&SP,53..93&P:ALF,145..186&P:ALF,192..233&P:ALF,230..386&ALF_CC_1,610..647&P:ALF,704..745&P:ALF,751..786&P:ALF,793..949&ALF_CC_1,1001..1121&4TM_Toxin	4TM_Toxin
MUT88916.1	Streptomyces_sp._Z38_Z38	P:ALF+P:ALF+P:ALF+P:ALF+P:ALF+P:ALF+ALF_CC_1+Ntox71	30..70&P:ALF,122..163&P:ALF,169..210&P:ALF,587..623&P:ALF,681..723&P:ALF,729..768&P:ALF,766..924&ALF_CC_1,973..1145&Ntox71	Ntox71
MFK8908055.1	Streptomyces_sp._YS-3_YS-3	SP+P:ALF+P:ALF+P:ALF+P:ALF+P:ALF+ALF_CC_1+4TM_Toxin	1..34&SP,52..87&P:ALF,144..185&P:ALF,191..231&P:ALF,608..641&P:ALF,699..741&P:ALF,784..944&ALF_CC_1,1001..1116&4TM_Toxin	4TM_Toxin
MFK8910637.1	Streptomyces_sp._YS-3_YS-3	P:ALF+P:ALF+ALF_CC_1+4TM_Toxin	12..45&P:ALF,104..146&P:ALF,189..350&ALF_CC_1,404..515&4TM_Toxin	4TM_Toxin
MFK8912127.1	Streptomyces_sp._YS-3_YS-3	P:ALF+P:ALF+ALF_CC_1+4TM_Toxin	12..45&P:ALF,104..146&P:ALF,189..350&ALF_CC_1,405..516&4TM_Toxin	4TM_Toxin
MFK8905879.1	Streptomyces_sp._YS-3_YS-3	SP+P:ALF+P:ALF+ALF_repeat+ALF_repeat+P:ALF+ALF_repeat+P:ALF+ALF_repeat+ALF_CC_1+HINT.2	1..48&SP,61..93&P:ALF,103..143&P:ALF,150..190&ALF_repeat,195..236&ALF_repeat,611..651&P:ALF,657..698&ALF_repeat,704..745&P:ALF,750..791&ALF_repeat,788..948&ALF_CC_1,1097..1223&HINT.2	unclassified
MFK8908314.1	Streptomyces_sp._YS-3_YS-3	SP+P:ALF+P:ALF+P:ALF+P:ALF+ALF_CC_1+P:ALF	1..34&SP,57..97&P:ALF,103..141&P:ALF,149..190&P:ALF,196..236&P:ALF,233..392&ALF_CC_1,613..646&P:ALF	unclassified
MFK8908371.1	Streptomyces_sp._YS-3_YS-3	SP+ALF_repeat+P:ALF+P:ALF+P:ALF+P:ALF	1..25&SP,30..66&ALF_repeat,77..114&P:ALF,123..164&P:ALF,170..210&P:ALF,587..620&P:ALF	unclassified
SES21225.1	Streptomyces_sp._yr375_YR375	SP+ALF_repeat+P:ALF+P:ALF+P:ALF+P:ALF+P:ALF+ALF_CC_1+4TM_Toxin	1..44&SP,60..94&ALF_repeat,152..190&P:ALF,199..240&P:ALF,617..658&P:ALF,711..748&P:ALF,759..793&P:ALF,796..956&ALF_CC_1,1006..1127&4TM_Toxin	4TM_Toxin
QWQ41691.1	Streptomyces_sp._YPW6_YPW6	SP+P:ALF+P:ALF+P:ALF+P:ALF+P:ALF+ALF_repeat+ALF_CC_1+4TM_Toxin	1..37&SP,53..87&P:ALF,99..136&P:ALF,145..181&P:ALF,192..233&P:ALF,610..642&P:ALF,702..742&ALF_repeat,788..949&ALF_CC_1,1001..1129&4TM_Toxin	4TM_Toxin
QWQ40427.1	Streptomyces_sp._YPW6_YPW6	SP+ALF_repeat+P:ALF+P:ALF+ALF_repeat+P:ALF+ALF_repeat+P:ALF+ALF_repeat+ALF_CC_1+P:PT-HINT+Ntox27	1..47&SP,57..92&ALF_repeat,103..143&P:ALF,149..188&P:ALF,194..235&ALF_repeat,613..649&P:ALF,654..696&ALF_repeat,702..743&P:ALF,748..789&ALF_repeat,786..944&ALF_CC_1,1081..1214&P:PT-HINT,1215..1331&Ntox27	Ntox27
QWQ40477.1	Streptomyces_sp._YPW6_YPW6	SP+P:ALF+P:ALF+ALF_repeat+ALF_repeat+P:ALF+ALF_repeat+ALF_repeat+ALF_CC_1+Ntox68	1..42&SP,63..98&P:ALF,108..147&P:ALF,153..193&ALF_repeat,199..240&ALF_repeat,615..655&P:ALF,660..702&ALF_repeat,754..794&ALF_repeat,792..953&ALF_CC_1,1122..1205&Ntox68	Ntox68
QWQ45867.1	Streptomyces_sp._YPW6_YPW6	ALF_repeat+P:ALF+ALF_repeat+ALF_repeat+ALF_repeat+P:ALF+P:ALF+ALF_CC_1+HINT.2+S8-BECR2	4..33&ALF_repeat,44..83&P:ALF,90..130&ALF_repeat,135..176&ALF_repeat,599..638&ALF_repeat,644..685&P:ALF,691..731&P:ALF,728..886&ALF_CC_1,1040..1169&HINT.2,1201..1285&S8-BECR2	S8-BECR2
QWQ43770.1	Streptomyces_sp._YPW6_YPW6	P:ALF+ALF_repeat+ALF_repeat+P:ALF+ALF_CC_1+Tox-REase-12	148..188&P:ALF,194..236&ALF_repeat,242..283&ALF_repeat,289..329&P:ALF,326..486&ALF_CC_1,666..780&Tox-REase-12	Tox-REase-12
MFE3931035.1	Streptomyces_sp._YIM_B13508_YIM_B13508	SP+P:ALF+ALF.1+P:ALF+P:ALF+P:ALF+P:ALF+P:ALF+P:ALF+ALF_CC_1+4TM_Toxin	1..35&SP,51..87&P:ALF,97..135&ALF.1,144..184&P:ALF,190..230&P:ALF,607..641&P:ALF,653..692&P:ALF,700..739&P:ALF,749..786&P:ALF,785..946&ALF_CC_1,1002..1120&4TM_Toxin	4TM_Toxin
MFE3925739.1	Streptomyces_sp._YIM_B13508_YIM_B13508	P:ALF+P:ALF+P:ALF+ALF.1+P:ALF+ALF_CC_1+Ntox71	2..41&P:ALF,47..88&P:ALF,465..501&P:ALF,558..602&ALF.1,607..646&P:ALF,644..802&ALF_CC_1,851..1023&Ntox71	Ntox71
MFE4084253.1	Streptomyces_sp._YIM_B13502_YIM_B13502	SP+P:ALF+ALF.1+P:ALF+P:ALF+P:ALF+P:ALF+P:ALF+P:ALF+ALF_CC_1+4TM_Toxin	1..35&SP,51..87&P:ALF,97..135&ALF.1,144..184&P:ALF,190..230&P:ALF,607..641&P:ALF,653..692&P:ALF,700..739&P:ALF,749..786&P:ALF,785..946&ALF_CC_1,1002..1120&4TM_Toxin	4TM_Toxin
MFE4085737.1	Streptomyces_sp._YIM_B13502_YIM_B13502	SP+P:ALF+ALF.1+P:ALF+P:ALF+P:ALF+ALF.1+P:ALF+ALF_CC_1+Ntox71	1..38&SP,55..95&P:ALF,101..142&ALF.1,147..188&P:ALF,194..235&P:ALF,612..648&P:ALF,705..749&ALF.1,754..793&P:ALF,791..949&ALF_CC_1,998..1170&Ntox71	Ntox71
MXG25919.1	Streptomyces_sp._YIM_132580_YIM_132580	SP+P:ALF+P:ALF+P:ALF+P:ALF+ALF_CC_1+P:ALF+P:ALF+P:ALF+ALF_CC_1+4TM_Toxin	1..40&SP,59..96&P:ALF,102..142&P:ALF,148..189&P:ALF,195..236&P:ALF,233..386&ALF_CC_1,613..648&P:ALF,706..748&P:ALF,754..787&P:ALF,793..952&ALF_CC_1,1007..1123&4TM_Toxin	4TM_Toxin
MFG1727538.1	Streptomyces_sp._Y20_Y20	SP+ALF_repeat+P:ALF+ALF_repeat+ALF_repeat+P:ALF+ALF_repeat+P:ALF+ALF_repeat+ALF_CC_1+Ntox68	1..45&SP,65..99&ALF_repeat,109..148&P:ALF,154..194&ALF_repeat,200..241&ALF_repeat,616..657&P:ALF,663..704&ALF_repeat,710..751&P:ALF,756..797&ALF_repeat,794..953&ALF_CC_1,1134..1216&Ntox68	Ntox68
KOV26610.1	Streptomyces_sp._XY152_XY152	ALF_repeat+P:ALF+P:ALF+ALF_repeat+ALF_repeat+P:ALF+ALF_repeat+ALF_CC_1+P:PT-HINT+Ntox27	4..39&ALF_repeat,49..89&P:ALF,95..135&P:ALF,140..181&ALF_repeat,603..642&ALF_repeat,648..689&P:ALF,694..735&ALF_repeat,732..893&ALF_CC_1,1033..1167&P:PT-HINT,1168..1293&Ntox27	Ntox27
MXQ59395.1	Streptomyces_sp._XHT-2_XHT-2	SP+P:ALF+P:ALF+P:ALF+ALF_CC_1+P:ALF+P:ALF+P:ALF+P:ALF+ALF_CC_1+4TM_Toxin	1..34&SP,53..93&P:ALF,145..186&P:ALF,192..233&P:ALF,230..385&ALF_CC_1,612..647&P:ALF,656..693&P:ALF,704..745&P:ALF,751..786&P:ALF,793..949&ALF_CC_1,1001..1121&4TM_Toxin	4TM_Toxin
MXQ56602.1	Streptomyces_sp._XHT-2_XHT-2	P:ALF+ALF.1+P:ALF+P:ALF+ALF_CC_1+P:ALF+P:ALF+P:ALF+ALF_CC_1+Ntox71	30..70&P:ALF,76..117&ALF.1,122..163&P:ALF,169..210&P:ALF,207..357&ALF_CC_1,587..623&P:ALF,681..723&P:ALF,729..768&P:ALF,766..924&ALF_CC_1,973..1145&Ntox71	Ntox71
PCG81412.1	Streptomyces_sp._WZ.A104_WZ.A104	P:ALF+P:ALF+P:ALF+ALF_CC_1+4TM_Toxin	159..194&P:ALF,252..292&P:ALF,301..333&P:ALF,340..498&ALF_CC_1,553..670&4TM_Toxin	4TM_Toxin
PCG85149.1	Streptomyces_sp._WZ.A104_WZ.A104	P:ALF+P:ALF+P:ALF+ALF_CC_1+Ntox71	166..202&P:ALF,259..302&P:ALF,309..347&P:ALF,345..503&ALF_CC_1,554..733&Ntox71	Ntox71
QXQ98887.1	Streptomyces_sp._WY228_WY228	SP+P:ALF+P:ALF+P:ALF+P:ALF+P:ALF+ALF_repeat+P:ALF+ALF_CC_1+4TM_Toxin	1..37&SP,53..87&P:ALF,99..136&P:ALF,145..181&P:ALF,193..233&P:ALF,610..642&P:ALF,702..742&ALF_repeat,752..789&P:ALF,788..949&ALF_CC_1,1001..1129&4TM_Toxin	4TM_Toxin
QXQ96824.1	Streptomyces_sp._WY228_WY228	ALF_repeat+P:ALF+P:ALF+ALF_repeat+ALF_repeat+P:ALF+ALF_repeat+ALF_CC_1+HINT.2+Ntox67	14..37&ALF_repeat,48..88&P:ALF,94..134&P:ALF,139..180&ALF_repeat,600..642&ALF_repeat,648..689&P:ALF,694..735&ALF_repeat,732..892&ALF_CC_1,1035..1162&HINT.2,1168..1264&Ntox67	Ntox67
MFI0517422.1	Streptomyces_sp._WSLK1-5_WSLK1-5	SP+P:ALF+P:ALF+P:ALF+ALF_CC_1+P:ALF+P:ALF+ALF_CC_1+4TM_Toxin	1..35&SP,51..87&P:ALF,97..134&P:ALF,190..230&P:ALF,227..382&ALF_CC_1,700..736&P:ALF,749..785&P:ALF,785..946&ALF_CC_1,1003..1118&4TM_Toxin	4TM_Toxin
MFI0518398.1	Streptomyces_sp._WSLK1-5_WSLK1-5	SP+P:ALF+P:ALF+ALF_repeat+P:ALF+P:ALF+ALF_repeat+ALF_repeat+P:ALF+ALF_CC_1+HINT.2+Tox-BECR-1	1..20&SP,31..69&P:ALF,75..112&P:ALF,121..161&ALF_repeat,167..207&P:ALF,581..618&P:ALF,626..667&ALF_repeat,673..714&ALF_repeat,720..760&P:ALF,758..918&ALF_CC_1,1057..1186&HINT.2,1186..1300&Tox-BECR-1	Tox-BECR-1
MFI0508206.1	Streptomyces_sp._WSLK1-4_WSLK1-4	SP+P:ALF+P:ALF+P:ALF+ALF_CC_1+P:ALF+P:ALF+ALF_CC_1+4TM_Toxin	1..35&SP,51..87&P:ALF,97..134&P:ALF,190..230&P:ALF,227..382&ALF_CC_1,700..736&P:ALF,749..785&P:ALF,785..946&ALF_CC_1,1003..1118&4TM_Toxin	4TM_Toxin
MFI0510499.1	Streptomyces_sp._WSLK1-4_WSLK1-4	SP+P:ALF+P:ALF+ALF_repeat+P:ALF+P:ALF+ALF_repeat+ALF_repeat+P:ALF+ALF_CC_1+HINT.2+Tox-BECR-1	1..20&SP,31..69&P:ALF,75..112&P:ALF,121..161&ALF_repeat,167..207&P:ALF,581..618&P:ALF,626..667&ALF_repeat,673..714&ALF_repeat,720..760&P:ALF,758..918&ALF_CC_1,1057..1186&HINT.2,1186..1300&Tox-BECR-1	Tox-BECR-1
MFI0544309.1	Streptomyces_sp._WSLK1-3_WSLK1-3	SP+P:ALF+P:ALF+P:ALF+ALF_CC_1+P:ALF+P:ALF+ALF_CC_1+4TM_Toxin	1..35&SP,51..87&P:ALF,97..134&P:ALF,190..230&P:ALF,227..382&ALF_CC_1,700..736&P:ALF,749..785&P:ALF,785..946&ALF_CC_1,1003..1118&4TM_Toxin	4TM_Toxin
MFI0545272.1	Streptomyces_sp._WSLK1-3_WSLK1-3	SP+P:ALF+P:ALF+P:ALF+ALF_repeat+P:ALF+ALF_repeat+P:ALF+P:ALF+ALF_CC_1+SCP1201-deaminases	1..28&SP,39..73&P:ALF,88..123&P:ALF,130..170&P:ALF,175..216&ALF_repeat,591..631&P:ALF,637..678&ALF_repeat,684..723&P:ALF,731..771&P:ALF,768..928&ALF_CC_1,1082..1214&SCP1201-deaminases	SCP1201-deaminases
MFI0540576.1	Streptomyces_sp._WSLK1-3_WSLK1-3	SP+P:ALF+P:ALF+ALF_repeat+P:ALF+P:ALF+ALF_repeat+ALF_repeat+P:ALF+ALF_CC_1+HINT.2+Tox-BECR-1	1..20&SP,31..69&P:ALF,75..112&P:ALF,121..161&ALF_repeat,167..207&P:ALF,581..618&P:ALF,626..667&ALF_repeat,673..714&ALF_repeat,720..760&P:ALF,758..918&ALF_CC_1,1057..1186&HINT.2,1186..1300&Tox-BECR-1	Tox-BECR-1
WKE72026.1	Streptomyces_sp._WP-1_WP-1	SP+P:ALF+P:ALF+P:ALF+ALF_repeat+P:ALF+ALF_repeat+P:ALF+P:ALF+ALF_CC_1+P:PT-HINT+Ntox61	1..22&SP,35..67&P:ALF,77..117&P:ALF,124..164&P:ALF,169..210&ALF_repeat,585..622&P:ALF,631..671&ALF_repeat,678..719&P:ALF,725..765&P:ALF,762..922&ALF_CC_1,1071..1199&P:PT-HINT,1204..1303&Ntox61	Ntox61
MCZ7459751.1	Streptomyces_sp._WMMC940_WMMC940	SP+P:ALF+P:ALF+ALF_repeat+P:ALF+P:ALF+ALF_repeat+P:ALF+P:ALF+ALF_CC_1+HINT.2+ColD-like.2	1..43&SP,54..94&P:ALF,100..139&P:ALF,146..185&ALF_repeat,192..231&P:ALF,603..638&P:ALF,645..687&ALF_repeat,693..734&P:ALF,740..780&P:ALF,777..936&ALF_CC_1,1110..1235&HINT.2,1257..1333&ColD-like.2	ColD-like.2
MCZ7456215.1	Streptomyces_sp._WMMC940_WMMC940	SP+ALF_repeat+P:ALF+P:ALF+ALF_repeat+P:ALF+ALF_repeat+P:ALF+P:ALF+ALF_CC_1	1..36&SP,58..99&ALF_repeat,105..145&P:ALF,151..192&P:ALF,198..238&ALF_repeat,613..651&P:ALF,658..699&ALF_repeat,705..746&P:ALF,752..790&P:ALF,789..950&ALF_CC_1	unclassified
MCZ7458902.1	Streptomyces_sp._WMMC940_WMMC940	SP+ALF_repeat+P:ALF+P:ALF+ALF_repeat+P:ALF+ALF_repeat+P:ALF+P:ALF+ALF_CC_1	1..27&SP,51..75&ALF_repeat,86..126&P:ALF,133..173&P:ALF,178..219&ALF_repeat,594..634&P:ALF,640..681&ALF_repeat,687..728&P:ALF,734..774&P:ALF,771..931&ALF_CC_1	unclassified
MCZ7462418.1	Streptomyces_sp._WMMC940_WMMC940	SP+ALF_repeat+P:ALF+P:ALF+ALF_repeat+P:ALF+ALF_repeat+P:ALF+P:ALF+ALF_CC_1	1..27&SP,51..75&ALF_repeat,86..126&P:ALF,133..173&P:ALF,178..219&ALF_repeat,594..634&P:ALF,640..681&ALF_repeat,687..728&P:ALF,734..774&P:ALF,771..931&ALF_CC_1	unclassified
KKD12013.1	Streptomyces_sp._WM6391_WM6391	SP+P:ALF+P:ALF+P:ALF+P:ALF+P:ALF+P:ALF+P:ALF+ALF_CC_1+4TM_Toxin	1..34&SP,55..95&P:ALF,149..188&P:ALF,194..235&P:ALF,612..653&P:ALF,662..700&P:ALF,706..743&P:ALF,753..793&P:ALF,790..951&ALF_CC_1,1005..1129&4TM_Toxin	4TM_Toxin
KKD10699.1	Streptomyces_sp._WM6391_WM6391	P:ALF+ALF.1+P:ALF+P:ALF+P:ALF+P:ALF+P:ALF+ALF_CC_1+Ntox71	30..70&P:ALF,76..117&ALF.1,123..163&P:ALF,169..210&P:ALF,587..624&P:ALF,681..723&P:ALF,730..768&P:ALF,766..924&ALF_CC_1,972..1145&Ntox71	Ntox71
KOU41462.1	Streptomyces_sp._WM4235_WM4235	SP+ALF_repeat+P:ALF+P:ALF+ALF_repeat+ALF_CC_1+P:ALF+P:ALF+ALF_CC_1+4TM_Toxin	1..32&SP,47..83&ALF_repeat,93..132&P:ALF,139..180&P:ALF,188..226&ALF_repeat,223..377&ALF_CC_1,693..734&P:ALF,740..780&P:ALF,778..938&ALF_CC_1,990..1097&4TM_Toxin	4TM_Toxin
KOU43516.1	Streptomyces_sp._WM4235_WM4235	P:ALF+P:ALF+P:ALF+P:ALF+P:ALF+P:ALF+ALF_CC_1+4TM_Toxin	8..46&P:ALF,54..92&P:ALF,100..141&P:ALF,147..187&P:ALF,564..595&P:ALF,656..698&P:ALF,741..902&ALF_CC_1,956..1070&4TM_Toxin	4TM_Toxin
MDX2543039.1	Streptomyces_sp._WI04-05B_WI04-05B	SP+P:ALF+P:ALF+ALF_CC_1+4TM_Toxin	1..21&SP,195..229&P:ALF,241..280&P:ALF,374..535&ALF_CC_1,591..709&4TM_Toxin	4TM_Toxin
MDX2548846.1	Streptomyces_sp._WI04-05B_WI04-05B	P:ALF+P:ALF+P:ALF+ALF_CC_1+4TM_Toxin	177..212&P:ALF,270..305&P:ALF,319..351&P:ALF,357..515&ALF_CC_1,571..696&4TM_Toxin	4TM_Toxin
MDX2584920.1	Streptomyces_sp._WI04-05A_WI04-05A	SP+P:ALF+P:ALF+ALF_CC_1+4TM_Toxin	1..24&SP,198..232&P:ALF,244..283&P:ALF,377..538&ALF_CC_1,594..712&4TM_Toxin	4TM_Toxin
MDX2590467.1	Streptomyces_sp._WI04-05A_WI04-05A	P:ALF+P:ALF+P:ALF+ALF_CC_1+4TM_Toxin	158..193&P:ALF,251..286&P:ALF,300..332&P:ALF,338..496&ALF_CC_1,552..677&4TM_Toxin	4TM_Toxin
RSS21516.1	Streptomyces_sp._WAC08452_WAC08452	P:ALF+ALF.1+P:ALF+ALF_CC_1+Ntox71	182..218&P:ALF,275..319&ALF.1,325..363&P:ALF,361..521&ALF_CC_1,567..740&Ntox71	Ntox71
RSS17074.1	Streptomyces_sp._WAC08401_WAC08401	P:ALF+ALF.1+P:ALF+P:ALF+P:ALF+P:ALF+P:ALF+ALF_CC_1+Ntox71	29..69&P:ALF,75..116&ALF.1,122..162&P:ALF,168..209&P:ALF,586..622&P:ALF,680..722&P:ALF,729..767&P:ALF,765..925&ALF_CC_1,971..1144&Ntox71	Ntox71
RSS60534.1	Streptomyces_sp._WAC07061_WAC07061	SP+ALF_repeat+P:ALF+P:ALF+P:ALF+P:ALF+ALF_repeat+P:ALF+P:ALF+ALF_CC_1+HINT.1+Ntox67	1..26&SP,36..76&ALF_repeat,83..122&P:ALF,129..168&P:ALF,175..214&P:ALF,586..623&P:ALF,628..669&ALF_repeat,676..717&P:ALF,723..763&P:ALF,760..917&ALF_CC_1,1070..1209&HINT.1,1227..1324&Ntox67	Ntox67
RSS78363.1	Streptomyces_sp._WAC06614_WAC06614	SP+ALF_repeat+P:ALF+P:ALF+ALF_CC_1+P:ALF+P:ALF+P:ALF+ALF_CC_1+4TM_Toxin	1..36&SP,52..88&ALF_repeat,145..186&P:ALF,192..232&P:ALF,232..376&ALF_CC_1,610..650&P:ALF,703..740&P:ALF,752..790&P:ALF,788..948&ALF_CC_1,996..1118&4TM_Toxin	4TM_Toxin
RSS65932.1	Streptomyces_sp._WAC06273_WAC06273	P:ALF+ALF.1+P:ALF+P:ALF+P:ALF+P:ALF+P:ALF+ALF_CC_1+Ntox71	29..69&P:ALF,75..116&ALF.1,122..162&P:ALF,168..209&P:ALF,586..622&P:ALF,680..722&P:ALF,729..767&P:ALF,765..925&ALF_CC_1,971..1144&Ntox71	Ntox71
RSS73924.1	Streptomyces_sp._WAC06128_WAC06128	P:ALF+ALF.1+P:ALF+P:ALF+P:ALF+P:ALF+P:ALF+ALF_CC_1+Ntox71	29..69&P:ALF,75..116&ALF.1,122..162&P:ALF,168..209&P:ALF,586..622&P:ALF,680..722&P:ALF,729..767&P:ALF,765..925&ALF_CC_1,971..1144&Ntox71	Ntox71
RSS11618.1	Streptomyces_sp._WAC05458_WAC05458	P:ALF+ALF.1+P:ALF+ALF_CC_1+Ntox71	171..207&P:ALF,264..308&ALF.1,314..352&P:ALF,350..510&ALF_CC_1,556..729&Ntox71	Ntox71
TDF56448.1	Streptomyces_sp._WAC05374_WAC05374_delta_StrI	SP+P:ALF+P:ALF+P:ALF+P:ALF+P:ALF+P:ALF+ALF_CC_1+4TM_Toxin	1..16&SP,33..73&P:ALF,125..166&P:ALF,172..213&P:ALF,590..627&P:ALF,683..723&P:ALF,732..769&P:ALF,768..928&ALF_CC_1,979..1092&4TM_Toxin	4TM_Toxin
TDF54814.1	Streptomyces_sp._WAC05374_WAC05374_delta_StrF	SP+P:ALF+P:ALF+P:ALF+P:ALF+P:ALF+P:ALF+ALF_CC_1+4TM_Toxin	1..16&SP,33..73&P:ALF,125..166&P:ALF,172..213&P:ALF,590..627&P:ALF,683..723&P:ALF,732..769&P:ALF,768..928&ALF_CC_1,979..1092&4TM_Toxin	4TM_Toxin
RST16543.1	Streptomyces_sp._WAC05374_WAC05374	SP+P:ALF+P:ALF+P:ALF+P:ALF+P:ALF+P:ALF+ALF_CC_1+4TM_Toxin	1..16&SP,33..73&P:ALF,125..166&P:ALF,172..213&P:ALF,590..627&P:ALF,683..723&P:ALF,732..769&P:ALF,768..928&ALF_CC_1,979..1092&4TM_Toxin	4TM_Toxin
RSS90969.1	Streptomyces_sp._WAC05292_WAC05292	SP+P:ALF+P:ALF+P:ALF+P:ALF+P:ALF+P:ALF+ALF_repeat+ALF_CC_1+4TM_Toxin	1..27&SP,41..81&P:ALF,87..126&P:ALF,133..174&P:ALF,181..221&P:ALF,599..634&P:ALF,645..683&P:ALF,691..729&ALF_repeat,783..938&ALF_CC_1,992..1105&4TM_Toxin	4TM_Toxin
RSR96437.1	Streptomyces_sp._WAC04189_WAC04189	P:ALF+ALF.1+P:ALF+ALF_CC_1+Ntox71	180..216&P:ALF,273..317&ALF.1,323..361&P:ALF,359..519&ALF_CC_1,565..738&Ntox71	Ntox71
RSS88369.1	Streptomyces_sp._WAC02707_WAC02707	P:ALF+P:ALF+P:ALF+ALF_CC_1+Ntox71	200..236&P:ALF,294..336&P:ALF,343..381&P:ALF,379..539&ALF_CC_1,585..758&Ntox71	Ntox71
UPT45726.1	Streptomyces_sp._WAC00303_WAC00303	P:ALF+P:ALF+ALF_CC_1+4TM_Toxin	157..191&P:ALF,250..292&P:ALF,335..496&ALF_CC_1,551..670&4TM_Toxin	4TM_Toxin
UPT41622.1	Streptomyces_sp._WAC00303_WAC00303	SP+ALF_repeat+P:ALF+P:ALF+ALF_repeat+P:ALF+ALF_repeat+P:ALF+P:ALF+ALF_CC_1+Ntox17	1..54&SP,58..94&ALF_repeat,105..144&P:ALF,151..192&P:ALF,197..238&ALF_repeat,613..653&P:ALF,658..698&ALF_repeat,705..746&P:ALF,752..790&P:ALF,789..950&ALF_CC_1,1110..1196&Ntox17	Ntox17
UPT41638.1	Streptomyces_sp._WAC00303_WAC00303	ALF_repeat+P:ALF+P:ALF+P:ALF+P:ALF+ALF_repeat+P:ALF+ALF_repeat+ALF_CC_1+S8-BECR2	10..45&ALF_repeat,57..96&P:ALF,103..143&P:ALF,149..189&P:ALF,570..604&P:ALF,611..651&ALF_repeat,657..696&P:ALF,703..744&ALF_repeat,741..902&ALF_CC_1,1074..1159&S8-BECR2	S8-BECR2
UPT46824.1	Streptomyces_sp._WAC00303_WAC00303	P:ALF+ALF_repeat+P:ALF+ALF_repeat+P:ALF+P:ALF+ALF_CC_1+HINT.2+SCP1201-deaminases	40..78&P:ALF,84..125&ALF_repeat,500..540&P:ALF,546..587&ALF_repeat,594..632&P:ALF,640..680&P:ALF,677..836&ALF_CC_1,982..1114&HINT.2,1131..1250&SCP1201-deaminases	SCP1201-deaminases
UPT44095.1	Streptomyces_sp._WAC00303_WAC00303	P:ALF+P:ALF+P:ALF+ALF_CC_1	299..332&P:ALF,392..433&P:ALF,441..478&P:ALF,477..544&ALF_CC_1	unclassified
UPT46825.1	Streptomyces_sp._WAC00303_WAC00303	P:ALF+P:ALF+P:ALF+ALF_repeat+P:ALF+ALF_repeat	10..44&P:ALF,55..94&P:ALF,102..140&P:ALF,146..187&ALF_repeat,562..602&P:ALF,608..640&ALF_repeat	unclassified
RSO08852.1	Streptomyces_sp._WAC_06783_WAC_06783	P:ALF+ALF_repeat+P:ALF+P:ALF+ALF_CC_1+4TM_Toxin	135..170&P:ALF,191..220&ALF_repeat,227..268&P:ALF,274..314&P:ALF,311..472&ALF_CC_1,534..648&4TM_Toxin	4TM_Toxin
RSO41114.1	Streptomyces_sp._WAC_06725_WAC_06725	SP+P:ALF+P:ALF+P:ALF+ALF_repeat+ALF_CC_1+P:ALF+ALF_repeat+P:ALF+P:ALF+ALF_CC_1+4TM_Toxin	1..37&SP,52..88&P:ALF,98..137&P:ALF,144..185&P:ALF,190..231&ALF_repeat,231..382&ALF_CC_1,607..642&P:ALF,663..692&ALF_repeat,699..740&P:ALF,746..786&P:ALF,783..944&ALF_CC_1,1007..1121&4TM_Toxin	4TM_Toxin
RSO37832.1	Streptomyces_sp._WAC_06725_WAC_06725	SP+ALF_repeat+P:ALF+ALF_repeat+ALF_repeat+P:ALF+ALF_repeat+P:ALF+P:ALF+ALF_CC_1+Ntox71	1..43&SP,51..87&ALF_repeat,99..137&P:ALF,144..184&ALF_repeat,189..227&ALF_repeat,608..645&P:ALF,650..692&ALF_repeat,700..739&P:ALF,745..783&P:ALF,782..939&ALF_CC_1,994..1175&Ntox71	Ntox71
RSO44264.1	Streptomyces_sp._WAC_06725_WAC_06725	SP+ALF_repeat+P:ALF+ALF_repeat+ALF_repeat+P:ALF+ALF_repeat+P:ALF+P:ALF+ALF_CC_1+P:Cytotoxic	1..18&SP,34..70&ALF_repeat,81..119&P:ALF,126..166&ALF_repeat,171..212&ALF_repeat,589..627&P:ALF,632..674&ALF_repeat,682..721&P:ALF,727..767&P:ALF,764..925&ALF_CC_1,1085..1162&P:Cytotoxic	Cytotoxic
RSN11109.1	Streptomyces_sp._WAC_05977_WAC_05977	SP+P:ALF+P:ALF+P:ALF+ALF_repeat+P:ALF+ALF_CC_1+4TM_Toxin	1..38&SP,62..90&P:ALF,144..183&P:ALF,191..232&P:ALF,703..741&ALF_repeat,753..790&P:ALF,789..949&ALF_CC_1,994..1125&4TM_Toxin	4TM_Toxin
RSN07333.1	Streptomyces_sp._WAC_05977_WAC_05977	SP+ALF_repeat+ALF_repeat+ALF_repeat+P:ALF+P:ALF+ALF_repeat+ALF_repeat+ALF_repeat+ALF_CC_1+Ntox37	1..52&SP,62..103&ALF_repeat,108..146&ALF_repeat,155..194&ALF_repeat,201..241&P:ALF,616..656&P:ALF,661..702&ALF_repeat,708..749&ALF_repeat,754..795&ALF_repeat,792..952&ALF_CC_1,1119..1192&Ntox37	Ntox37
RSN52167.1	Streptomyces_sp._WAC_04229_WAC_04229	SP+P:ALF+P:ALF+P:ALF+ALF_CC_1+P:ALF+P:ALF+P:ALF+ALF_CC_1+4TM_Toxin	1..34&SP,52..92&P:ALF,144..185&P:ALF,191..232&P:ALF,229..384&ALF_CC_1,609..646&P:ALF,705..741&P:ALF,752..784&P:ALF,792..948&ALF_CC_1,1000..1120&4TM_Toxin	4TM_Toxin
RSN51993.1	Streptomyces_sp._WAC_04229_WAC_04229	SP+ALF_repeat+P:ALF+ALF_repeat+ALF_repeat+P:ALF+ALF_repeat+P:ALF+ALF_repeat+ALF_CC_1+ColD-like.2	1..21&SP,39..75&ALF_repeat,86..126&P:ALF,132..173&ALF_repeat,179..219&ALF_repeat,602..634&P:ALF,639..681&ALF_repeat,687..727&P:ALF,733..774&ALF_repeat,771..932&ALF_CC_1,1075..1152&ColD-like.2	ColD-like.2
RSN50680.1	Streptomyces_sp._WAC_04229_WAC_04229	ALF_repeat+ALF.1+P:ALF+P:ALF+P:ALF+P:ALF+P:ALF+ALF_CC_1+Ntox71	29..64&ALF_repeat,76..117&ALF.1,123..163&P:ALF,169..210&P:ALF,587..624&P:ALF,681..723&P:ALF,729..768&P:ALF,766..924&ALF_CC_1,973..1145&Ntox71	Ntox71
MDQ0696445.1	Streptomyces_sp._W4I9-2_W4I9-2	SP+P:ALF+P:ALF+P:ALF+P:ALF+P:ALF+P:ALF+P:ALF+ALF_CC_1+4TM_Toxin	1..37&SP,53..87&P:ALF,99..136&P:ALF,145..181&P:ALF,193..233&P:ALF,610..642&P:ALF,703..744&P:ALF,752..789&P:ALF,788..949&ALF_CC_1,1001..1129&4TM_Toxin	4TM_Toxin
MDQ0698711.1	Streptomyces_sp._W4I9-2_W4I9-2	SP+P:ALF+P:ALF+P:ALF+P:ALF+P:ALF+ALF_repeat+P:ALF+P:ALF+ALF_CC_1+4TM_Toxin	1..43&SP,63..100&P:ALF,106..145&P:ALF,152..193&P:ALF,201..240&P:ALF,617..652&P:ALF,662..701&ALF_repeat,710..749&P:ALF,758..791&P:ALF,798..956&ALF_CC_1,1011..1128&4TM_Toxin	4TM_Toxin
MDQ0694697.1	Streptomyces_sp._W4I9-2_W4I9-2	SP+P:ALF+P:ALF+P:ALF+P:ALF+P:ALF+ALF_CC_1+4TM_Toxin	1..40&SP,51..86&P:ALF,97..134&P:ALF,190..230&P:ALF,607..641&P:ALF,700..742&P:ALF,785..946&ALF_CC_1,1001..1120&4TM_Toxin	4TM_Toxin
MDQ0698997.1	Streptomyces_sp._W4I9-2_W4I9-2	SP+ALF_repeat+P:ALF+P:ALF+ALF_repeat+P:ALF+ALF_repeat+P:ALF+P:ALF+ALF_CC_1+Ntox17	1..42&SP,58..94&ALF_repeat,105..144&P:ALF,151..192&P:ALF,197..238&ALF_repeat,613..653&P:ALF,658..698&ALF_repeat,705..746&P:ALF,752..790&P:ALF,789..950&ALF_CC_1,1110..1196&Ntox17	Ntox17
EHM27311.1	Streptomyces_sp._W007_W007	SP+P:ALF+P:ALF+P:ALF+P:ALF+P:ALF+P:ALF+P:ALF+ALF_CC_1+4TM_Toxin	1..37&SP,53..87&P:ALF,99..136&P:ALF,145..181&P:ALF,193..233&P:ALF,610..642&P:ALF,703..744&P:ALF,752..789&P:ALF,788..949&ALF_CC_1,1001..1129&4TM_Toxin	4TM_Toxin
EHM29841.1	Streptomyces_sp._W007_W007	P:ALF+ALF_repeat+ALF_repeat+P:ALF+ALF_repeat+P:ALF+P:ALF+ALF_CC_1+P:PT-HINT+Ntox27	26..66&P:ALF,71..111&ALF_repeat,117..158&ALF_repeat,537..573&P:ALF,578..620&ALF_repeat,626..667&P:ALF,673..713&P:ALF,710..869&ALF_CC_1,1005..1139&P:PT-HINT,1140..1257&Ntox27	Ntox27
EHM24733.1	Streptomyces_sp._W007_W007	ALF_repeat+P:ALF+ALF_repeat+ALF_repeat+ALF_repeat+P:ALF+P:ALF+ALF_CC_1+HINT.2+S8-BECR2	3..33&ALF_repeat,44..83&P:ALF,90..130&ALF_repeat,135..176&ALF_repeat,599..638&ALF_repeat,644..685&P:ALF,691..731&P:ALF,728..887&ALF_CC_1,1040..1169&HINT.2,1201..1285&S8-BECR2	S8-BECR2
EHM28030.1	Streptomyces_sp._W007_W007	P:ALF+ALF_repeat+P:ALF+P:ALF+ALF_CC_1+Tox-REase-16	67..107&P:ALF,112..154&ALF_repeat,160..201&P:ALF,207..246&P:ALF,244..405&ALF_CC_1,560..671&Tox-REase-16	Tox-REase-16
MFL4497000.1	Streptomyces_sp._VTCC_41912_VTCC_41912	SP+P:ALF+P:ALF+P:ALF+P:ALF+P:ALF+P:ALF+ALF_CC_1+4TM_Toxin	1..34&SP,51..91&P:ALF,97..135&P:ALF,143..184&P:ALF,190..230&P:ALF,606..646&P:ALF,697..739&P:ALF,782..943&ALF_CC_1,998..1111&4TM_Toxin	4TM_Toxin
WML83677.1	Streptomyces_sp._VNUA74_VNUA74	SP+P:ALF+P:ALF+P:ALF+P:ALF+P:ALF+P:ALF+P:ALF+ALF_CC_1+Ntox71	1..38&SP,55..93&P:ALF,101..141&P:ALF,148..188&P:ALF,194..235&P:ALF,612..648&P:ALF,706..747&P:ALF,754..793&P:ALF,791..951&ALF_CC_1,998..1170&Ntox71	Ntox71
WKU47548.1	Streptomyces_sp._VNUA116_VNUA116	ALF_repeat+P:ALF+ALF_repeat+ALF_repeat+P:ALF+ALF_repeat+P:ALF+P:ALF+ALF_CC_1+HINT.1+Tox-SerPeptidase	20..60&ALF_repeat,69..107&P:ALF,112..152&ALF_repeat,158..199&ALF_repeat,574..614&P:ALF,619..661&ALF_repeat,669..708&P:ALF,715..753&P:ALF,751..909&ALF_CC_1,1044..1182&HINT.1,1219..1292&Tox-SerPeptidase	Tox-SerPeptidase
QIP75326.1	Streptomyces_sp._VN1_VN1	SP+ALF_repeat+P:ALF+P:ALF+P:ALF+P:ALF+P:ALF+ALF_CC_1+4TM_Toxin	1..23&SP,50..75&ALF_repeat,132..173&P:ALF,180..220&P:ALF,597..631&P:ALF,690..732&P:ALF,739..772&P:ALF,777..935&ALF_CC_1,989..1115&4TM_Toxin	4TM_Toxin
MBT3162860.1	Streptomyces_sp._Vc74B-19_Vc74B-19	SP+P:ALF+ALF.1+P:ALF+P:ALF+P:ALF+P:ALF+P:ALF+ALF_CC_1+Ntox71	1..26&SP,43..83&P:ALF,89..127&ALF.1,135..176&P:ALF,182..223&P:ALF,600..636&P:ALF,694..736&P:ALF,742..781&P:ALF,779..937&ALF_CC_1,986..1158&Ntox71	Ntox71
UZI31292.1	Streptomyces_sp._VB1_VB1	SP+P:ALF+P:ALF+P:ALF+P:ALF+P:ALF+P:ALF+P:ALF+ALF_CC_1+4TM_Toxin	1..37&SP,56..93&P:ALF,99..137&P:ALF,145..186&P:ALF,193..233&P:ALF,610..646&P:ALF,703..745&P:ALF,751..787&P:ALF,792..949&ALF_CC_1,1003..1125&4TM_Toxin	4TM_Toxin
UZI31572.1	Streptomyces_sp._VB1_VB1	ALF_repeat+P:ALF+P:ALF+P:ALF+P:ALF+ALF_repeat+P:ALF+ALF_repeat+ALF_CC_1+S8-BECR2	10..45&ALF_repeat,57..97&P:ALF,103..143&P:ALF,149..189&P:ALF,570..604&P:ALF,611..651&ALF_repeat,657..696&P:ALF,703..744&ALF_repeat,741..902&ALF_CC_1,1075..1161&S8-BECR2	S8-BECR2
MDQ1042133.1	Streptomyces_sp._V4I2_V4I2	SP+P:ALF+P:ALF+P:ALF+ALF_repeat+ALF_CC_1+P:ALF+ALF_repeat+P:ALF+P:ALF+ALF_CC_1+DEAM_Toxin7.7	1..21&SP,25..59&P:ALF,71..109&P:ALF,117..156&P:ALF,163..202&ALF_repeat,353..502&ALF_CC_1,577..617&P:ALF,623..664&ALF_repeat,671..710&P:ALF,724..757&P:ALF,754..914&ALF_CC_1,1053..1187&DEAM_Toxin7.7	DEAM_Toxin7.7
PWG10627.1	Streptomyces_sp._V2_V2	SP+ALF_repeat+P:ALF+P:ALF+P:ALF+P:ALF+P:ALF+ALF_CC_1+4TM_Toxin	1..27&SP,49..76&ALF_repeat,133..174&P:ALF,180..221&P:ALF,598..635&P:ALF,691..733&P:ALF,739..777&P:ALF,776..937&ALF_CC_1,990..1115&4TM_Toxin	4TM_Toxin
PWG14921.1	Streptomyces_sp._V2_V2	P:ALF+P:ALF+ALF_repeat+ALF_repeat+P:ALF+ALF_repeat+P:ALF+ALF_repeat+ALF_CC_1+S8-BECR2	19..59&P:ALF,65..105&P:ALF,111..151&ALF_repeat,156..197&ALF_repeat,572..612&P:ALF,619..659&ALF_repeat,665..706&P:ALF,711..752&ALF_repeat,749..908&ALF_CC_1,1083..1170&S8-BECR2	S8-BECR2
PWG10448.1	Streptomyces_sp._V2_V2	P:ALF+P:ALF+ALF_repeat+ALF_repeat+ALF_repeat+P:ALF+ALF_repeat+ALF_CC_1	90..124&P:ALF,135..176&P:ALF,182..222&ALF_repeat,228..269&ALF_repeat,451..493&ALF_repeat,499..538&P:ALF,545..586&ALF_repeat,583..624&ALF_CC_1	unclassified
PWG08715.1	Streptomyces_sp._V2_V2	SP+P:ALF+P:ALF+P:ALF+ALF_repeat+ALF_repeat+P:ALF+P:ALF+ALF_CC_1+HINT.2	1..52&SP,66..97&P:ALF,108..149&P:ALF,156..196&P:ALF,201..242&ALF_repeat,663..704&ALF_repeat,710..751&P:ALF,757..797&P:ALF,794..954&ALF_CC_1,1094..1229&HINT.2	unclassified
MDV6290537.1	Streptomyces_sp._UP1A-1_UP1A-1	P:ALF+ALF.1+P:ALF+ALF_CC_1+Ntox71	182..218&P:ALF,275..319&ALF.1,325..363&P:ALF,361..521&ALF_CC_1,567..740&Ntox71	Ntox71
MCC3767757.1	Streptomyces_sp._UNOC14_S4_UNOC14_S4	SP+ALF_repeat+P:ALF+ALF_repeat+ALF_repeat+P:ALF+ALF_repeat+P:ALF+P:ALF+ALF_CC_1+HINT.2+Tox-REase-14	1..27&SP,41..74&ALF_repeat,85..124&P:ALF,131..171&ALF_repeat,177..217&ALF_repeat,593..631&P:ALF,638..679&ALF_repeat,685..724&P:ALF,736..772&P:ALF,769..929&ALF_CC_1,1077..1203&HINT.2,1214..1292&Tox-REase-14	Tox-REase-14
MCC3777006.1	Streptomyces_sp._UNOB3_S3_UNOB3_S3	SP+P:ALF+ALF_repeat+P:ALF+ALF_repeat+P:ALF+P:ALF+P:ALF+P:ALF+ALF_CC_1+4TM_Toxin	1..27&SP,44..84&P:ALF,89..127&ALF_repeat,136..177&P:ALF,182..223&ALF_repeat,598..638&P:ALF,644..683&P:ALF,691..732&P:ALF,738..778&P:ALF,775..934&ALF_CC_1,998..1115&4TM_Toxin	4TM_Toxin
MCC3774338.1	Streptomyces_sp._UNOB3_S3_UNOB3_S3	P:ALF+ALF_repeat+P:ALF+ALF_repeat+P:ALF+P:ALF+P:ALF+ALF_CC_1+4TM_Toxin	19..53&P:ALF,65..102&ALF_repeat,111..152&P:ALF,157..195&ALF_repeat,574..614&P:ALF,666..707&P:ALF,713..753&P:ALF,750..911&ALF_CC_1,969..1078&4TM_Toxin	4TM_Toxin
MCC3774096.1	Streptomyces_sp._UNOB3_S3_UNOB3_S3	SP+ALF_repeat+P:ALF+ALF_repeat+P:ALF+ALF_repeat+P:ALF+P:ALF+ALF_CC_1+Ntox71	1..25&SP,34..70&ALF_repeat,128..166&P:ALF,173..213&ALF_repeat,592..629&P:ALF,634..676&ALF_repeat,682..723&P:ALF,729..767&P:ALF,766..927&ALF_CC_1,976..1155&Ntox71	Ntox71
MCC3774089.1	Streptomyces_sp._UNOB3_S3_UNOB3_S3	SP+ALF_repeat+P:ALF+P:ALF+ALF_repeat+P:ALF+ALF_repeat+P:ALF+P:ALF+ALF_CC_1+P:PT-HINT+Tox-SerPeptidase	1..25&SP,33..69&ALF_repeat,80..120&P:ALF,127..167&P:ALF,172..213&ALF_repeat,588..628&P:ALF,633..675&ALF_repeat,681..722&P:ALF,728..767&P:ALF,765..923&ALF_CC_1,1072..1200&P:PT-HINT,1230..1303&Tox-SerPeptidase	Tox-SerPeptidase
MCC3774094.1	Streptomyces_sp._UNOB3_S3_UNOB3_S3	SP+ALF_repeat+P:ALF+P:ALF+ALF_repeat+P:ALF+ALF_repeat+P:ALF+P:ALF+ALF_CC_1+Tox-VOC-1	1..36&SP,53..89&ALF_repeat,100..140&P:ALF,147..185&P:ALF,192..232&ALF_repeat,608..648&P:ALF,653..694&ALF_repeat,701..742&P:ALF,748..786&P:ALF,785..944&ALF_CC_1,1062..1174&Tox-VOC-1	Tox-VOC-1
MCC3775751.1	Streptomyces_sp._UNOB3_S3_UNOB3_S3	SP+ALF_repeat+ALF_repeat+P:ALF+ALF_repeat+P:ALF+ALF_repeat+P:ALF+ALF_repeat+ALF_CC_1	1..24&SP,40..80&ALF_repeat,85..123&ALF_repeat,132..173&P:ALF,178..218&ALF_repeat,593..633&P:ALF,638..679&ALF_repeat,686..727&P:ALF,732..773&ALF_repeat,770..931&ALF_CC_1	unclassified
MCZ0209599.1	Streptomyces_sp._UMAF16_UMAF16	P:ALF+P:ALF+P:ALF+ALF_repeat+P:ALF+ALF_repeat+P:ALF+P:ALF+ALF_CC_1+HINT.1+SCP1201-deaminases	13..48&P:ALF,58..97&P:ALF,105..144&P:ALF,149..190&ALF_repeat,565..605&P:ALF,611..652&ALF_repeat,659..697&P:ALF,708..745&P:ALF,742..902&ALF_CC_1,1032..1164&HINT.1,1196..1314&SCP1201-deaminases	SCP1201-deaminases
SCD55552.1	Streptomyces_sp._TverLS-915_TverLS-915	P:ALF+ALF_CC_1+4TM_Toxin	274..311&P:ALF,359..520&ALF_CC_1,577..693&4TM_Toxin	4TM_Toxin
GLP68952.1	Streptomyces_sp._TUS-ST3_TUS-ST3	SP+P:ALF+P:ALF+P:ALF+ALF_CC_1+P:ALF+P:ALF+ALF_CC_1+4TM_Toxin	1..35&SP,51..87&P:ALF,97..135&P:ALF,190..230&P:ALF,227..383&ALF_CC_1,607..641&P:ALF,700..742&P:ALF,785..946&ALF_CC_1,1001..1120&4TM_Toxin	4TM_Toxin
GLP71582.1	Streptomyces_sp._TUS-ST3_TUS-ST3	ALF_repeat+P:ALF+P:ALF+ALF_repeat+ALF_repeat+P:ALF+P:ALF+ALF_CC_1+ColD-like.1	27..63&ALF_repeat,74..114&P:ALF,120..160&P:ALF,165..206&ALF_repeat,626..668&ALF_repeat,674..715&P:ALF,721..761&P:ALF,758..918&ALF_CC_1,1056..1142&ColD-like.1	ColD-like.1
EGJ75418.1	Streptomyces_sp._Tu6071_Tu6071	SP+P:ALF+ALF.1+P:ALF+P:ALF+P:ALF+P:ALF+ALF_CC_1+4TM_Toxin	1..35&SP,51..87&P:ALF,97..134&ALF.1,144..184&P:ALF,190..230&P:ALF,607..641&P:ALF,700..738&P:ALF,785..946&ALF_CC_1,1002..1118&4TM_Toxin	4TM_Toxin
EGJ72630.1	Streptomyces_sp._Tu6071_Tu6071	SP+P:ALF+P:ALF+ALF_repeat+ALF_repeat+ALF_repeat+P:ALF+P:ALF+ALF_CC_1+ColD-like.1	1..21&SP,42..76&P:ALF,88..128&P:ALF,134..175&ALF_repeat,181..221&ALF_repeat,642..683&ALF_repeat,689..729&P:ALF,736..776&P:ALF,774..933&ALF_CC_1,1074..1162&ColD-like.1	ColD-like.1
MBT1098554.1	Streptomyces_sp._Tu10_Tu10	SP+P:ALF+P:ALF+P:ALF+P:ALF+P:ALF+P:ALF+P:ALF+ALF_CC_1+4TM_Toxin	1..39&SP,53..87&P:ALF,99..136&P:ALF,145..181&P:ALF,193..233&P:ALF,610..642&P:ALF,703..744&P:ALF,752..789&P:ALF,788..949&ALF_CC_1,1001..1129&4TM_Toxin	4TM_Toxin
MBT1103132.1	Streptomyces_sp._Tu10_Tu10	SP+P:ALF+P:ALF+P:ALF+P:ALF+ALF_repeat+P:ALF+ALF_CC_1+4TM_Toxin	1..43&SP,63..100&P:ALF,152..193&P:ALF,201..240&P:ALF,617..652&P:ALF,662..701&ALF_repeat,710..752&P:ALF,798..956&ALF_CC_1,1011..1128&4TM_Toxin	4TM_Toxin
MBT1100785.1	Streptomyces_sp._Tu10_Tu10	SP+P:ALF+P:ALF+P:ALF+P:ALF+ALF_CC_1+4TM_Toxin	1..40&SP,51..86&P:ALF,97..134&P:ALF,190..230&P:ALF,607..641&P:ALF,785..946&ALF_CC_1,1001..1120&4TM_Toxin	4TM_Toxin
MBT1102067.1	Streptomyces_sp._Tu10_Tu10	SP+ALF_repeat+P:ALF+P:ALF+ALF_repeat+P:ALF+ALF_repeat+P:ALF+P:ALF+ALF_CC_1+Ntox17	1..54&SP,58..94&ALF_repeat,105..144&P:ALF,151..192&P:ALF,197..238&ALF_repeat,613..653&P:ALF,658..698&ALF_repeat,705..746&P:ALF,752..790&P:ALF,789..950&ALF_CC_1,1110..1196&Ntox17	Ntox17
MBT1102462.1	Streptomyces_sp._Tu10_Tu10	ALF_repeat+P:ALF+P:ALF+P:ALF+P:ALF+ALF_repeat+P:ALF+P:ALF+ALF_CC_1+Tox-BECR-2	20..55&ALF_repeat,67..104&P:ALF,113..153&P:ALF,159..199&P:ALF,573..613&P:ALF,618..659&ALF_repeat,666..706&P:ALF,712..752&P:ALF,750..910&ALF_CC_1,1061..1147&Tox-BECR-2	Tox-BECR-2
[truncated: 6,611 more rows]

[truncated: 2 more sheets: Sheet3, Sheet4]
